# Supplementary material for: Comparative Phosphoproteomic Profiling of Type III Adenylyl Cyclase Knockout and Control, Male, and Female Mice
Source: Front Cell Neurosci. 2019 Feb 13;13:34. doi: 10.3389/fncel.2019.00034 (PMC6381875; doi:10.3389/fncel.2019.00034)
Supplement: Supplementary file 2 [file Table_2.xlsx]

## Sheet: AC3 KO
Supplemental Data 2: Label-free quantification of 2748 phosphopeptides detected in 3 or more than 3 samples in at least 1 group (AC3 KO, Wildtype, Female, Male)
Begin position means the position of amino acid before this peptide
Uniport ID	Protein Gene	Protein Description	Begin Position	DB peptide	Modification	Sum F1 KO/Conc.	Sum F2 KO/Conc.	Sum F3 KO/Conc.	Sum F4 KO/Conc.	Sum M1 KO/Conc.	Sum M2 KO/Conc.	Sum M3 KO/Conc.	Sum M4 KO/Conc.	Sum F1 WT/Conc.	Sum F2 WT/Conc.	Sum F3 WT/Conc.	Sum F4 WT/Conc.	Sum M1 WT/Conc.	Sum M2 WT/Conc.	Sum M3 WT/Conc.	Sum M4 WT/Conc.	Detected times in KO	Detected times in WT	Detected times in F	Detected times in M	F-test (Peak area of KO vs WT)	T-test (Peak area of KO vs WT)	F-test (Peak area of F vs M)	T-test (Peak area of F vs M)
Q8R2R3	Aagab	Alpha- and gamma-adaptin-binding protein p34	196	VASAESCHSEQQEPSPTAER	monophos-(196)VASAESCHSEQQEPSPTAER	54131.2		130166						68310.9		168636						2	2	4	0	0.82573	0.716397	#DIV/0!	#DIV/0!
Q8R2R3	Aagab	Alpha- and gamma-adaptin-binding protein p34	294	AFWMAIGGDRDEIEGLSSDDEH	diphos-(294)AFWMAIGGDRDEIEGLSSDDEH			458909		528016			434159			536316	479836				1.06467e+06	3	3	3	3	0.0444667	0.358868	0.0273305	0.448248
Q3UHJ0	Aak1	AP2-associated protein kinase 1	8	REQGSSGLGSGSSGGGGSSSGLGSGYIGR	monophos-(8)REQGSSGLGSGSSGGGGSSSGLGSGYIGR	292001	766873	1.66366e+06		555154		425247		868625	826792	340244		114503			314719	5	5	6	4	0.370925	0.412206	0.139596	0.132131
Q3UHJ0	Aak1	AP2-associated protein kinase 1	600	VQTTPPPTIQGQK	monophos-(600)VQTTPPPTIQGQK	306673	594022	539546		753157	297733	817052		684560	833323	532152		676960	595894	805343	529624	6	7	6	7	0.19022	0.259356	0.932313	0.577075
Q3UHJ0	Aak1	AP2-associated protein kinase 1	613	VGSLTPPSSPKTQR	diphos-(613)VGSLTPPSSPKTQR	1.09083e+07	2.22413e+07	3.85448e+07	4.03556e+07	3.30763e+07	9.06444e+06	7.43008e+07	3.27753e+07	2.13461e+07	4.74285e+07	2.63244e+07	3.63525e+07	2.02174e+07	1.45339e+07	2.73483e+07	4.52892e+07	8	8	8	8	0.177758	0.74425	0.189488	0.849017
Q3UHJ0	Aak1	AP2-associated protein kinase 1	613	VGSLTPPSSPK	monophos-(613)VGSLTPPSSPK	302107	458751			121745			369911	1.60814e+06	1.06285e+06	654892	833803		157830	528181	934729	4	7	6	5	0.0838747	0.0602672	0.513641	0.14725
Q3UHJ0	Aak1	AP2-associated protein kinase 1	649	STQLLQAAAAEASLNK	monophos-(649)STQLLQAAAAEASLNK	259688	764812	646126		827918	636701	1.18774e+06	571358	352296	682854	650074		520696	528857	1.03934e+06	793933	7	7	6	8	0.571701	0.736471	0.685442	0.12623
Q3UHJ0	Aak1	AP2-associated protein kinase 1	678	TSQQNVSNASEGSTWNPFDDDNFSK	monophos-(678)TSQQNVSNASEGSTWNPFDDDNFSK	74276.3	79689.4							151752	120442							2	2	4	0	0.217979	0.0652377	#DIV/0!	#DIV/0!
Q3UHJ0	Aak1	AP2-associated protein kinase 1	933	NSSGSSESSLPNLAR	monophos-(933)NSSGSSESSLPNLAR	146284	332632	440982			90806.7			379647	547981	406646		141751	195746			4	5	6	3	0.979567	0.482354	0.277649	0.0254435
Q3THG9	Aarsd1	Alanyl-tRNA editing protein Aarsd1	75	GAQADHFTESPLSPGSQVQVR	monophos-(75)GAQADHFTESPLSPGSQVQVR	171668	159527	474921	226162	268272	165280	439078	358519	326426	198329	478555	278731	204824	188119	310147	349682	8	8	8	8	0.515032	0.876789	0.463963	0.947379
Q3THG9	Aarsd1	Alanyl-tRNA editing protein Aarsd1	171	ELSLDDPEVEQVR	monophos-(171)ELSLDDPEVEQVR	110338	3.43169e+06	1.1389e+06		854753	649490	1.35581e+07	3.0609e+06	2.98595e+06	132774	2.28463e+06	5.86049e+06	638922	398372	4.13588e+06	3.25078e+06	7	8	7	8	0.0416418	0.68876	0.0834878	0.576065
Q3THG9	Aarsd1	Alanyl-tRNA editing protein Aarsd1	393	RAEAQALLQDYVSTQSAEE	monophos-(393)RAEAQALLQDYVSTQSAEE				202729		118188	1.9193e+06			323830		310743	152282			192832	3	4	3	4	0.00214199	0.482728	0.0112787	0.525887
Q6P542	Abcf1	ATP-binding cassette sub-family F member 1	98	LKQLSVPASDEEDEVPAPIPR	diphos-(98)LKQLSVPASDEEDEVPAPIPR		1.04464e+06	1.01253e+06	580522	776385		468142	696660			903554	1.20579e+06	446280	670711	280332	670616	6	6	5	7	0.457297	0.691594	0.523333	0.0095733
Q6P542	Abcf1	ATP-binding cassette sub-family F member 1	100	QLSVPASDEEDEVPAPIPR	monophos-(100)QLSVPASDEEDEVPAPIPR	294850	509313	790242	493332	263581	223110	692568	592118	671360	911523	545976	585098	208217		475465	523329	8	7	8	7	0.946331	0.486232	0.949867	0.10235
Q6P542	Abcf1	ATP-binding cassette sub-family F member 1	123	AKGGNVFEALIQDDSEEEEEEEENR	monophos-(123)AKGGNVFEALIQDDSEEEEEEEENR	17066	301223	2.8473e+06	538811	416041	452649	1.14871e+06	1.27109e+06	789274	793856	965585	1.02311e+06	489871	1.08281e+06	616554	1.43551e+06	8	8	8	8	0.00873449	0.941253	0.074179	0.894276
Q8CBW3	Abi1	Abl interactor 1	173	TNPPTQKPPSPPVSGR	monophos-(173)TNPPTQKPPSPPVSGR							1.62976e+06	1.26804e+06							3.54973e+06		2	1	0	3	#DIV/0!	#DIV/0!	#DIV/0!	#DIV/0!
P62484	Abi2	Abl interactor 2	213	NMAPSQQSPVR	monophos-(213)NMAPSQQSPVR	634079	413114	771147	745475	277211	150301	1.23957e+06	553260	493453	402497	802436			148963	760234	853749	8	6	7	7	0.674543	0.903008	0.0532765	0.816245
P62484	Abi2	Abl interactor 2	292	HTPPTIGGSLPYR	monophos-(292)HTPPTIGGSLPYR		1.11839e+06	397894	125839	346937	172074	733378	155502						118687		823741	7	2	3	6	0.446286	0.912468	0.317837	0.58042
Q8K4G5	Ablim1	Actin-binding LIM protein 1	472	TLSPTPSAEGYQDVR	monophos-(472)TLSPTPSAEGYQDVR	173889	464531	451806	230458	187267	136514	355009		428327	590364		347073	200800	140049	311866	414285	7	7	7	7	0.819975	0.435897	0.533174	0.0739247
Q8K4G5	Ablim1	Actin-binding LIM protein 1	493	STSQGSINSPVYSR	monophos-(493)STSQGSINSPVYSR	372040	405892	812772		200716				966699				344902				4	2	4	2	0.377118	0.487428	0.493203	0.180894
Q8K4G5	Ablim1	Actin-binding LIM protein 1	786	GVSMPNMLEPK	monophos-(786)GVSMPNMLEPK		131515	343586	332894		112181	602259	252901						74377.3	279818	361315	6	3	3	6	0.906329	0.648861	0.611512	0.930086
Q5SWU9	Acaca	Acetyl-CoA carboxylase 1	18	FIIGSVSEDNSEDEISNLVK	diphos-(18)FIIGSVSEDNSEDEISNLVK		112244	201236					159210		103259			103877				3	2	3	2	0.0138856	0.170441	0.909825	0.881192
Q5SWU9	Acaca	Acetyl-CoA carboxylase 1	18	FIIGSVSEDNSEDEISNLVK	monophos-(18)FIIGSVSEDNSEDEISNLVK									68048.7	114941			78535.9				0	3	2	1	#DIV/0!	#DIV/0!	#DIV/0!	#DIV/0!
Q8JZN5	Acad9	Acyl-CoA dehydrogenase family member 9, mitochondrial	481	TVDLGLTGDLGVVHPSLGDSANK	monophos-(481)TVDLGLTGDLGVVHPSLGDSANK			508855		170858			256247			379385						3	1	2	2	#DIV/0!	#DIV/0!	0.742356	0.0969471
P09470	Ace	Angiotensin-converting enzyme	1299	GPQFGSEVELR	monophos-(1299)GPQFGSEVELR	324661			645387		181647	874480		395115	345209		609079		132402	655424	621413	4	6	5	5	0.386006	0.780271	0.174065	0.859211
Q8VHQ9	Acot11	Acyl-coenzyme A thioesterase 11	24	SISHPESGDPPTMAEGEGYR	monophos-(24)SISHPESGDPPTMAEGEGYR		153152	406955							371847							2	1	3	0	#DIV/0!	#DIV/0!	#DIV/0!	#DIV/0!
Q9QXG4	Acss2	Acetyl-coenzyme A synthetase, cytoplasmic	25	VRGWSPPPEVR	monophos-(25)VRGWSPPPEVR	657821	1.34963e+06	1.19405e+06	1.25984e+06		226580	1.13818e+06	995590	1.34885e+06	2.11376e+06	1.20823e+06	1.70737e+06	241129	269329	909182	1.45944e+06	7	8	8	7	0.2436	0.535436	0.657637	0.024214
Q9QXG4	Acss2	Acetyl-coenzyme A synthetase, cytoplasmic	255	AELGMNDSPSQSPPVK	monophos-(255)AELGMNDSPSQSPPVK		206192							223542		243760			82850.2			1	3	3	1	#DIV/0!	#DIV/0!	#DIV/0!	#DIV/0!
P68134	Acta1	Actin, alpha skeletal muscle	240	SYELPDGQVITIGNER	monophos-(240)SYELPDGQVITIGNER	350800	402474	1.38333e+06	525759	833492	328108	988196	1.13654e+06	500289	289295	1.049e+06	721947	289057	239050	799346	1.70238e+06	8	8	8	8	0.583653	0.845445	0.488651	0.549651
P62737	Acta2	Actin, aortic smooth muscle	240	SYELPDGQVITIGNER	monophos-(240)SYELPDGQVITIGNER	350800	402474	1.38333e+06	525759	833492	328108	988196	1.13654e+06	500289	289295	1.049e+06	721947	289057	239050	799346	1.70238e+06	8	8	8	8	0.583653	0.845445	0.488651	0.549651
P60710	Actb	Actin, cytoplasmic 1	196	GYSFTTTAEREIVR	monophos-(196)GYSFTTTAEREIVR		267180	271357		388014			203036	402578	284662	224708				490144		4	4	5	3	0.495082	0.373185	0.175555	0.373618
P60710	Actb	Actin, cytoplasmic 1	238	SYELPDGQVITIGNER	monophos-(238)SYELPDGQVITIGNER	350800	402474	1.38333e+06	525759	833492	328108	988196	1.13654e+06	500289	289295	1.049e+06	721947	289057	239050	799346	1.70238e+06	8	8	8	8	0.583653	0.845445	0.488651	0.549651
Q8BFZ3	Actbl2	Beta-actin-like protein 2	239	SYELPDGQVITIGNER	monophos-(239)SYELPDGQVITIGNER	350800	402474	1.38333e+06	525759	833492	328108	988196	1.13654e+06	500289	289295	1.049e+06	721947	289057	239050	799346	1.70238e+06	8	8	8	8	0.583653	0.845445	0.488651	0.549651
P68033	Actc1	Actin, alpha cardiac muscle 1	240	SYELPDGQVITIGNER	monophos-(240)SYELPDGQVITIGNER	350800	402474	1.38333e+06	525759	833492	328108	988196	1.13654e+06	500289	289295	1.049e+06	721947	289057	239050	799346	1.70238e+06	8	8	8	8	0.583653	0.845445	0.488651	0.549651
P63260	Actg1	Actin, cytoplasmic 2	196	GYSFTTTAEREIVR	monophos-(196)GYSFTTTAEREIVR		267180	271357		388014			203036	402578	284662	224708				490144		4	4	5	3	0.495082	0.373185	0.175555	0.373618
P63260	Actg1	Actin, cytoplasmic 2	238	SYELPDGQVITIGNER	monophos-(238)SYELPDGQVITIGNER	350800	402474	1.38333e+06	525759	833492	328108	988196	1.13654e+06	500289	289295	1.049e+06	721947	289057	239050	799346	1.70238e+06	8	8	8	8	0.583653	0.845445	0.488651	0.549651
P63268	Actg2	Actin, gamma-enteric smooth muscle	239	SYELPDGQVITIGNER	monophos-(239)SYELPDGQVITIGNER	350800	402474	1.38333e+06	525759	833492	328108	988196	1.13654e+06	500289	289295	1.049e+06	721947	289057	239050	799346	1.70238e+06	8	8	8	8	0.583653	0.845445	0.488651	0.549651
Q99JY9	Actr3	Actin-related protein 3	409	HNPVFGVMS	monophos-(409)HNPVFGVMS	2.17169e+06	2.37852e+06	6.15392e+06	3.15798e+06	4.29376e+06	1.63538e+06	6.27768e+06	5.34797e+06	3.76305e+06	1.97867e+06	6.56599e+06	6.20058e+06	1.8937e+06	2.07801e+06	5.78823e+06	6.60315e+06	8	8	8	8	0.693572	0.674093	0.877301	0.850964
Q641P0	Actr3b	Actin-related protein 3B	409	HNPVFGVMS	monophos-(409)HNPVFGVMS	2.17169e+06	2.37852e+06	6.15392e+06	3.15798e+06	4.29376e+06	1.63538e+06	6.27768e+06	5.34797e+06	3.76305e+06	1.97867e+06	6.56599e+06	6.20058e+06	1.8937e+06	2.07801e+06	5.78823e+06	6.60315e+06	8	8	8	8	0.693572	0.674093	0.877301	0.850964
Q9R1V6	Adam22	Disintegrin and metalloproteinase domain-containing protein 22	829	SNSWQGNMGGNKK	monophos-(829)SNSWQGNMGGNKK	767395	3.09258e+06	3.41257e+06	801599	777603	423429	3.5378e+06	420976	1.8912e+06	1862368	2.76132e+06	578156	216950	659449	546804	1.08253e+06	8	8	8	8	0.23466	0.453691	0.926617	0.108706
P51830	Adcy9	Adenylate cyclase type 9	604	GQGTASPGSVSDLAQTVK	diphos-(604)GQGTASPGSVSDLAQTVK		1.27209e+06	1.32932e+06	788315	2.07483e+06	162969	1.86321e+06	989207		2.08372e+06	515937	2.55575e+06	1.48263e+06	750443	691124	682480	7	7	6	8	0.61258	0.919421	0.676095	0.395082
P51830	Adcy9	Adenylate cyclase type 9	604	GQGTASPGSVSDLAQTVK	monophos-(604)GQGTASPGSVSDLAQTVK	317742	1.01547e+06	743054	289477	766835	219669	346286	173177	723684	1.98581e+06	391505	520302	1.05896e+06	168976	259918	748748	8	8	8	8	0.12064	0.306199	0.217039	0.24492
Q9QYC0	Add1	Alpha-adducin	6	AAVVTSPPPTTAPHKER	monophos-(6)AAVVTSPPPTTAPHKER	4.16949e+06	1.57195e+07	1.01914e+07	6.49731e+06	1.23814e+07	1.99189e+06	1.6806e+07	1.05482e+07	1.01199e+07	1.4013e+07	1.01903e+07	8.76551e+06	4.47764e+06	2.58052e+06	7.23787e+06	1.56277e+07	8	8	8	8	0.648807	0.789648	0.269613	0.685716
Q9QYC0	Add1	Alpha-adducin	352	SRSPGTPAGEGSGSPPK	diphos-(352)SRSPGTPAGEGSGSPPK	5.73896e+06	1.09181e+07	1.68836e+07	6.03996e+06	357937	1.71725e+06	1.71573e+07	3.6164e+06	7.55593e+06	6.69745e+06	1.78391e+07	6.49939e+06	6.2639e+06	4.88709e+06	3.35093e+06	7.58924e+06	8	8	8	8	0.315813	0.938396	0.900168	0.124691
Q9QYC0	Add1	Alpha-adducin	352	SRSPGTPAGEGSGSPPK	monophos-(352)SRSPGTPAGEGSGSPPK	658509	626718	1.46087e+06	357259	73455.1	185929	613511	345835	1.61159e+06	1.56941e+06	1.25857e+06	615443	306349	397942	238097	1.7563e+06	8	8	8	8	0.306528	0.139187	0.882552	0.0613122
Q9QYC0	Add1	Alpha-adducin	354	SPGTPAGEGSGSPPKWQIGEQEFEALMR	diphos-(354)SPGTPAGEGSGSPPKWQIGEQEFEALMR	388030	812117	1.61524e+06	1.93156e+06	160234	509870	2.10851e+06	1.12025e+06	530417	952926	536184	2.44674e+06	1.04934e+06	1.04809e+06	2.41288e+06	1.92469e+06	8	8	8	8	0.864629	0.471501	0.912286	0.722462
Q9QYC0	Add1	Alpha-adducin	354	SPGTPAGEGSGSPPK	monophos-(354)SPGTPAGEGSGSPPK	553076	1.58667e+06	1.39367e+06	1.07037e+06		554833	1.61628e+06	386123	989851	1.29426e+06	1.14511e+06	2.42296e+06	491901	419538	918493	2.38923e+06	7	8	8	7	0.373423	0.506328	0.402854	0.33499
Q9QYC0	Add1	Alpha-adducin	406	YSDVEVPASVTGHSFASDGDSGTCSPLR	diphos-(406)YSDVEVPASVTGHSFASDGDSGTCSPLR	808823	3.58818e+06	1.25562e+07	3.94938e+06	7.20737e+06	2.08536e+06	2.61884e+06	2.16131e+06	3.43381e+06	5.84058e+06	1.35591e+06	7.06605e+06	6.87396e+06	5.01352e+06	1.75959e+06	2.97522e+06	8	8	8	8	0.180278	0.9588	0.189505	0.531226
Q9QYC0	Add1	Alpha-adducin	406	YSDVEVPASVTGHSFASDGDSGTCSPLR	monophos-(406)YSDVEVPASVTGHSFASDGDSGTCSPLR	517141	949633	2.82323e+06	665507	2.73595e+06	723601	1.56463e+06	818775	1.38724e+06	1.43014e+06	1.90232e+06	2.66637e+06	851985	567687	431678	1.90281e+06	8	8	8	8	0.595212	0.921587	0.838916	0.42386
Q9QYC0	Add1	Alpha-adducin	582	QKGSEENLDETR	monophos-(582)QKGSEENLDETR	67196.4	161593	88220.3	213548		35937.6	314688		165848	206669	199323			50384.9		314744	6	5	7	4	0.870726	0.522079	0.0403647	0.807152
Q9QYC0	Add1	Alpha-adducin	597	EKSPPDQSAVPNTPPSTPVK	diphos-(597)EKSPPDQSAVPNTPPSTPVK	1.38931e+06	348085	2.62263e+06	133932	2.44611e+06	323087	880159		2.85772e+06	6.71982e+06	2.67577e+06		202751	559667			7	5	7	5	0.0472904	0.293447	0.107919	0.184193
Q9QYC0	Add1	Alpha-adducin	599	SPPDQSAVPNTPPSTPVKLEEDLPQEPTSR	diphos-(599)SPPDQSAVPNTPPSTPVKLEEDLPQEPTSR	8.6876e+06	2.04393e+07	2.78035e+07	2.07169e+07	1.57278e+07	3.81559e+06	2.2148e+07	1.23237e+07	1.38436e+07	1.49239e+07	1.14147e+07	2.83685e+07	1.22713e+07	9.1389e+06	1.08625e+07	3.49459e+07	8	8	8	8	0.649513	0.90738	0.492984	0.475369
Q9QYC0	Add1	Alpha-adducin	599	SPPDQSAVPNTPPSTPVKLEEDLPQEPTSR	monophos-(599)SPPDQSAVPNTPPSTPVKLEEDLPQEPTSR	682222	1.36815e+06	2.75851e+06	621364		118698	1.04877e+06		1.27988e+06	1.59317e+06	1.01835e+06	1.89898e+06	557183		669059	1.1269e+06	6	7	8	5	0.145343	0.87496	0.313718	0.0693229
Q9QYC0	Add1	Alpha-adducin	721	TPSFLKK	monophos-(721)TPSFLKK	2.8748e+06	6.65331e+06	5.69915e+06	4.73263e+06	1.30933e+06	2.07403e+06	6.79431e+06	3.55497e+06	4.75255e+06	6.16751e+06	5.44758e+06	3.54667e+06	1.38675e+06	2.11009e+06	4.53441e+06	5.5904e+06	8	8	8	8	0.617591	0.983898	0.239437	0.0888419
Q9QYB8	Add2	Beta-adducin	527	SRSPSTESQLMSK	diphos-(527)SRSPSTESQLMSK			380424			250682	789093							487303	618698		3	2	1	4	0.455339	0.735899	#DIV/0!	#DIV/0!
Q9QYB8	Add2	Beta-adducin	527	SRSPSTESQLMSK	monophos-(527)SRSPSTESQLMSK	314691	1.82924e+06	735491		811662	382061	511463	220713	1.47536e+06	669607	759742		178398		365420		7	5	6	6	0.889419	0.991869	0.0687772	0.0516557
Q9QYB8	Add2	Beta-adducin	585	DIATEKPGSPVK	monophos-(585)DIATEKPGSPVK		210404		212056			326049	169961	279606	473104		242638			252488	569336	4	5	5	4	0.222806	0.142213	0.403704	0.639744
Q9QYB8	Add2	Beta-adducin	597	STPASPVQSPSKAGTK	diphos-(597)STPASPVQSPSKAGTK	1.11354e+06	2.10316e+06	4.25491e+06	3.69881e+06	483101	399526	7.9552e+06	1.92971e+06	2.45161e+06	3.43777e+06	4.76916e+06	5.1739e+06	952825	767797	3.62415e+06	7.43101e+06	8	8	8	8	0.752264	0.495747	0.050382	0.72553
Q9QYB8	Add2	Beta-adducin	597	STPASPVQSPSK	monophos-(597)STPASPVQSPSK			308754	353837			679899	272010	782907	539966	394679	322133		62642.4	296918	594908	4	7	6	5	0.76521	0.86489	0.495696	0.611304
Q9QYB8	Add2	Beta-adducin	613	SPAVSPSKTSEDTK	diphos-(613)SPAVSPSKTSEDTK	149723	444845		396576		76547.6	798321	233609	252146	368536		338909	189183	109538	407939	554574	6	7	6	7	0.199736	0.782035	0.0673857	0.909753
Q9QYB8	Add2	Beta-adducin	613	SPAVSPSKTSEDTK	monophos-(613)SPAVSPSKTSEDTK	27312.3								226952		172460	393352		84748.6			1	4	4	1	#DIV/0!	#DIV/0!	#DIV/0!	#DIV/0!
Q9QYB8	Add2	Beta-adducin	682	TESVTSGPLSPEGSPSKSPSK	diphos-(682)TESVTSGPLSPEGSPSKSPSK	1.07478e+06	921300	2.3282e+06		270687	265603	4.86659e+06		1.17216e+06	1405200	5.43823e+06		400557	8.44428e+06	804474		6	6	6	6	0.202805	0.401872	0.162538	0.778112
Q9QYB8	Add2	Beta-adducin	682	TESVTSGPLSPEGSPSKSPSK	monophos-(682)TESVTSGPLSPEGSPSKSPSK	431559						1.53783e+06		1.38515e+06	614951	1.03456e+06						2	3	4	1	0.359339	0.960737	#DIV/0!	#DIV/0!
Q9QYB8	Add2	Beta-adducin	709	TPSFLKK	monophos-(709)TPSFLKK	2.8748e+06	6.65331e+06	5.69915e+06	4.73263e+06	1.30933e+06	2.07403e+06	6.79431e+06	3.55497e+06	4.75255e+06	6.16751e+06	5.44758e+06	3.54667e+06	1.38675e+06	2.11009e+06	4.53441e+06	5.5904e+06	8	8	8	8	0.617591	0.983898	0.239437	0.0888419
Q9QYB5	Add3	Gamma-adducin	667	TEEVLSPDGSPSKSPSK	diphos-(667)TEEVLSPDGSPSKSPSK		316446	1.42983e+06		127308		538067			487050			245139	97922.4			4	3	3	4	0.211836	0.398937	0.109503	0.176672
Q9QYB5	Add3	Gamma-adducin	667	TEEVLSPDGSPSKSPSK	monophos-(667)TEEVLSPDGSPSKSPSK		334042			456143				190141	905270			131374				2	3	3	2	0.280594	0.968655	0.788985	0.593404
Q9QYB5	Add3	Gamma-adducin	690	TPSFLKK	monophos-(690)TPSFLKK	2.8748e+06	6.65331e+06	5.69915e+06	4.73263e+06	1.30933e+06	2.07403e+06	6.79431e+06	3.55497e+06	4.75255e+06	6.16751e+06	5.44758e+06	3.54667e+06	1.38675e+06	2.11009e+06	4.53441e+06	5.5904e+06	8	8	8	8	0.617591	0.983898	0.239437	0.0888419
Q99MK8	Adrbk1	Beta-adrenergic receptor kinase 1	474	GEVNAADAFDIGSFDEEDTK	monophos-(474)GEVNAADAFDIGSFDEEDTK	232305	315320	775127	302438	234811	117800	692668	309975	251249	471019	550086	259623	150688	146209	760676	364979	8	8	8	8	0.825181	0.977292	0.494522	0.675947
Q99MK8	Adrbk1	Beta-adrenergic receptor kinase 1	665	NKPRSPVVELSK	monophos-(665)NKPRSPVVELSK	98524.5		518215				127929	344974	143009		627163					524523	4	3	4	3	0.650477	0.391482	0.75759	0.941247
Q3UYH7	Adrbk2	Beta-adrenergic receptor kinase 2	474	GEVNAADAFDIGSFDEEDTK	monophos-(474)GEVNAADAFDIGSFDEEDTK	232305	315320	775127	302438	234811	117800	692668	309975	251249	471019	550086	259623	150688	146209	760676	364979	8	8	8	8	0.825181	0.977292	0.494522	0.675947
Q3UPL5	Ag2	Uncharacterized protein C11orf96 homolog	178	TQPVTFDEIQEVEEEGVSPMEEEK	monophos-(178)TQPVTFDEIQEVEEEGVSPMEEEK			238116		859108						305181		429553			223656	2	3	2	3	0.102982	0.416933	0.205754	0.409247
Q3UHD9	Agap2	Arf-GAP with GTPase, ANK repeat and PH domain-containing protein 2	141	RPLLSSPSWGGPEPEGR	monophos-(141)RPLLSSPSWGGPEPEGR	351672	2.934e+06	1.66927e+06	938875	723884	231436	1.10884e+06	422386	533466	1.18644e+06	476486	859376	1.33299e+06	268314	290342	620746	8	8	8	8	0.047503	0.334561	0.0743748	0.160755
Q3UHD9	Agap2	Arf-GAP with GTPase, ANK repeat and PH domain-containing protein 2	348	STGGPPGPGPLPGPQGLSSSSGSR	diphos-(348)STGGPPGPGPLPGPQGLSSSSGSR		143643			176151								194813	93556.2			2	2	1	3	0.39554	0.795468	#DIV/0!	#DIV/0!
Q3UHD9	Agap2	Arf-GAP with GTPase, ANK repeat and PH domain-containing protein 2	348	STGGPPGPGPLPGPQGLSSSSGSR	monophos-(348)STGGPPGPGPLPGPQGLSSSSGSR	664143	5.16565e+06	3.40042e+06	4.40243e+06	3.64122e+06	936938	6.02298e+06	746289	1.66019e+06	3.25822e+06	2.90116e+06	1.94267e+06	1.87007e+06	1.4643e+06	3.83986e+06	2.80517e+06	8	8	8	8	0.0294744	0.435517	0.623825	0.757013
Q3UHD9	Agap2	Arf-GAP with GTPase, ANK repeat and PH domain-containing protein 2	799	ALSTDCTPSGDLSPLSR	monophos-(799)ALSTDCTPSGDLSPLSR	618926	2.07393e+06	2.71187e+06	674729	2.01381e+06	583799	727164	331345	1.4398e+06	2.30265e+06	1.02944e+06	1.09524e+06	1.33201e+06	929728	550996	546634	8	8	8	8	0.24146	0.868017	0.374317	0.0899454
Q3UHD9	Agap2	Arf-GAP with GTPase, ANK repeat and PH domain-containing protein 2	853	LKSFGSLR	diphos-(853)LKSFGSLR	367010	1.22426e+06	2.55236e+06	1.5274e+06	1.38147e+06	353971	2.23547e+06	835419	559846	805071	1.20991e+06	1.21812e+06	606901	743051	1.02416e+06	1.01592e+06	8	8	8	8	0.00763407	0.201581	0.688847	0.621863
Q3UHD9	Agap2	Arf-GAP with GTPase, ANK repeat and PH domain-containing protein 2	916	LRTDSQSEAVAIQAIR	monophos-(916)LRTDSQSEAVAIQAIR		406080	907416					149285					283427				3	1	2	2	#DIV/0!	#DIV/0!	0.332883	0.231758
Q8K2K6	Agfg1	Arf-GAP domain and FG repeat-containing protein 1	161	SLLGESAPALHLNKGTPSQSPVVGR	diphos-(161)SLLGESAPALHLNKGTPSQSPVVGR		228930	353080		179049	335269	604310	1.00367e+06			540622						6	1	3	4	#DIV/0!	#DIV/0!	0.32603	0.520923
Q8K2K6	Agfg1	Arf-GAP domain and FG repeat-containing protein 1	175	GTPSQSPVVGR	monophos-(175)GTPSQSPVVGR		510414	645504		287906	191620					743187						4	1	3	2	#DIV/0!	#DIV/0!	0.761681	0.0250423
Q9ESW4	Agk	Acylglycerol kinase, mitochondrial	281	LASFWAQPQDASSR	monophos-(281)LASFWAQPQDASSR	55125.1		250448		298283												3	0	2	1	#DIV/0!	#DIV/0!	#DIV/0!	#DIV/0!
Q68FL4	Ahcyl2	Putative adenosylhomocysteinase 3	99	HRDGGEALVSPDGTVTEAPR	monophos-(99)HRDGGEALVSPDGTVTEAPR		285233	457007							404151			408442				2	2	3	1	0.0318004	0.752529	#DIV/0!	#DIV/0!
P29699	Ahsg	Alpha-2-HS-glycoprotein	126	VMHTQCHSTPDSAEDVRK	monophos-(126)VMHTQCHSTPDSAEDVRK	1.14783e+06				309947				3.6248e+06		4.50037e+06		186915				2	3	3	2	0.361435	0.322473	0.0707104	0.116051
P29699	Ahsg	Alpha-2-HS-glycoprotein	301	HAFSPVASVESASGETLHSPK	diphos-(301)HAFSPVASVESASGETLHSPK					536251			2.05258e+06	442993				401070			1.00276e+06	2	3	1	4	0.171462	0.352344	#DIV/0!	#DIV/0!
P29699	Ahsg	Alpha-2-HS-glycoprotein	301	HAFSPVASVESASGETLHSPK	monophos-(301)HAFSPVASVESASGETLHSPK									411249		431954					705370	0	3	2	1	#DIV/0!	#DIV/0!	#DIV/0!	#DIV/0!
Q9WTQ5	Akap12	A-kinase anchor protein 12	260	EKEPTKPLESPTSPVSNETTSSFK	diphos-(260)EKEPTKPLESPTSPVSNETTSSFK	356461								661410	381382	237084						1	3	4	0	#DIV/0!	#DIV/0!	#DIV/0!	#DIV/0!
D3YVF0	Akap5	A-kinase anchor protein 5	212	SSAIQMGTPELEKETK	monophos-(212)SSAIQMGTPELEKETK	1.25365e+06	1.95835e+06	1.32928e+06	1.99805e+06	761080	588418	2.05987e+06	488345	1.5075e+06	2.02727e+06	1.11162e+06	1.84216e+06	281904	663086	3.52552e+06	5.08179e+06	8	8	8	8	0.0311884	0.276733	0.000550635	0.935839
D3YVF0	Akap5	A-kinase anchor protein 5	240	ASLLESSAAGSPR	diphos-(240)ASLLESSAAGSPR		178714		1.23893e+06	165402	124893	459618							114512			5	1	2	4	#DIV/0!	#DIV/0!	0.0391672	0.521281
D3YVF0	Akap5	A-kinase anchor protein 5	240	ASLLESSAAGSPR	monophos-(240)ASLLESSAAGSPR	2.13385e+06	3.3588e+06	2.74233e+06	989229	1.77217e+06	1.39034e+06	3.55316e+06	1.71507e+06	3.20619e+06	3.89191e+06	3.33914e+06	4.42723e+06	1.37139e+06	1.14033e+06	3.01547e+06	7.76815e+06	8	8	8	8	0.0515717	0.122238	0.0735603	0.738851
B1AXD8	Akirin2	Akirin-2	9	TLDFDPLLSPASPK	monophos-(9)TLDFDPLLSPASPK			189537	120484	155370		148219				50642.1					163368	4	2	3	3	0.134984	0.316455	0.0235373	0.470487
Q8CG76	Akr7a2	Aflatoxin B1 aldehyde reductase member 2	37	AASGAPLRPATVLGTMEMGR	monophos-(37)AASGAPLRPATVLGTMEMGR			108825								220310	163292				301767	1	3	3	1	#DIV/0!	#DIV/0!	#DIV/0!	#DIV/0!
Q9D1F4	Akt1s1	Proline-rich AKT1 substrate 1	70	AATATRPPGPPPAPQPPSPAPSPPPRPALAR	diphos-(70)AATATRPPGPPPAPQPPSPAPSPPPRPALAR			972186	977735	1.46669e+06	203848	5.47948e+06	2.47195e+06	388901		2.60456e+06	6.21511e+06	588412		958659	3.02341e+06	6	6	5	7	0.74515	0.762902	0.536122	0.869068
P10518	Alad	Delta-aminolevulinic acid dehydratase	209	DAAQSSPAFGDRR	monophos-(209)DAAQSSPAFGDRR	460533	730755	686288	195189	616111	223364	1.02738e+06	1.36956e+06	741412	214178	1.57328e+06	663078	184396	292646	995093	1.16626e+06	8	8	8	8	0.558295	0.77599	0.844896	0.738905
P05064	Aldoa	Fructose-bisphosphate aldolase A	28	GILAADESTGSIAKR	monophos-(28)GILAADESTGSIAKR	4.30161e+06	4.88358e+06	4.2271e+06	4.6514e+06	7.52506e+06	1.99382e+06	9.86691e+06	8.14596e+06	6.1935e+06	4.34087e+06	7.58244e+06	6.89585e+06	2.49505e+06	2.002e+06	8.36225e+06	8.57615e+06	8	8	8	8	0.999511	0.935112	0.0251996	0.576368
P05064	Aldoa	Fructose-bisphosphate aldolase A	43	LQSIGTENTEENR	monophos-(43)LQSIGTENTEENR	134202	150330	184194							253641	243954			104575	219161	231122	3	5	5	3	0.31221	0.200376	0.591058	0.855122
P05063	Aldoc	Fructose-bisphosphate aldolase C	28	GILAADESVGSMAKR	monophos-(28)GILAADESVGSMAKR	1.34005e+06	1.5112e+06	2.25875e+06	1.18891e+06	1.91815e+06	614842	4.83892e+06	2.19035e+06	1.85602e+06	2.29673e+06	2.33567e+06	2.85089e+06	1.63795e+06	574098	3.20066e+06	4.11685e+06	8	8	8	8	0.650955	0.533514	0.0179532	0.48042
Q920R0	Als2	Alsin	474	RLSLPGLLSQVSPR	diphos-(474)RLSLPGLLSQVSPR			291025	182084	186983		463678					269034					4	1	3	2	#DIV/0!	#DIV/0!	0.15367	0.5355
Q8CCJ4	Amer2	APC membrane recruitment protein 2	70	SGGTMPSIFGVK	monophos-(70)SGGTMPSIFGVK						49648.7	276304	185694			112904				195072	306858	3	3	1	5	0.842726	0.711484	#DIV/0!	#DIV/0!
Q8CCJ4	Amer2	APC membrane recruitment protein 2	211	AAGPGNLVLPGSLTASLECVKEEPPR	diphos-(211)AAGPGNLVLPGSLTASLECVKEEPPR	856386	959424	1.2397e+06	855003			1.25051e+06	3.18841e+06		370054	694783			709295	589813	800736	6	5	6	5	0.00587881	0.0940787	0.0125893	0.385054
Q8CCJ4	Amer2	APC membrane recruitment protein 2	211	AAGPGNLVLPGSLTASLECVKEEPPR	monophos-(211)AAGPGNLVLPGSLTASLECVKEEPPR	79816.3	73724.8	337707	255145		137831		240349	126374		402363				196065		6	3	6	3	0.512862	0.538241	0.246614	0.812783
Q8CCJ4	Amer2	APC membrane recruitment protein 2	273	ICLEAGSPTGSGDQSSR	monophos-(273)ICLEAGSPTGSGDQSSR			840334		2.77251e+06				545028		630366			208930			2	3	3	2	0.0511564	0.166313	0.0139108	0.637978
Q8CCJ4	Amer2	APC membrane recruitment protein 2	551	DSDSGDALCDLYVEPEASPATLPATEDPPCLSR	monophos-(551)DSDSGDALCDLYVEPEASPATLPATEDPPCLSR	417202	168177								1.96768e+06	344609						2	2	4	0	0.193839	0.40327	#DIV/0!	#DIV/0!
Q80ZD8	Amigo1	Amphoterin-induced protein 1	473	RMSDPESVSSVFSDTPIVV	diphos-(473)RMSDPESVSSVFSDTPIVV	60947.2	173798	291509	333873		320216	371475	259574	83655.9	76204.5	218288	351741	99582.4	391288	371537	212029	7	8	8	7	0.626689	0.606914	0.803747	0.145476
Q80ZD8	Amigo1	Amphoterin-induced protein 1	473	RMSDPESVSSVFSDTPIVV	monophos-(473)RMSDPESVSSVFSDTPIVV	149048	196987		109892	86275.9	115839	163193	225391	322094	384798	345164	274916	609133	108292	307577	220473	7	8	7	8	0.0193987	0.0116503	0.255083	0.740316
Q9DBT5	Ampd2	AMP deaminase 2	52	SLAESELR	monophos-(52)SLAESELR	235133	365886	456716	373729	232376	180472	567829	529331		306102	535457			130763	443537	547937	8	5	6	7	0.606611	0.783429	0.230567	0.974937
Q9DBT5	Ampd2	AMP deaminase 2	84	QISQDVKLEPDILLR	monophos-(84)QISQDVKLEPDILLR	530500	682077	3.14587e+06	1.79375e+06	1.59693e+06	539483	2.10994e+06	3.55776e+06	834750	726798	1.27447e+06	2.32827e+06	762208	427446	1.82308e+06	5.01679e+06	8	8	8	8	0.516876	0.889105	0.181009	0.402858
O08739	Ampd3	AMP deaminase 3	82	SQSLSLQMPTQQDWK	monophos-(82)SQSLSLQMPTQQDWK	349462	614472			1.17333e+06	461710	1.54986e+06		655821	717577					864366		5	3	4	4	0.0847176	0.795021	0.119391	0.130942
Q7TQF7	Amph	Amphiphysin	241	AFSIQGAPSDSGPLR	monophos-(241)AFSIQGAPSDSGPLR	1.45289e+06	1.38373e+06	3.24467e+06	1.17167e+06	1.30063e+06	751188	617530	1.35554e+06	1.91903e+06	1.80651e+06	1.76452e+06	2.27849e+06	1.61581e+06	934067	2.21717e+06	2.52492e+06	8	8	8	8	0.214928	0.176394	0.912101	0.186118
Q7TQF7	Amph	Amphiphysin	256	IAKTPSPPEEPSPLPSPTASPNHTLAPASPAPVRPR	diphos-(256)IAKTPSPPEEPSPLPSPTASPNHTLAPASPAPVRPR	785881	1.03232e+06	636179		1.33913e+06	446861		472787	1.1084e+06	1.11733e+06	1.0877e+06	754183				2.32538e+06	6	5	7	4	0.254677	0.123308	0.00329035	0.665299
Q7TQF7	Amph	Amphiphysin	259	TPSPPEEPSPLPSPTASPNHTLAPASPAPVRPR	diphos-(259)TPSPPEEPSPLPSPTASPNHTLAPASPAPVRPR	3.61266e+07	6.01788e+07	8.01313e+07	6.2897e+07	1.37249e+08	3.47227e+07	4.31815e+07	4.67736e+07	5.48663e+07	4.77888e+07	6.44884e+07	7.2688e+07	3.51013e+07	3.18347e+07	1.98712e+07	7.07579e+07	8	8	8	8	0.167572	0.362095	0.0178945	0.608996
Q7TQF7	Amph	Amphiphysin	259	TPSPPEEPSPLPSPTASPNHTLAPASPAPVRPR	monophos-(259)TPSPPEEPSPLPSPTASPNHTLAPASPAPVRPR	9.63432e+06	8.60042e+06	1.68268e+07	2.71201e+07	1.20327e+07	4.42501e+06	7.93772e+06	8.35583e+06	2.27582e+07	1.9919e+07	4.37421e+07	2.02277e+07	1.18522e+07	2.66705e+06	8.25672e+06	2.69524e+07	8	8	8	8	0.152748	0.15723	0.317282	0.038378
Q7TQF7	Amph	Amphiphysin	490	AALPAGEGGSPEGAK	monophos-(490)AALPAGEGGSPEGAK	1.36395e+07	1.42591e+07	1.28197e+07	1.68496e+07	5.31213e+06	5.61868e+06	2.83076e+07	1.2726e+07	2.16894e+07	2.14506e+07	2.8604e+07	1.28082e+07	2.78802e+06	5.01962e+06	2.14038e+07	2.64392e+07	8	8	8	8	0.460779	0.381205	0.129404	0.322661
Q7TQF7	Amph	Amphiphysin	505	IDGESTELAISESPQPVEPEAGAPQVIPSVVIEPASNHEGEGEHQETATGTEPR	monophos-(505)IDGESTELAISESPQPVEPEAGAPQVIPSVVIEPASNHEGEGEHQETATGTEPR									280004		852649					195583	0	3	2	1	#DIV/0!	#DIV/0!	#DIV/0!	#DIV/0!
Q8C8R3	Ank2	Ankyrin-2	28	SDSNASFLR	diphos-(28)SDSNASFLR	188260	764882	1.77045e+06	1.05721e+06	782919	148804	2.04077e+06	479739	826462	1.5244e+06	800597	1.62319e+06	860434	422922	602746	916713	8	8	8	8	0.207233	0.882623	0.87797	0.315252
Q8C8R3	Ank2	Ankyrin-2	28	SDSNASFLR	monophos-(28)SDSNASFLR		518992	702772		518297		305049		551472	1.39801e+06			311539	168732			4	4	4	4	0.075393	0.74887	0.118761	0.0758977
Q8C8R3	Ank2	Ankyrin-2	830	HKLNVPETMTEVLDVSDEEGDDTVTGDGGEYLRPEDLK	monophos-(830)HKLNVPETMTEVLDVSDEEGDDTVTGDGGEYLRPEDLK	145508	1.01421e+06	6.6882e+06	575718	1.08479e+06	143151	811934	1.45491e+06	1.2689e+06	885368	626877	4.57439e+06	1.61475e+06	176542	395602	6.22919e+06	8	8	8	8	0.94229	0.665356	0.674663	0.664117
Q8C8R3	Ank2	Ankyrin-2	888	YSLEGGR	monophos-(888)YSLEGGR		190238	302973		81668.1		512112							68228.5			4	1	2	3	#DIV/0!	#DIV/0!	0.435773	0.901521
Q8C8R3	Ank2	Ankyrin-2	1424	ESESDQEPEEEIGMTSEK	monophos-(1424)ESESDQEPEEEIGMTSEK	648489	1.39186e+06	2.6794e+06	439356	512224	362414	2.02083e+06	454036	1.62268e+06	3.68779e+06	2.44486e+06	489633		327131	1.97418e+06	1.49451e+06	8	7	8	7	0.487084	0.232539	0.330535	0.23389
Q8C8R3	Ank2	Ankyrin-2	1546	SSQSERELEEEWVIVSDEEIQEAK	monophos-(1546)SSQSERELEEEWVIVSDEEIQEAK	62842.1	231112	827591	247698		64309			220994	311154	124358	264164	998056	79923.3	452579		5	7	8	4	0.92888	0.735907	0.152535	0.565402
Q8C8R3	Ank2	Ankyrin-2	1811	NEKLSPVSPSAK	diphos-(1811)NEKLSPVSPSAK	105272	977371	1.02698e+06	684032	399816	313384	1.00195e+06	1.0106e+06	679656	992771	732708	773756	581754	372559	1.01909e+06	673886	8	8	8	8	0.157377	0.803022	0.949182	0.624788
Q8C8R3	Ank2	Ankyrin-2	2229	VGTPTDIHSEK	monophos-(2229)VGTPTDIHSEK			443277				491351		132948	215304	169375				75358.3		2	4	4	2	0.788679	0.00240573	0.251059	0.806511
Q8C8R3	Ank2	Ankyrin-2	2363	SPQGLELPLPNR	monophos-(2363)SPQGLELPLPNR	511888	772676	1.4781e+06	1.42006e+06	219208	452928	2.38766e+06	1.36785e+06	1.13057e+06	738760		1.79491e+06	648459	522734	1.9897e+06	1.93597e+06	8	7	7	8	0.801517	0.629228	0.177915	0.848631
Q8C8R3	Ank2	Ankyrin-2	2648	VQPPSPLPSSIDSNSSPEEATQFQPIVPK	diphos-(2648)VQPPSPLPSSIDSNSSPEEATQFQPIVPK					285252								668474		259656		1	2	0	3	#DIV/0!	#DIV/0!	#DIV/0!	#DIV/0!
Q8C8R3	Ank2	Ankyrin-2	3359	ARSYIETETESR	monophos-(3359)ARSYIETETESR			193488		411584	126072		300441	458313				554867		438828	353439	4	4	2	6	0.513939	0.0417565	0.505772	0.769229
Q8C8R3	Ank2	Ankyrin-2	3681	TEGDSPAAALSPQMHQEPVQQDFSGK	diphos-(3681)TEGDSPAAALSPQMHQEPVQQDFSGK			1.64885e+06	731990	2.54321e+06	372594	855143		1.52824e+06	1.26388e+06		1.04356e+06		746468	483003	674642	5	6	5	6	0.11289	0.504217	0.158958	0.466877
Q8C8R3	Ank2	Ankyrin-2	3681	TEGDSPAAALSPQMHQEPVQQDFSGK	monophos-(3681)TEGDSPAAALSPQMHQEPVQQDFSGK	560948	760234	2.4178e+06	774739	641203	382920	517000		1.88731e+06	2.42865e+06	449724	1.29489e+06	434648	692334	450297	457142	7	8	8	7	0.810266	0.708202	0.00012492	0.0265829
Q8C8R3	Ank2	Ankyrin-2	3707	TQDQQEYYVTTPGAEVEDPQK	monophos-(3707)TQDQQEYYVTTPGAEVEDPQK		913471	1.16482e+06		561888		972045		645058	459709	1.10409e+06		599685	2.67951e+06			4	5	5	4	0.0597756	0.69606	0.041629	0.546822
Q8C8R3	Ank2	Ankyrin-2	3728	ATAVPDSLCKTPEDISTPPEGTKPCLQTPVTSER	diphos-(3728)ATAVPDSLCKTPEDISTPPEGTKPCLQTPVTSER	387096	218608	2.31354e+06		3.84449e+06	262218			2.44955e+06		1.01876e+06		1.07963e+06				5	3	5	3	0.417991	0.917506	0.297744	0.670699
Q8C8R3	Ank2	Ankyrin-2	3738	TPEDISTPPEGTKPCLQTPVTSER	diphos-(3738)TPEDISTPPEGTKPCLQTPVTSER	123523	388113	402979		878897	70400.1			1.14227e+06	1.34525e+06			339574	190579			5	4	5	4	0.289252	0.244017	0.539505	0.352022
Q8C8R3	Ank2	Ankyrin-2	3738	TPEDISTPPEGTKPCLQTPVTSER	monophos-(3738)TPEDISTPPEGTKPCLQTPVTSER		809909	679808						482614	625210			244722	78015.6			2	4	4	2	0.538163	0.107224	0.896751	0.0127365
Q8C8R3	Ank2	Ankyrin-2	3762	GSPIVQEPEEASEPK	monophos-(3762)GSPIVQEPEEASEPK	1.97826e+06	1.59484e+06	2.74525e+06	1.3521e+06	3.99432e+06	1.0885e+06	3.02061e+06	2.29899e+06	8.11432e+06	8.23281e+06	1.4304e+06	4.77238e+06	1.59773e+06	1.37204e+06	2.30559e+06	5.78822e+06	8	8	8	8	0.00889703	0.111464	0.120943	0.36746
Q8C8R3	Ank2	Ankyrin-2	3783	KTSLVIVESTDDQSQVFER	monophos-(3783)KTSLVIVESTDDQSQVFER	203842	308012	1.69115e+06	341645	2.94486e+06	43601.5	2.09452e+06	281240	1.26396e+06	2.55089e+06	401876	682168	2.08684e+06	294433	62408.4	647425	8	8	8	8	0.604812	0.984134	0.43823	0.803897
G5E8K5	Ank3	Ankyrin-3	1097	NEDLAELLNGMDEELDSPEELGTKR	monophos-(1097)NEDLAELLNGMDEELDSPEELGTKR		74089.1	1.65229e+06						640696	117300	146819		134577	415800			2	5	5	2	0.0168893	0.599905	0.43708	0.64149
G5E8K5	Ank3	Ankyrin-3	1448	RQSFASLALR	monophos-(1448)RQSFASLALR		667110	1.02294e+06						714916		1.12987e+06		386927	298909			2	4	4	2	0.89601	0.521769	0.39553	0.0352018
Q6PD24	Ankrd13d	Ankyrin repeat domain-containing protein 13D	548	GPESPQKTPPSPAPPSFEEQLR	diphos-(548)GPESPQKTPPSPAPPSFEEQLR	1.93539e+06	2.27083e+06	3.33936e+06	2.47416e+06	3.21716e+06	1.85127e+06	1.66739e+06	1.62065e+06	2.9488e+06	2.53935e+06	2.30972e+06	2.63291e+06	1.7678e+06	1.48617e+06	2.46517e+06	2.05424e+06	8	8	8	8	0.399307	0.942282	0.476232	0.0514186
Q3UUF8	Ankrd34b	Ankyrin repeat domain-containing protein 34B	257	VASLQEELQDITPEEEIAYK	monophos-(257)VASLQEELQDITPEEEIAYK	46908.6	71419.9			64014.7		329564						132641	70663.5	192430		4	3	2	5	0.348279	0.964865	0.236776	0.28258
Q3UUF8	Ankrd34b	Ankyrin repeat domain-containing protein 34B	358	NSGANHYSSDSQLAEGVTPPTVEDGK	monophos-(358)NSGANHYSSDSQLAEGVTPPTVEDGK	454008	524674	369547		294470	169835			238067	248220			127437	175773			5	4	5	4	0.173761	0.0618791	0.38348	0.0433163
Q3UUF8	Ankrd34b	Ankyrin repeat domain-containing protein 34B	493	RQSLQTEQIK	monophos-(493)RQSLQTEQIK	230612	450240	292476	313495	350614	147138	636899	422375	347833	340323	469862	407216	219756	145836	462861		8	7	8	7	0.625254	0.852278	0.0525074	0.828572
A2ARS0	Ankrd63	Ankyrin repeat domain-containing protein 63	187	GSNSDSPPGHPAPAPSPERR	diphos-(187)GSNSDSPPGHPAPAPSPERR	342182	491237	1.85863e+06	495410	630864		145903	1.09284e+06	212835	131540	1.74588e+06	480576		197250	86864.6	963518	7	7	8	6	0.905342	0.588355	0.352292	0.543707
A2ARS0	Ankrd63	Ankyrin repeat domain-containing protein 63	187	GSNSDSPPGHPAPAPSPER	monophos-(187)GSNSDSPPGHPAPAPSPER	789853		534226	987880				1.44193e+06	226314	351737	4.5263e+06	1.02983e+06				2.2025e+06	4	5	7	2	0.0302495	0.418837	0.537134	0.600254
A2ARS0	Ankrd63	Ankyrin repeat domain-containing protein 63	265	SMSLALGTMTEEETAR	monophos-(265)SMSLALGTMTEEETAR	177499	133828		236947	591245	115953	326641	817671		254120				170423		375621	7	3	4	6	0.275066	0.651609	0.0270581	0.127897
A2ARS0	Ankrd63	Ankyrin repeat domain-containing protein 63	283	AGALMARPNSPQSSGSGR	monophos-(283)AGALMARPNSPQSSGSGR	1.13977e+06		393896					417033			1.0011e+06					422167	3	2	3	2	0.872523	0.882733	0.0129426	0.204424
P59672	Anks1a	Ankyrin repeat and SAM domain-containing protein 1A	676	SPSFASEWDEIEK	monophos-(676)SPSFASEWDEIEK	232303	273385	451530	339683	2.49216e+06	254209	1.09831e+06	932910	381260	374347	697847	420241	251046	151378	2.82155e+06	1.01553e+06	8	8	8	8	0.753685	0.990817	3.37074e-05	0.0829258
Q8K298	Anln	Actin-binding protein anillin	650	AESADSLGSEDRDLLYSIDAYR	diphos-(650)AESADSLGSEDRDLLYSIDAYR		225867	3.92482e+06	1.10551e+06	2.75179e+06	181826	2.02032e+06	942514	201079	710915	896237	4.16572e+06	4.20038e+06	1.44309e+06	608256	1.06374e+06	7	8	7	8	0.742334	0.931695	0.507101	0.952538
Q6PB70	Ano8	Anoctamin-8	643	GLEPGVFTLAEEDDEPEGPPGSPGPEPQTVLLR	monophos-(643)GLEPGVFTLAEEDDEPEGPPGSPGPEPQTVLLR		43600							62699.3	106762			76094.3				1	3	3	1	#DIV/0!	#DIV/0!	#DIV/0!	#DIV/0!
P61967	Ap1s1	AP-1 complex subunit sigma-1A	133	AIEQADLLQEEDESPRSVLEEMGLA	monophos-(133)AIEQADLLQEEDESPRSVLEEMGLA		817903	233398				432200			1294575	264454	131621	250468				3	4	5	2	0.478243	0.980101	0.383488	0.603744
Q9JME5	Ap3b2	AP-3 complex subunit beta-2	267	AFYGSEEDEAKGPGSEEAATAALPAR	diphos-(267)AFYGSEEDEAKGPGSEEAATAALPAR	125886	211595	798488	335224		158838	257509	163678	1.09143e+06	256184	317410	339095	296677	170657		298914	7	7	8	6	0.502006	0.498624	0.00284739	0.121211
Q9JME5	Ap3b2	AP-3 complex subunit beta-2	267	AFYGSEEDEAKGPGSEEAATAALPAR	monophos-(267)AFYGSEEDEAKGPGSEEAATAALPAR	1.467e+06	3.9179e+06	7.77677e+06	3.06432e+06	7.08813e+06	472899	3.80021e+06	1.4256e+06	4.92208e+06	1.10846e+07	4.94395e+06	4.06828e+06	1.47569e+06	1.23469e+06	1.53694e+06	3.32763e+06	8	8	8	8	0.62057	0.765702	0.398864	0.0648758
O54774	Ap3d1	AP-3 complex subunit delta-1	752	HSSLPTESDEDIAPAQR	diphos-(752)HSSLPTESDEDIAPAQR	135062	1.2015e+06	3.0389e+06	512982	1.14927e+06				763091	2.60583e+06	491701	773947	2.23069e+06		875268		5	6	8	3	0.625173	0.894334	0.70038	0.742099
O54774	Ap3d1	AP-3 complex subunit delta-1	752	HSSLPTESDEDIAPAQR	monophos-(752)HSSLPTESDEDIAPAQR	376181	3.58849e+06	2.83928e+06	961872	2.75001e+06	126299	1.19703e+06	426637	2.08766e+06	4.43095e+06	649283	621422	1.93073e+06	361429	546986	565942	8	8	8	8	0.904589	0.847022	0.193911	0.152947
O54774	Ap3d1	AP-3 complex subunit delta-1	769	VDIITEEMPENALPSDEDDKDPNDPYR	monophos-(769)VDIITEEMPENALPSDEDDKDPNDPYR	700217	1.7736e+06	3.00438e+06	793271	1.41528e+06	182586	531588	363375	1.40642e+06	3.31234e+06	524122	1.23441e+06	2.18158e+06	302825	450330	1.16243e+06	8	8	8	8	0.842489	0.649778	0.305889	0.106483
B2RUJ5	Apba1	Amyloid beta A4 precursor protein-binding family A member 1	81	SASTESGFHNHTDTAEGDVLAAAR	diphos-(81)SASTESGFHNHTDTAEGDVLAAAR	1.02459e+06	1.49024e+06	303645	266143	1.71419e+06	2.34486e+06		1.60983e+06	1.1848e+06	1.20104e+06	2.03675e+06		831522	2.69924e+06	1.34797e+06	815154	7	7	7	7	0.799902	0.625567	0.772068	0.15113
B2RUJ5	Apba1	Amyloid beta A4 precursor protein-binding family A member 1	81	SASTESGFHNHTDTAEGDVLAAAR	monophos-(81)SASTESGFHNHTDTAEGDVLAAAR	495694	859341	699155	365884		276921		362352	872311	779590	866592	753710	665665	575408	166749	1.07806e+06	6	8	8	6	0.721783	0.1491	0.170182	0.193636
B2RUJ5	Apba1	Amyloid beta A4 precursor protein-binding family A member 1	238	LHHYDERSDGESDSPEK	monophos-(238)LHHYDERSDGESDSPEK			67350	302857					74198.8							494332	2	2	3	1	0.650509	0.720443	#DIV/0!	#DIV/0!
B2RUJ5	Apba1	Amyloid beta A4 precursor protein-binding family A member 1	245	SDGESDSPEKEAEFAPYPR	diphos-(245)SDGESDSPEKEAEFAPYPR								563804						152260	1.03321e+06		1	2	0	3	#DIV/0!	#DIV/0!	#DIV/0!	#DIV/0!
B2RUJ5	Apba1	Amyloid beta A4 precursor protein-binding family A member 1	264	MDSYEQEEDIDQIVAEVK	monophos-(264)MDSYEQEEDIDQIVAEVK	513040	632536	1.44544e+06	2.25366e+06		624168	2.5546e+06	1.84895e+06	970712	956890	2.19022e+06	2.01559e+06	1.03274e+06	774808	1.73794e+06	4.52273e+06	7	8	8	7	0.369461	0.521593	0.112542	0.377652
B2RUJ5	Apba1	Amyloid beta A4 precursor protein-binding family A member 1	282	QSMSSQSLDKAAEDMPEAEQDLER	diphos-(282)QSMSSQSLDKAAEDMPEAEQDLER	530459	282149	1.00747e+06	346396		874024	1.01749e+06	724084	934708		1.21557e+06	281838	219608	1.38314e+06	487968	796916	7	7	7	7	0.356755	0.715191	0.920001	0.537066
B2RUJ5	Apba1	Amyloid beta A4 precursor protein-binding family A member 1	292	AAEDMPEAEQDLERAPTPGGGHPDSPGLPAPAGQQQR	diphos-(292)AAEDMPEAEQDLERAPTPGGGHPDSPGLPAPAGQQQR	2.00394e+06	2.13626e+06	2.0477e+06	1.50229e+06	1.32684e+06	1.66664e+06	3.92284e+06	2.26102e+06	2.85391e+06	2.69812e+06	4.66386e+06	2.94316e+06	594562	1.603e+06	1.60122e+06	2.22485e+06	8	8	8	8	0.298611	0.58217	0.990542	0.166786
B2RUJ5	Apba1	Amyloid beta A4 precursor protein-binding family A member 1	306	APTPGGGHPDSPGLPAPAGQQQR	monophos-(306)APTPGGGHPDSPGLPAPAGQQQR	496953						433027		1.08637e+06	639337				122490	577953	862772	2	5	3	4	0.187628	0.507244	0.93131	0.350868
B2RUJ5	Apba1	Amyloid beta A4 precursor protein-binding family A member 1	570	SNSQENVEASHPSQDGKR	monophos-(570)SNSQENVEASHPSQDGKR	492364	310044	1.74678e+06	668049	20947	242776	420543	520066	604903	639377	3.70845e+06	716000	275619	603775		1.99253e+06	8	7	8	7	0.0405306	0.218342	0.197387	0.298392
P98084	Apba2	Amyloid beta A4 precursor protein-binding family A member 2	478	SASQDCIETTPGAQEGKK	monophos-(478)SASQDCIETTPGAQEGKK	227274	1.33981e+06	190710		244345	247607					435128			102383			5	2	4	3	0.677609	0.655997	0.0464866	0.285722
Q61315	Apc	Adenomatous polyposis coli protein	756	ALEAELDAQHLSETFDNIDNLSPK	monophos-(756)ALEAELDAQHLSETFDNIDNLSPK	67192.9	79792.5						280270	118088	152768			111089				3	3	4	2	0.0673589	0.840205	0.108008	0.19951
Q61315	Apc	Adenomatous polyposis coli protein	1434	SKTPPPPPQTVQAK	monophos-(1434)SKTPPPPPQTVQAK	85541.2	81988.1	224674						153166								3	1	4	0	#DIV/0!	#DIV/0!	#DIV/0!	#DIV/0!
Q61315	Apc	Adenomatous polyposis coli protein	1856	NDSLSSLDFDDDDVDLSR	diphos-(1856)NDSLSSLDFDDDDVDLSR							469456	224727						134536			2	1	0	3	#DIV/0!	#DIV/0!	#DIV/0!	#DIV/0!
Q61315	Apc	Adenomatous polyposis coli protein	1856	NDSLSSLDFDDDDVDLSR	monophos-(1856)NDSLSSLDFDDDDVDLSR		106236	524869	266369		103947	374795	281518		260256	217141		121095	128219	296469	320561	6	6	5	7	0.181809	0.497713	0.456716	0.587874
P08226	Apoe	Apolipoprotein E	129	NEVHTMLGQSTEEIR	monophos-(129)NEVHTMLGQSTEEIR	122724	143960			302734		455838	359513	274506	111956						667614	5	3	4	4	0.219811	0.631551	0.246063	0.0187167
Q9EPJ9	Arfgap1	ADP-ribosylation factor GTPase-activating protein 1	122	EWSLESSPAQNWTPPQPK	monophos-(122)EWSLESSPAQNWTPPQPK	137616	366239	873904		2.76101e+06	115861	394882	165785	359757	244956	850749	366579	147031	209133	238992	631264	7	8	7	8	0.00198725	0.434806	0.0135574	0.716304
Q9EPJ9	Arfgap1	ADP-ribosylation factor GTPase-activating protein 1	339	AKSPSSDSWTCADASTGR	diphos-(339)AKSPSSDSWTCADASTGR	735772	1.83383e+06	5.37346e+06	182158	1.47205e+06	315082			613415	128916	1.52484e+06	282286	315989	1.36032e+06	184192	469369	6	8	8	6	0.00402687	0.250103	0.026087	0.35242
Q9EPJ9	Arfgap1	ADP-ribosylation factor GTPase-activating protein 1	339	AKSPSSDSWTCADASTGR	monophos-(339)AKSPSSDSWTCADASTGR	1.34745e+06	3.01813e+06	3.44606e+06	282970	2.55516e+06	677169	523255	315074	3.42319e+06	1.63939e+06	3.02763e+06	522672	1.00648e+06	984248	900214	738637	8	8	8	8	0.675025	0.987406	0.112716	0.0479866
Q9EPJ9	Arfgap1	ADP-ribosylation factor GTPase-activating protein 1	341	SPSSDSWTCADASTGR	diphos-(341)SPSSDSWTCADASTGR	261889	1.31318e+06	1.90873e+06	841895	733310	346510			973786	1.04434e+06	1.55324e+06			668467	1.18743e+06	925923	6	6	7	5	0.129245	0.586637	0.323962	0.211975
Q9EPJ9	Arfgap1	ADP-ribosylation factor GTPase-activating protein 1	357	RSSDSWDVWGSGSASNNK	monophos-(357)RSSDSWDVWGSGSASNNK	1.68604e+06	5.5628e+06	5.53853e+06	1.64345e+06	1.03875e+07	2.22418e+06	5.45825e+06	1.34977e+06	3.2415e+06	2.24178e+06	4.89718e+06	2.35308e+06	3.35907e+06	2.06397e+06	2.60625e+06	2.96693e+06	8	8	8	8	0.00426243	0.303031	0.170318	0.738763
Q9EPJ9	Arfgap1	ADP-ribosylation factor GTPase-activating protein 1	375	NSNSDGWESWEGASGEGR	monophos-(375)NSNSDGWESWEGASGEGR	160154	186264	579355		395720				397816	89806.7	265297		165537	135652			4	5	6	3	0.384761	0.298462	0.851559	0.70547
Q99K28	Arfgap2	ADP-ribosylation factor GTPase-activating protein 2	428	AISSDMFFGR	monophos-(428)AISSDMFFGR		71945.8	187287		45381.9		309462										4	0	2	2	#DIV/0!	#DIV/0!	0.524313	0.771593
A2A5R2	Arfgef2	Brefeldin A-inhibited guanine nucleotide-exchange protein 2	206	ELEKPMQSKPQSPVIQATAGSPK	diphos-(206)ELEKPMQSKPQSPVIQATAGSPK	588447	1.52402e+06	2.65826e+06		1.40494e+06		994671		1.21356e+06	1.93143e+06	1.63615e+06	670252				1.02211e+06	5	5	7	3	0.410202	0.744364	0.188435	0.4875
A2A5R2	Arfgef2	Brefeldin A-inhibited guanine nucleotide-exchange protein 2	206	ELEKPMQSKPQSPVIQATAGSPK	monophos-(206)ELEKPMQSKPQSPVIQATAGSPK		390990	748756						750402		332360		130884			257437	2	4	4	2	0.830579	0.427529	0.564556	0.105348
A2A5R2	Arfgef2	Brefeldin A-inhibited guanine nucleotide-exchange protein 2	351	QSLSSADNLEPDVQGHQVAAR	monophos-(351)QSLSSADNLEPDVQGHQVAAR			295420							275549	415678						1	2	3	0	#DIV/0!	#DIV/0!	#DIV/0!	#DIV/0!
A2A5R2	Arfgef2	Brefeldin A-inhibited guanine nucleotide-exchange protein 2	618	RCSVTSVESTVSSGTQTAIQDDPEQFEVIK	diphos-(618)RCSVTSVESTVSSGTQTAIQDDPEQFEVIK	132862	383970	449215						82160.7	172414	260157		102350				3	4	6	1	0.262629	0.133383	#DIV/0!	#DIV/0!
A2A5R2	Arfgef2	Brefeldin A-inhibited guanine nucleotide-exchange protein 2	1529	GQSQLSNPTDDSWK	monophos-(1529)GQSQLSNPTDDSWK				223492	118772		1.05957e+06			389431		242582	125095			275356	3	4	3	4	0.0312876	0.556946	0.0790457	0.701035
Q3UGY8	Arfgef3	Brefeldin A-inhibited guanine nucleotide-exchange protein 3	462	DGAESSRDSMEINEADFR	monophos-(462)DGAESSRDSMEINEADFR	140473	176693	375920			64067.1			725688	367896	264132		119498	146563			4	5	6	3	0.343038	0.356665	0.0771392	0.111282
Q3UGY8	Arfgef3	Brefeldin A-inhibited guanine nucleotide-exchange protein 3	1639	VAAPSSSPSAEAEYWR	monophos-(1639)VAAPSSSPSAEAEYWR	339802	691977				351004	781449		489177	1.17125e+06	490825		678674	613322			4	5	5	4	0.763261	0.426151	0.377716	0.872393
Q3UGY8	Arfgef3	Brefeldin A-inhibited guanine nucleotide-exchange protein 3	2050	GPDSPLLQRPQHLIDQGQMR	monophos-(2050)GPDSPLLQRPQHLIDQGQMR		277225	527013						346414								2	1	3	0	#DIV/0!	#DIV/0!	#DIV/0!	#DIV/0!
Q8K221	Arfip2	Arfaptin-2	69	HPSHSTSPSGPGDEVAR	diphos-(69)HPSHSTSPSGPGDEVAR	78358	39963.9	131773		94743.1						369229		62045.7		218926	138611	4	4	4	4	0.0715343	0.15569	0.233712	0.757833
Q8K221	Arfip2	Arfaptin-2	69	HPSHSTSPSGPGDEVAR	monophos-(69)HPSHSTSPSGPGDEVAR	605404	737866	1.48912e+06		1.49052e+06		1.5529e+06	3.43248e+06	1.1303e+06	740671	2.99134e+06	1.43901e+06	864832		2.38212e+06	2.21823e+06	6	7	7	6	0.693619	0.806892	0.831355	0.177677
Q5FWK3	Arhgap1	Rho GTPase-activating protein 1	24	LASIDEK	monophos-(24)LASIDEK	311497	215445		487735	180463	60613.5	282275		191162		975872	413290		108474	267238	624454	6	6	6	6	0.0989697	0.256762	0.443394	0.242804
Q5FWK3	Arhgap1	Rho GTPase-activating protein 1	43	SDDSKSSSPEPVTHLK	diphos-(43)SDDSKSSSPEPVTHLK	2.76067e+06	5.69848e+06	6.47911e+06	1.65475e+06	2.9811e+06	744844		7.28329e+06	3.19592e+06	937259	9.45758e+06	5.85225e+06	883868	1.66327e+06	2.54168e+06	4.39569e+06	7	8	8	7	0.746505	0.82143	0.613535	0.265416
Q5FWK3	Arhgap1	Rho GTPase-activating protein 1	48	SSSPEPVTHLK	monophos-(48)SSSPEPVTHLK	439315	927888	1.61995e+06	468108	640403		1.31535e+06	224341	834855	487773	1.75424e+06		239302			296441	7	5	7	5	0.626926	0.805233	0.773666	0.226801
Q6IFT4	Arhgap20	Rho GTPase-activating protein 20	795	SKPVPISVASYSHGSSQDHPRK	diphos-(795)SKPVPISVASYSHGSSQDHPRK				1.96662e+06	2.47152e+06			869331									3	0	1	2	#DIV/0!	#DIV/0!	#DIV/0!	#DIV/0!
Q6DFV3	Arhgap21	Rho GTPase-activating protein 21	31	DGKDQGEPVSPSEDEPFSWPGPK	monophos-(31)DGKDQGEPVSPSEDEPFSWPGPK	877903	621085	1.14851e+06	1.7458e+06	252550	263287	2.58262e+06	934655	1.23105e+06	764656	1.32047e+06	744367	314276	623131	1.1841e+06	2.53221e+06	8	8	8	8	0.703199	0.923233	0.0232743	0.938434
Q6DFV3	Arhgap21	Rho GTPase-activating protein 21	684	TSPQLSENLGTSDLELPAIPR	monophos-(684)TSPQLSENLGTSDLELPAIPR		73482.2	229214	150525			407016	165408		96214.1	140494			62810.2	237483		5	4	5	4	0.432264	0.357239	0.121468	0.292859
Q6DFV3	Arhgap21	Rho GTPase-activating protein 21	846	RQLSHDQESVGPPSLDGQHSSK	monophos-(846)RQLSHDQESVGPPSLDGQHSSK	247225		870048					760544			369731					1.36961e+06	3	2	3	2	0.334702	0.623888	0.643539	0.187427
Q6DFV3	Arhgap21	Rho GTPase-activating protein 21	943	VGGSIRPWK	monophos-(943)VGGSIRPWK		213579				80007.2		217005								245144	3	1	1	3	#DIV/0!	#DIV/0!	#DIV/0!	#DIV/0!
Q69ZH9	Arhgap23	Rho GTPase-activating protein 23	348	ARSDDYLSR	monophos-(348)ARSDDYLSR			424376	881796	2.25195e+06		5.49749e+06				2.02319e+06			263222			4	2	3	3	0.750409	0.567481	0.177054	0.38388
Q69ZH9	Arhgap23	Rho GTPase-activating protein 23	360	SAEALGPGALVSPR	diphos-(360)SAEALGPGALVSPR	374541	603681	996340	2.28015e+06	1.33173e+06	644599	2.58733e+06	1.82365e+06	372098	578593	1.12445e+06	1.37608e+06	563515	677686	1.73815e+06	1.6255e+06	8	8	8	8	0.265511	0.366146	0.799312	0.246201
Q69ZH9	Arhgap23	Rho GTPase-activating protein 23	360	SAEALGPGALVSPR	monophos-(360)SAEALGPGALVSPR	503986	580622	1.11115e+06	1.60779e+06	876298	381416	1.69715e+06	1.26446e+06	939289	950633	1.23799e+06	2.0137e+06	414009	345123	1.69181e+06		8	7	8	7	0.593169	0.781488	0.644496	0.573356
Q69ZH9	Arhgap23	Rho GTPase-activating protein 23	528	VAPLATTEDSLASIPFIDEPTSPSIDLQAK	monophos-(528)VAPLATTEDSLASIPFIDEPTSPSIDLQAK				163289		50662.7	154450				175146						3	1	2	2	#DIV/0!	#DIV/0!	0.144825	0.330024
Q69ZH9	Arhgap23	Rho GTPase-activating protein 23	648	SFFTDGSLDSWGTSEDADAPSK	diphos-(648)SFFTDGSLDSWGTSEDADAPSK		74126	199520	217616		63786.8		356862			870226			164743	1.13048e+06		5	3	4	4	0.0214987	0.199074	0.637445	0.778398
Q811P8	Arhgap32	Rho GTPase-activating protein 32	702	SAKSEESLTSLHAVDGDSK	diphos-(702)SAKSEESLTSLHAVDGDSK		260000	1.66982e+06				795797							793603			3	1	2	2	#DIV/0!	#DIV/0!	0.00198165	0.849166
Q811P8	Arhgap32	Rho GTPase-activating protein 32	702	SAKSEESLTSLHAVDGDSK	monophos-(702)SAKSEESLTSLHAVDGDSK	1.40908e+06	1.88611e+06	2.92237e+06	1.58772e+06	2.4976e+06	2.36146e+06	7.73176e+06	1.11102e+06	3.76867e+06	5.77264e+06	2.09849e+06	5.47748e+06	2.46601e+06	5.73296e+06	3.44642e+06	1.63467e+06	8	8	8	8	0.557582	0.266114	0.504997	0.80098
Q811P8	Arhgap32	Rho GTPase-activating protein 32	834	DAEAGGSQSQTPGSTASSEPVSPVQEK	monophos-(834)DAEAGGSQSQTPGSTASSEPVSPVQEK	274198	424223	647500		310958		393270		548643	700207	506967		190600	182566			5	5	6	4	0.399786	0.900183	0.519568	0.0231752
Q811P8	Arhgap32	Rho GTPase-activating protein 32	861	LSPFFTLDLSPTDDK	monophos-(861)LSPFFTLDLSPTDDK	72226.9	86497.7	334544	300094		93888.1	169592	235401	135202	146459	312590	294383	130488	111847	272045	374247	7	8	8	7	0.885291	0.499737	0.851847	0.830144
Q811P8	Arhgap32	Rho GTPase-activating protein 32	901	SPSMNISEPISVTLPPR	monophos-(901)SPSMNISEPISVTLPPR	234888	650388		713526	176946	37508.6	103310						87229.5		1.12508e+06		6	2	3	5	0.104206	0.413077	0.512062	0.471986
Q811P8	Arhgap32	Rho GTPase-activating protein 32	946	DVINRSPTQLQLGK	monophos-(946)DVINRSPTQLQLGK	1.24313e+06	2.08084e+06	2.6592e+06	2.87345e+06	2.75725e+06	603802	2.46901e+06	1.18399e+06	1.90318e+06	2.84713e+06	1.67667e+06	2.09952e+06	1.02302e+06	1.06773e+06	1.72047e+06	2.23369e+06	8	8	8	8	0.367984	0.668604	0.455881	0.139432
Q91YM2	Arhgap35	Rho GTPase-activating protein 35	972	AGSPLCNSNLQDSEEDVEPPSYHLFR	diphos-(972)AGSPLCNSNLQDSEEDVEPPSYHLFR	83732.4	487073	753913			86142.4			226986	313470	297394		285554	404949			4	5	6	3	0.00882384	0.794807	0.70849	0.5254
Q91YM2	Arhgap35	Rho GTPase-activating protein 35	972	AGSPLCNSNLQDSEEDVEPPSYHLFR	monophos-(972)AGSPLCNSNLQDSEEDVEPPSYHLFR	64957.9	227322	433707						179488	294849			163917	77673.1			3	4	5	2	0.264104	0.570062	0.641827	0.307388
Q91YM2	Arhgap35	Rho GTPase-activating protein 35	1098	NEEENIYSVPHDSTQGK	monophos-(1098)NEEENIYSVPHDSTQGK			2.64583e+06		287960					805941	1.53585e+06		171721				2	3	3	2	0.2692	0.579443	0.125219	0.130159
Q91YM2	Arhgap35	Rho GTPase-activating protein 35	1172	TSFSVGSDDELGPIR	diphos-(1172)TSFSVGSDDELGPIR		137778	687533		279259					205152							3	1	3	1	#DIV/0!	#DIV/0!	#DIV/0!	#DIV/0!
Q91YM2	Arhgap35	Rho GTPase-activating protein 35	1172	TSFSVGSDDELGPIR	monophos-(1172)TSFSVGSDDELGPIR	226890	551812	844298	1.01211e+06	710765	305497	953651	1.50854e+06	527120	756935	493187	1.05356e+06	613084	797625	803231	1.08703e+06	8	8	8	8	0.119487	0.98927	0.572061	0.323278
P59281	Arhgap39	Rho GTPase-activating protein 39	377	FLSLEYSPVGK	monophos-(377)FLSLEYSPVGK		42356.1		140957			159320								135979		3	1	2	2	#DIV/0!	#DIV/0!	0.295954	0.384237
P59281	Arhgap39	Rho GTPase-activating protein 39	594	AFSEDEALAQQDSK	monophos-(594)AFSEDEALAQQDSK	345586	528132	1.37212e+06	718293	485826	273218		866621			952577		213487	418149	648603	1.19466e+06	7	5	5	7	0.866984	0.897192	0.728983	0.382516
Q5SSM3	Arhgap44	Rho GTPase-activating protein 44	604	GSPGSIQGTPCPGTQLGPQPAASPSQLPADQSPHTLR	monophos-(604)GSPGSIQGTPCPGTQLGPQPAASPSQLPADQSPHTLR	120155		228756			88357.7											3	0	2	1	#DIV/0!	#DIV/0!	#DIV/0!	#DIV/0!
Q99PT1	Arhgdia	Rho GDP-dissociation inhibitor 1	33	SIQEIQELDKDDESLR	monophos-(33)SIQEIQELDKDDESLR	540392	835679	1.24824e+06	1.35247e+06	1.10902e+06	490528	4.0352e+06	1.56736e+06	726451	548426	1.93973e+06	2.28925e+06	300166	445320	1.41029e+06	2.44529e+06	8	8	8	8	0.508141	0.794312	0.104601	0.571076
Q8R4H2	Arhgef12	Rho guanine nucleotide exchange factor 12	326	SEGVQDAEPQSLVGSPSTR	monophos-(326)SEGVQDAEPQSLVGSPSTR	120875								191375	281527							1	2	3	0	#DIV/0!	#DIV/0!	#DIV/0!	#DIV/0!
Q60875	Arhgef2	Rho guanine nucleotide exchange factor 2	884	SLPAGDALYLSFNPPQPSR	monophos-(884)SLPAGDALYLSFNPPQPSR	147934	343642	2.08651e+06	1.79388e+06		988841	2.56318e+06	1.05626e+06	872693	1.25035e+06	1.96648e+06	1.67796e+06	293226	610649	933066	3.47579e+06	7	8	8	7	0.802503	0.83995	0.27338	0.766779
Q60875	Arhgef2	Rho guanine nucleotide exchange factor 2	915	SLHRPFDDREAQELGSPEDR	monophos-(915)SLHRPFDDREAQELGSPEDR		398199	1.10751e+06	1.01994e+06	783036		1.51719e+06	357993	550175	576798	715802	845506			575319	1.12799e+06	6	6	7	5	0.159113	0.530902	0.20685	0.551294
Q60875	Arhgef2	Rho guanine nucleotide exchange factor 2	935	LQDSSDPDTGSEEEVSSRLSPPHSPR	diphos-(935)LQDSSDPDTGSEEEVSSRLSPPHSPR	641728	1.3135e+06	2.2454e+06	273516	6.20168e+06	95659.3	382052	236252	5.27713e+06	4.21066e+06	2.24909e+06	356579	1.74349e+06	376967	117530		8	7	8	7	0.983364	0.565674	0.621464	0.480534
Q8K4I3	Arhgef6	Rho guanine nucleotide exchange factor 6	485	MSGFMYQGK	monophos-(485)MSGFMYQGK			339124			71064.4	324363	453344								326687	4	1	1	4	#DIV/0!	#DIV/0!	#DIV/0!	#DIV/0!
Q9ES28	Arhgef7	Rho guanine nucleotide exchange factor 7	154	SLDMTDNTNSQLVVR	monophos-(154)SLDMTDNTNSQLVVR	16399.2	282721	144962	1.07712e+06	238412	380872	558250	429351	276259	187207	296110	616753	445111	185929	656926	524579	8	8	8	8	0.174051	0.9551	0.0652862	0.627303
Q9ES28	Arhgef7	Rho guanine nucleotide exchange factor 7	218	EIKPSEKPVSPK	monophos-(218)EIKPSEKPVSPK	2.85303e+06	3.72214e+06	624599	2.84807e+06	1.77125e+06	2.41718e+06	1.48817e+06	837286	4.85926e+06	5.31774e+06	6.10966e+06	975134	1.54247e+06	1.45404e+06	3.10165e+06	7.25844e+06	8	8	8	8	0.0523298	0.0782151	0.931835	0.371391
Q9ES28	Arhgef7	Rho guanine nucleotide exchange factor 7	495	MSGFIYQGK	monophos-(495)MSGFIYQGK	2.38075e+06	2.88948e+06	4.31011e+06	4.25532e+06	2.38468e+06	1.81041e+06	6.85945e+06	4.76253e+06	3.89103e+06	4.38009e+06	4.48779e+06	5.67818e+06	1.79902e+06	1.38774e+06	4.48575e+06	6.91562e+06	8	8	8	8	0.811978	0.637786	0.0492966	0.796586
Q9ES28	Arhgef7	Rho guanine nucleotide exchange factor 7	670	KPSDEEFAVRK	monophos-(670)KPSDEEFAVRK	3.05634e+06	4.8771e+06	4.63771e+06	3.92104e+06	2.36515e+06	1.65419e+06	7.57216e+06	5.75996e+06	4.04028e+06	5.32604e+06	6.04226e+06	5.27687e+06	1.99123e+06	1.12038e+06	6.98956e+06	6.91897e+06	8	8	8	8	0.741139	0.645263	0.0115778	0.741568
Q9D7A8	Armc1	Armadillo repeat-containing protein 1	213	SESGEEMLVPFQDAPVEVEENTELPDYLPEDESPTKEQDK	diphos-(213)SESGEEMLVPFQDAPVEVEENTELPDYLPEDESPTKEQDK					179638				39686.3		363262			47915.4		142447	1	4	2	3	#DIV/0!	#DIV/0!	0.155867	0.592273
Q9D7A8	Armc1	Armadillo repeat-containing protein 1	213	SESGEEMLVPFQDAPVEVEENTELPDYLPEDESPTKEQDK	monophos-(213)SESGEEMLVPFQDAPVEVEENTELPDYLPEDESPTKEQDK	271231		3.71383e+06	412901	650591	102637		459631	224756		2.54664e+06	1.44303e+06	101100		646625	985690	6	6	6	6	0.384597	0.935057	0.00723623	0.171772
Q9D0L7	Armc10	Armadillo repeat-containing protein 10	42	SAEDLTDGSYDDILNAEQLKK	monophos-(42)SAEDLTDGSYDDILNAEQLKK	2.35688e+06	1.93941e+06	9.63497e+06	5.57956e+06	7.76084e+06	2.5196e+06	1.27601e+07	1.20231e+07	5.21331e+06	984140	1.78582e+07	1.08525e+07	1.05615e+06	1.54764e+06	8.61224e+06	1.89323e+07	8	8	8	8	0.204426	0.669823	0.798337	0.660568
Q9D898	Arpc5l	Actin-related protein 2/3 complex subunit 5-like protein	55	AFHAALRNSPINTK	monophos-(55)AFHAALRNSPINTK	745673	823771					8.9264e+06		1.2685e+06		3.90704e+06	5.11212e+06			3.6729e+06		3	4	5	2	0.115709	0.997387	0.275908	0.113042
Q9DCB4	Arpp21	cAMP-regulated phosphoprotein 21	29	SESLDEEEKLELQR	monophos-(29)SESLDEEEKLELQR	887524	1.22246e+06	200054	1.07261e+06	295395	468647	657947		778310	441412	1.42496e+06	1.07565e+06			1.27944e+06		7	5	8	4	0.929152	0.202299	0.809621	0.420499
Q9DCB4	Arpp21	cAMP-regulated phosphoprotein 21	378	TASFGGITVLTR	monophos-(378)TASFGGITVLTR	84920.3	101024	295514			109004	574580		100112	75035.5	299934		138171	79887.3	421720		5	6	6	5	0.422247	0.667368	0.14657	0.326892
P98203	Arvcf	Armadillo repeat protein deleted in velo-cardio-facial syndrome homolog	268	SLAADDEGGPDLEPDYSTATR	monophos-(268)SLAADDEGGPDLEPDYSTATR		156214						207354						40807.6	211047		2	2	1	3	0.371557	0.593898	#DIV/0!	#DIV/0!
P98203	Arvcf	Armadillo repeat protein deleted in velo-cardio-facial syndrome homolog	301	AFEDTADDAGELIEERPPFPAATAPLAQPERGSLGSLDR	diphos-(301)AFEDTADDAGELIEERPPFPAATAPLAQPERGSLGSLDR	64771.6		543203					448987								502581	3	1	2	2	#DIV/0!	#DIV/0!	0.142034	0.549459
P98203	Arvcf	Armadillo repeat protein deleted in velo-cardio-facial syndrome homolog	639	NFDTLDLPK	monophos-(639)NFDTLDLPK	104369	82033.3	214318				320107	263561	166891	144148					251019		5	3	5	3	0.493133	0.888865	0.718673	0.00787779
Q9QWY8	Asap1	Arf-GAP with SH3 domain, ANK repeat and PH domain-containing protein 1	725	QDEMDESDDDLDDKPSPIKK	diphos-(725)QDEMDESDDDLDDKPSPIKK		720953	1.53089e+06	835516		461198	971337	892024	995897	1.02106e+06	1.59823e+06			578682		1.1367e+06	6	5	6	5	0.929736	0.470408	0.633228	0.155806
Q9QWY8	Asap1	Arf-GAP with SH3 domain, ANK repeat and PH domain-containing protein 1	725	QDEMDESDDDLDDKPSPIKK	monophos-(725)QDEMDESDDDLDDKPSPIKK	2.56427e+06	2.47609e+06	3.76888e+06	1.35383e+06	674930	560113	2.34262e+06	1.90643e+06	5.16492e+06	3.77518e+06	6.27951e+06	1.05817e+06	289013	953986	1.16549e+06	4.86535e+06	8	8	8	8	0.0568773	0.295052	0.625942	0.0579205
Q9QWY8	Asap1	Arf-GAP with SH3 domain, ANK repeat and PH domain-containing protein 1	851	TLSDPPSPLPHGPPNK	monophos-(851)TLSDPPSPLPHGPPNK	974394	1.25746e+06	625864	256568		339006	1.00492e+06	700808	1.13892e+06	1.95799e+06	1.22257e+06	618824	185155	341573	1.02632e+06	1.41193e+06	7	8	8	7	0.271741	0.346369	0.751308	0.271892
Q9QWY8	Asap1	Arf-GAP with SH3 domain, ANK repeat and PH domain-containing protein 1	1056	QASEDSNDLTPTLPETPVPLPR	diphos-(1056)QASEDSNDLTPTLPETPVPLPR	317013	323577	960889	569820	202240	511611	723188	851898	84490.6	719381	1.64537e+06		359091	551781	557283	380302	8	7	7	8	0.139955	0.785395	0.0281638	0.517169
Q9QWY8	Asap1	Arf-GAP with SH3 domain, ANK repeat and PH domain-containing protein 1	1056	QASEDSNDLTPTLPETPVPLPR	monophos-(1056)QASEDSNDLTPTLPETPVPLPR	1.66307e+06	630767	4.04932e+06	1.94373e+06	5.61658e+06	671086	2.98956e+06	1.21303e+06	1.0919e+06	1.53356e+06	3.3817e+06	1.41222e+06	901471	598630	1.30292e+06	1.66381e+06	8	8	8	8	0.0701087	0.232047	0.343187	0.899264
Q9QWY8	Asap1	Arf-GAP with SH3 domain, ANK repeat and PH domain-containing protein 1	1134	GVFPVSFVHILSD	monophos-(1134)GVFPVSFVHILSD	22816.9		242458	329103		71987.3	340162	198480	51705.1	32731.8	289594	416322	87638.9	41281	142497	229502	6	8	7	7	0.93186	0.600266	0.325116	0.600222
Q7SIG6	Asap2	Arf-GAP with SH3 domain, ANK repeat and PH domain-containing protein 2	695	LLHEDLDESDDDVDEKLQPSPNR	monophos-(695)LLHEDLDESDDDVDEKLQPSPNR		1.61617e+06	2.86748e+06	2.09723e+06	443557	695964	3.08517e+06	1.70658e+06	3.79783e+06	2.78804e+06	3.84998e+06	2.76753e+06	764499	818696	1.62671e+06	3.29633e+06	7	8	7	8	0.604039	0.271995	0.477783	0.0264864
Q8BSY0	Asph	Aspartyl/asparaginyl beta-hydroxylase	8	GGGGNSSSSGSGSGSGSGSPSTGSSGSSSSPGAR	monophos-(8)GGGGNSSSSGSGSGSGSGSPSTGSSGSSSSPGAR	29811.4	42031.5	194887		55011.4					54617.8	362460			47380.9		17453.4	4	4	5	3	0.252717	0.671088	0.0381388	0.2056
Q61137	Astn1	Astrotactin-1	191	SASAEAANEIHYIPSVLIGGHGR	monophos-(191)SASAEAANEIHYIPSVLIGGHGR			216629		517241		405676				439056	517726	175441		754725	384475	3	5	3	5	0.741659	0.61625	0.764865	0.70566
Q61137	Astn1	Astrotactin-1	337	AGSAFLNPEGDSSTEAENDPQLTFYTDPSR	monophos-(337)AGSAFLNPEGDSSTEAENDPQLTFYTDPSR	1.00902e+06	577824	269912			84251.3		163230	950338	965623	232014			126464		199320	5	5	6	4	0.828996	0.778807	0.00803597	0.0151976
Q8K341	Atat1	Alpha-tubulin N-acetyltransferase 1	269	SSSLGNSPDRGPLRPFVPEQELLR	diphos-(269)SSSLGNSPDRGPLRPFVPEQELLR					1.02365e+06			760938								848713	2	1	0	3	#DIV/0!	#DIV/0!	#DIV/0!	#DIV/0!
Q8BHE3	Atcay	Caytaxin	36	LGGAVEDSSSPPSTLNLSGAHR	monophos-(36)LGGAVEDSSSPPSTLNLSGAHR	2.12949e+06	4.89102e+06	6.69965e+06	1.28297e+06	2.50636e+06	1.08423e+06	4.39242e+06	1.60448e+06	5.91293e+06	4.71492e+06	6.11904e+06	2.83364e+06	2.731e+06	2.17593e+06	1.2826e+06		8	7	8	7	0.890657	0.561088	0.180711	0.0314495
Q8BGE6	Atg4b	Cysteine protease ATG4B	379	FFDSEDEDFEILSL	monophos-(379)FFDSEDEDFEILSL		56602.6	1.09557e+06	197268		253714		458382			1.58158e+06	565620	298615	273439		925921	5	5	5	5	0.591212	0.328385	0.144716	0.432337
Q811C2	Atg4c	Cysteine protease ATG4C	424	DFDFTSTAASEEDLFSEDERK	monophos-(424)DFDFTSTAASEEDLFSEDERK	38572.3	58665.7	273389						77901.4		200756						3	2	5	0	0.853598	0.892339	#DIV/0!	#DIV/0!
Q8BH66	Atl1	Atlastin-1	6	DRNSWGGFSEK	monophos-(6)DRNSWGGFSEK	131447	9.11471e+06	1.14269e+06		661305				224876	7.26572e+06	803246	2.17374e+06	302552	141768		836886	4	7	7	4	0.267545	0.604747	0.00203088	0.122415
Q8BH66	Atl1	Atlastin-1	8	NSWGGFSEK	monophos-(8)NSWGGFSEK			295564						116683		280103			73664.8			1	3	3	1	#DIV/0!	#DIV/0!	#DIV/0!	#DIV/0!
Q8BH66	Atl1	Atlastin-1	17	SSDWSSEEEEPVRK	diphos-(17)SSDWSSEEEEPVRK	654677	3.28963e+06	1.26171e+07	3.05631e+06	2.22245e+06			5.56873e+06	1.78812e+06	390093	1.10712e+07	2.47141e+06		1.11071e+06		5.18291e+06	6	6	8	4	0.8886	0.71346	0.236181	0.730145
Q8BH66	Atl1	Atlastin-1	17	SSDWSSEEEEPVRK	monophos-(17)SSDWSSEEEEPVRK		5.0508e+06	4.87402e+06		1.66521e+06		978117		853728	185063	1.32339e+06		725184				4	4	5	3	0.0334731	0.109204	0.0848874	0.37737
Q9Z1W8	Atp12a	Potassium-transporting ATPase alpha chain 2	487	VAEIPFNSTNK	monophos-(487)VAEIPFNSTNK	217553	449188	518061						445230	633154	386080						3	3	6	0	0.803492	0.472011	#DIV/0!	#DIV/0!
Q8VDN2	Atp1a1	Sodium/potassium-transporting ATPase subunit alpha-1	212	VDNSSLTGESEPQTR	monophos-(212)VDNSSLTGESEPQTR	1.62351e+06	4.51651e+06	3.86584e+06	1.18995e+06	2.96922e+06	960096	4.1831e+06		4.90954e+06	8.59914e+06	4.66276e+06	1.99247e+06	1.68991e+06	948398	1.76916e+06	1.4684e+06	7	8	8	7	0.19182	0.666106	0.103457	0.0768945
Q8VDN2	Atp1a1	Sodium/potassium-transporting ATPase subunit alpha-1	227	SPDFTNENPLETR	monophos-(227)SPDFTNENPLETR	2.59165e+06	4.22148e+06		4.30101e+06	2.70331e+06	1.54716e+06	6.70428e+06	1.42032e+06	5.5345e+06	8.45978e+06	5.17209e+06	4.6328e+06	3.6994e+06	2.16294e+06	3.98434e+06	4.97907e+06	7	8	7	8	0.925663	0.145289	0.987488	0.113693
Q8VDN2	Atp1a1	Sodium/potassium-transporting ATPase subunit alpha-1	476	IVEIPFNSTNK	monophos-(476)IVEIPFNSTNK		146121	289109				422243				177377		94614.6				3	2	3	2	0.574112	0.257511	0.182258	0.713524
Q8VDN2	Atp1a1	Sodium/potassium-transporting ATPase subunit alpha-1	629	GVGIISEGNETVEDIAAR	monophos-(629)GVGIISEGNETVEDIAAR		90259.1							113507	865898			97195.4				1	3	3	1	#DIV/0!	#DIV/0!	#DIV/0!	#DIV/0!
Q8VDN2	Atp1a1	Sodium/potassium-transporting ATPase subunit alpha-1	707	QGAIVAVTGDGVNDSPALKK	monophos-(707)QGAIVAVTGDGVNDSPALKK	269219	749729	251025						660489	1.43691e+06	251141						3	3	6	0	0.361341	0.402321	#DIV/0!	#DIV/0!
Q6PIE5	Atp1a2	Sodium/potassium-transporting ATPase subunit alpha-2	210	VDNSSLTGESEPQTR	monophos-(210)VDNSSLTGESEPQTR	1.62351e+06	4.51651e+06	3.86584e+06	1.18995e+06	2.96922e+06	960096	4.1831e+06		4.90954e+06	8.59914e+06	4.66276e+06	1.99247e+06	1.68991e+06	948398	1.76916e+06	1.4684e+06	7	8	8	7	0.19182	0.666106	0.103457	0.0768945
Q6PIE5	Atp1a2	Sodium/potassium-transporting ATPase subunit alpha-2	432	AGQENISVSKR	monophos-(432)AGQENISVSKR	111161	270923	206982	248654		72333.5			210375	350099	257217	278729		90261.1			5	5	8	2	0.840724	0.367804	0.280435	0.0140232
Q6PIE5	Atp1a2	Sodium/potassium-transporting ATPase subunit alpha-2	474	VAEIPFNSTNK	monophos-(474)VAEIPFNSTNK	217553	449188	518061						445230	633154	386080						3	3	6	0	0.803492	0.472011	#DIV/0!	#DIV/0!
Q6PIE5	Atp1a2	Sodium/potassium-transporting ATPase subunit alpha-2	626	GVGIISEGNETVEDIAAR	monophos-(626)GVGIISEGNETVEDIAAR		90259.1							113507	865898			97195.4				1	3	3	1	#DIV/0!	#DIV/0!	#DIV/0!	#DIV/0!
Q6PIE5	Atp1a2	Sodium/potassium-transporting ATPase subunit alpha-2	704	QGAIVAVTGDGVNDSPALKK	monophos-(704)QGAIVAVTGDGVNDSPALKK	269219	749729	251025						660489	1.43691e+06	251141						3	3	6	0	0.361341	0.402321	#DIV/0!	#DIV/0!
Q6PIC6	Atp1a3	Sodium/potassium-transporting ATPase subunit alpha-3	202	VDNSSLTGESEPQTR	monophos-(202)VDNSSLTGESEPQTR	1.62351e+06	4.51651e+06	3.86584e+06	1.18995e+06	2.96922e+06	960096	4.1831e+06		4.90954e+06	8.59914e+06	4.66276e+06	1.99247e+06	1.68991e+06	948398	1.76916e+06	1.4684e+06	7	8	8	7	0.19182	0.666106	0.103457	0.0768945
Q6PIC6	Atp1a3	Sodium/potassium-transporting ATPase subunit alpha-3	217	SPDCTHDNPLETR	monophos-(217)SPDCTHDNPLETR	327461	1.89009e+06	1.06422e+06		1.04231e+06		581001		1.93087e+06	2.98151e+06	2.01342e+06		984366	610859			5	5	6	4	0.406296	0.18278	0.0544385	0.0945643
Q6PIC6	Atp1a3	Sodium/potassium-transporting ATPase subunit alpha-3	435	DVAGDASESALLK	monophos-(435)DVAGDASESALLK	113557	286062	418044	257045	554915				283575	534352	336341		230040	114827	262824		5	6	7	4	0.683098	0.734756	0.429299	0.778357
Q6PIC6	Atp1a3	Sodium/potassium-transporting ATPase subunit alpha-3	466	VAEIPFNSTNK	monophos-(466)VAEIPFNSTNK	217553	449188	518061						445230	633154	386080						3	3	6	0	0.803492	0.472011	#DIV/0!	#DIV/0!
Q6PIC6	Atp1a3	Sodium/potassium-transporting ATPase subunit alpha-3	619	GVGIISEGNETVEDIAAR	monophos-(619)GVGIISEGNETVEDIAAR		90259.1							113507	865898			97195.4				1	3	3	1	#DIV/0!	#DIV/0!	#DIV/0!	#DIV/0!
Q6PIC6	Atp1a3	Sodium/potassium-transporting ATPase subunit alpha-3	697	QGAIVAVTGDGVNDSPALKK	monophos-(697)QGAIVAVTGDGVNDSPALKK	269219	749729	251025						660489	1.43691e+06	251141						3	3	6	0	0.361341	0.402321	#DIV/0!	#DIV/0!
Q9WV27	Atp1a4	Sodium/potassium-transporting ATPase subunit alpha-4	487	VAEIPFNSTNK	monophos-(487)VAEIPFNSTNK	217553	449188	518061						445230	633154	386080						3	3	6	0	0.803492	0.472011	#DIV/0!	#DIV/0!
O55143	Atp2a2	Sarcoplasmic/endoplasmic reticulum calcium ATPase 2	655	EFDELSPSAQR	monophos-(655)EFDELSPSAQR	370126	1.31175e+06	1.14604e+06	748814	629643		1.84626e+06		825908	1.36521e+06			266538	257564	455540		6	5	6	5	0.822078	0.253177	0.258818	0.418683
Q9R0K7	Atp2b2	Plasma membrane calcium-transporting ATPase 2	15	NESSHGGEFGCTMEELR	monophos-(15)NESSHGGEFGCTMEELR	688613	1.43037e+06	1.38147e+06		991721	334579			1.54841e+06	1.50471e+06	356705		1.82767e+06	213599			5	5	6	4	0.380637	0.759114	0.417575	0.448746
Q9R0K7	Atp2b2	Plasma membrane calcium-transporting ATPase 2	1103	SSLYEGLEKPESR	monophos-(1103)SSLYEGLEKPESR		1.06793e+06						182617	263458	1.04986e+06			159272				2	3	3	2	0.654627	0.801843	0.0508075	0.166566
Q9R0K7	Atp2b2	Plasma membrane calcium-transporting ATPase 2	1116	TSIHNFMAHPEFR	monophos-(1116)TSIHNFMAHPEFR	942967	1.69389e+06	2.61912e+06	276841	1.68452e+06		757738	1.36532e+06	1.7991e+06	4.73235e+06	2.1934e+06	5.48079e+06	3.03482e+06			2.04523e+06	7	6	8	5	0.117351	0.0156144	0.166311	0.442267
Q9R0K7	Atp2b2	Plasma membrane calcium-transporting ATPase 2	1129	IEDSQPHIPLIDDTDLEEDAALK	diphos-(1129)IEDSQPHIPLIDDTDLEEDAALK		66503.9	1.98784e+06			221125		725408		2.43591e+06	2.11322e+06	1.46602e+06	2.9115e+06	898439		2.10462e+06	4	6	5	5	0.646784	0.0386831	0.752311	0.718173
Q9R0K7	Atp2b2	Plasma membrane calcium-transporting ATPase 2	1129	IEDSQPHIPLIDDTDLEEDAALK	monophos-(1129)IEDSQPHIPLIDDTDLEEDAALK	3.94276e+06	2.69236e+06	1.17803e+07	1.69904e+06	4.08652e+06	491184	2.56021e+06	1.55404e+06	5.05477e+06	2.61007e+06	5.68827e+06	4.3911e+06	6.50637e+06	1.04333e+06	251980	4.40849e+06	8	8	8	8	0.251298	0.923744	0.372334	0.141317
Q9R0K7	Atp2b2	Plasma membrane calcium-transporting ATPase 2	1152	QNSSPPSSLNKNNSAIDSGINLTTDTSK	diphos-(1152)QNSSPPSSLNKNNSAIDSGINLTTDTSK	41254.4	55896.3							520263					115122			2	2	3	1	0.0459954	0.410549	#DIV/0!	#DIV/0!
Q9R0K7	Atp2b2	Plasma membrane calcium-transporting ATPase 2	1152	QNSSPPSSLNK	monophos-(1152)QNSSPPSSLNK	992090	2.31454e+06	1.94993e+06	1.07191e+06	327045	203136	802651	228688	2.63742e+06	8.72657e+06	3.00643e+06	536804	233052	421139		801089	8	7	8	7	0.00234805	0.29076	1.90257e-05	0.0464138
Q9R0K7	Atp2b2	Plasma membrane calcium-transporting ATPase 2	1180	SATSSSPGSPIHSLETSL	diphos-(1180)SATSSSPGSPIHSLETSL	732934	4.85709e+06	6.81529e+06	3.18209e+06	3.65883e+06	1.73007e+06	6.2923e+06	409998	2.6076e+06	5.73734e+06	1.25411e+06	1.22809e+06	8.0451e+06	7.7093e+06	2.4703e+06		8	7	8	7	0.610321	0.627306	0.471096	0.466681
Q9R0K7	Atp2b2	Plasma membrane calcium-transporting ATPase 2	1180	SATSSSPGSPIHSLETSL	monophos-(1180)SATSSSPGSPIHSLETSL	1.22762e+06	2.2228e+06	5.44421e+06	2.22759e+06	3.07568e+06	767189	3.20942e+06	1.18246e+06	3.12413e+06	5.74079e+06	2.03432e+06	2.79587e+06	4.25441e+06	1.48208e+06	1.94331e+06	2.86954e+06	8	8	8	8	0.831268	0.413813	0.422786	0.309842
Q64436	Atp4a	Potassium-transporting ATPase alpha chain 1	221	VDNSSLTGESEPQTR	monophos-(221)VDNSSLTGESEPQTR	1.62351e+06	4.51651e+06	3.86584e+06	1.18995e+06	2.96922e+06	960096	4.1831e+06		4.90954e+06	8.59914e+06	4.66276e+06	1.99247e+06	1.68991e+06	948398	1.76916e+06	1.4684e+06	7	8	8	7	0.19182	0.666106	0.103457	0.0768945
P50518	Atp6v1e1	V-type proton ATPase subunit E 1	69	IQMSNLMNQAR	monophos-(69)IQMSNLMNQAR				507379	353673			2.24734e+06							368707	1.65871e+06	3	2	1	4	0.954428	0.982079	#DIV/0!	#DIV/0!
Q8BVE3	Atp6v1h	V-type proton ATPase subunit H	469	QLQSEQPQTAAARS	monophos-(469)QLQSEQPQTAAARS	49305.9	152684	183950		185060	27745			141241		181314	107760	104107	84215.8			5	5	6	4	0.213335	0.918974	0.588036	0.356924
Q7TQH0	Atxn2l	Ataxin-2-like protein	104	GPPQSPVFEGVYNNSR	monophos-(104)GPPQSPVFEGVYNNSR	222503				262430	290917			667814	1.06643e+06	905287			302730			3	4	4	3	0.021269	0.0627327	0.00634955	0.100676
Q7TQH0	Atxn2l	Ataxin-2-like protein	330	QGSGRESPSLVSR	diphos-(330)QGSGRESPSLVSR	286023	877441		326852		354357					515335					359212	4	2	4	2	0.562534	0.916703	0.0187036	0.362339
Q7TQH0	Atxn2l	Ataxin-2-like protein	582	EKEVDGLLTSDPMGSPVSSK	monophos-(582)EKEVDGLLTSDPMGSPVSSK	205864	208890	548878	502205		305714	405234	434370	599520	283089	356170	426086	316555	237526	418624	622109	7	8	8	7	0.956915	0.639659	0.636359	0.998814
Q61337	Bad	Bcl2 antagonist of cell death	133	SRSAPPNLWAAQR	monophos-(133)SRSAPPNLWAAQR			172710	289615	79859.1		195452				402107	126708				179806	4	3	4	3	0.401206	0.577724	0.422698	0.279107
Q61337	Bad	Bcl2 antagonist of cell death	152	RMSDEFEGSFK	monophos-(152)RMSDEFEGSFK			96838	351065	84797		537580				229130	133428					4	2	4	2	0.447093	0.63068	0.133662	0.54115
Q9Z1R2	Bag6	Large proline-rich protein BAG6	964	VGDPPQTLPEEPMEVQGAERTSPEPQR	monophos-(964)VGDPPQTLPEEPMEVQGAERTSPEPQR	440820	261288							353936					173741			2	2	3	1	0.997649	0.563691	#DIV/0!	#DIV/0!
Q9Z1R2	Bag6	Large proline-rich protein BAG6	984	TSPEPQRENASPAPGTTAEEAMSR	diphos-(984)TSPEPQRENASPAPGTTAEEAMSR	419083	466394	652929	338412	138507	200803	334974		591287	684539	662970			360284	360716	468549	7	6	7	6	0.739795	0.105864	0.796713	0.00763245
Q9Z1R2	Bag6	Large proline-rich protein BAG6	991	ENASPAPGTTAEEAMSR	monophos-(991)ENASPAPGTTAEEAMSR	215889								340666		341082			78205.8			1	3	3	1	#DIV/0!	#DIV/0!	#DIV/0!	#DIV/0!
Q3UHD1	Bai1	Brain-specific angiogenesis inhibitor 1	1456	NENVATLSVSSLER	monophos-(1456)NENVATLSVSSLER	1.71369e+06	1.80361e+06			313425	795194	4.55663e+06		2.31378e+06				1.78747e+06	931001			5	3	3	5	0.316774	0.881616	0.0709355	0.802318
Q8BKX1	Baiap2	Brain-specific angiogenesis inhibitor 1-associated protein 2	323	SLSPPQSQSK	monophos-(323)SLSPPQSQSK	1.1539e+06	1.91938e+06	3.41002e+06	1.07535e+06	541143	543755	2.42046e+06	1.06633e+06	1.7021e+06	648461	3.28468e+06	1.39169e+06		594784	1.86945e+06	2.31067e+06	8	7	8	7	0.903194	0.741701	0.667935	0.335297
Q8BKX1	Baiap2	Brain-specific angiogenesis inhibitor 1-associated protein 2	364	SSSMAAGLER	monophos-(364)SSSMAAGLER	640725	1.37447e+06	1.60494e+06	394818	120787	520686	1.44314e+06	1.46099e+06	1.23292e+06	374644	3.34042e+06	407439		357786	842938	1.01377e+06	8	7	8	7	0.148046	0.757255	0.131519	0.424601
Q8BKX1	Baiap2	Brain-specific angiogenesis inhibitor 1-associated protein 2	452	SSSTGNLLDKDDLALPPPDYGTSSR	monophos-(452)SSSTGNLLDKDDLALPPPDYGTSSR	275399	1.91596e+06				1.93012e+06		1.45005e+06	496807					1.22655e+06		435909	4	3	3	4	0.50363	0.241497	0.551693	0.54815
Q91XV3	Basp1	Brain acid soluble protein 1	25	AEGAGTEEEGTPKESEPQAAADATEVK	diphos-(25)AEGAGTEEEGTPKESEPQAAADATEVK	1.62915e+06	2.08204e+06	3.15752e+06	123168	589081	322853	1.23546e+06	930216	3.50128e+06	718437	2.09674e+06	569786	308975	1.46666e+06	1.39876e+06	2.29026e+06	8	8	8	8	0.900684	0.590545	0.13986	0.19682
Q91XV3	Basp1	Brain acid soluble protein 1	25	AEGAGTEEEGTPKESEPQAAADATEVK	monophos-(25)AEGAGTEEEGTPKESEPQAAADATEVK	590386	1.22533e+06	988210		91597.2	360469	918760	556035	1.58095e+06	1.44348e+06	1.63063e+06	481019		738103	1.01064e+06	988874	7	7	7	7	0.785746	0.0666804	0.501588	0.0542572
Q91XV3	Basp1	Brain acid soluble protein 1	86	AEPEKSEGAAEEQPEPAPAPEQEAAAPGPAAGGEAPK	monophos-(86)AEPEKSEGAAEEQPEPAPAPEQEAAAPGPAAGGEAPK	312100	438036				87125.8	294449	344406	1.04568e+06	496110	680974				336866	792210	5	5	5	5	0.175571	0.0238697	0.850134	0.229508
Q91XV3	Basp1	Brain acid soluble protein 1	181	ETPAASEAPSSAAK	monophos-(181)ETPAASEAPSSAAK	209802	364062	439556			94251.3	188768	178974	97035.8	153268		146998			133051	615395	6	5	6	5	0.285678	0.877048	0.35671	0.948723
Q91XV3	Basp1	Brain acid soluble protein 1	195	APAPAAPAAAEPQAEAPAAAASSEQSVAVKE	monophos-(195)APAPAAPAAAEPQAEAPAAAASSEQSVAVKE	247704	324051	326354						368268	192540					226010	228427	3	4	5	2	0.514504	0.412466	0.0363683	0.109928
Q80YN3	Bcas1	Breast carcinoma-amplified sequence 1 homolog	424	SVKEDTLSTGAEENAVCESPVETVR	monophos-(424)SVKEDTLSTGAEENAVCESPVETVR	836813	582185	1.03234e+06		99691.4	379614	646456	443556	895323	670376	1.13433e+06		85684.5	556563			7	5	6	6	0.55532	0.650679	0.82526	0.00330877
Q80YN3	Bcas1	Breast carcinoma-amplified sequence 1 homolog	598	RQSLGGFLK	monophos-(598)RQSLGGFLK	213508	264462	434649			100715	1.09509e+06	624215	357838		1.15131e+06	433471	81380			905286	6	5	6	5	0.695796	0.599616	0.529148	0.73204
Q80YN3	Bcas1	Breast carcinoma-amplified sequence 1 homolog	612	RMSDAQVQTDPVSIGPVGK	monophos-(612)RMSDAQVQTDPVSIGPVGK	58191.5		255803		118745			149678			419335	202911				201925	4	3	4	3	0.497433	0.157919	0.149083	0.43226
P50136	Bckdha	2-oxoisovalerate dehydrogenase subunit alpha, mitochondrial	329	IGHHSTSDDSSAYRSVDEVNYWDK	diphos-(329)IGHHSTSDDSSAYRSVDEVNYWDK	144832	126726	1.5296e+06	305728	819636			643805	1.26471e+06		1.86122e+06	508453	270187	1.02971e+06	196417	799528	6	7	7	6	0.840354	0.441376	0.108745	0.556657
P50136	Bckdha	2-oxoisovalerate dehydrogenase subunit alpha, mitochondrial	329	IGHHSTSDDSSAYR	monophos-(329)IGHHSTSDDSSAYR	845604	952808	1.75439e+06		282807	39005.9		750349	674251	248996	2.5702e+06	793827	201855		252794	1.31297e+06	6	7	7	6	0.453276	0.824722	0.293389	0.106249
P50136	Bckdha	2-oxoisovalerate dehydrogenase subunit alpha, mitochondrial	343	SVDEVNYWDKQDHPISR	monophos-(343)SVDEVNYWDKQDHPISR	270686	137121	1.37724e+06	232583	441505	99863.5	1.61369e+06	878174	560641	184959	858914	1.40987e+06	356224	70580.5	628270	1.81252e+06	8	8	8	8	0.948243	0.73313	0.573271	0.721465
O55028	Bckdk	[3-methyl-2-oxobutanoate dehydrogenase [lipoamide]] kinase, mitochondrial	30	STSATDTHHVELAR	monophos-(30)STSATDTHHVELAR			158383		2.16632e+06	610407	4.60334e+06	3.23212e+06	1.04877e+06		5.48523e+06	2.63368e+06	1.4618e+06	1.11556e+06	2.78634e+06	3.66373e+06	5	7	4	8	0.724989	0.664365	0.218034	0.908842
P59017	Bcl2l13	Bcl-2-like protein 13	338	AEKTSPTPSVFVELGEEELEAVTARPEAVER	diphos-(338)AEKTSPTPSVFVELGEEELEAVTARPEAVER	50670.6	50090.5	299701	175309		97660.7		418538		42646.5		283198	202841	18726.3		308197	6	5	6	5	0.859941	0.902743	0.542148	0.502372
P59017	Bcl2l13	Bcl-2-like protein 13	338	AEKTSPTPSVFVELGEEELEAVTARPEAVER	monophos-(338)AEKTSPTPSVFVELGEEELEAVTARPEAVER	974244	1.46952e+06	5.98441e+06	3.78575e+06	1.02088e+06	2.79663e+06	1.40262e+06	2.65586e+06	2.28506e+06	2.03435e+06	1.73247e+06	4.28156e+06	2.32556e+06	1.43431e+06	3.69216e+06	5.09097e+06	8	8	8	8	0.508623	0.656872	0.552452	0.734767
P59017	Bcl2l13	Bcl-2-like protein 13	341	TSPTPSVFVELGEEELEAVTARPEAVER	diphos-(341)TSPTPSVFVELGEEELEAVTARPEAVER	26157.7	32790.9	57108.5	48654.1		27979.1		89651.4		27519		71263.8	19527.4	28761			6	4	6	4	0.979306	0.523102	0.245866	0.881362
O35623	Bet1	BET1 homolog	47	SLSIEIGHEVK	monophos-(47)SLSIEIGHEVK		91078.1					1.00904e+06	408316			137480				235292		3	2	2	3	0.208652	0.431901	0.114075	0.245472
O08539	Bin1	Myc box-dependent-interacting protein 1	292	GNKSPSPPPDGSPAATPEIR	diphos-(292)GNKSPSPPPDGSPAATPEIR	4.92457e+07	2.98582e+07	7.27297e+07	6.33357e+07	1.7595e+07	1.43301e+07	6.27858e+07	4.50938e+07	5.56744e+07	4.44507e+07	8.90358e+07	3.61768e+07	1.25975e+07	2.5943e+07	3.96431e+07	8.71198e+07	8	8	8	8	0.573009	0.724192	0.450655	0.166241
O08539	Bin1	Myc box-dependent-interacting protein 1	292	GNKSPSPPPDGSPAATPEIR	monophos-(292)GNKSPSPPPDGSPAATPEIR	7.51422e+06	8.06062e+06	1.86639e+07	1.17206e+07	4.05269e+06	2.75978e+06	2.24986e+07	2.03672e+07	1.23973e+07	1.43135e+07	4.13855e+07	1.54667e+07	3.63572e+06	4.46981e+06	1.73719e+07	2.59345e+07	8	8	8	8	0.240828	0.350234	0.803449	0.502916
O08539	Bin1	Myc box-dependent-interacting protein 1	312	VNHEPEPASGASPGATIPK	monophos-(312)VNHEPEPASGASPGATIPK	248773								674274		473989						1	2	3	0	#DIV/0!	#DIV/0!	#DIV/0!	#DIV/0!
Q5U5M8	Bloc1s3	Biogenesis of lysosome-related organelles complex 1 subunit 3	51	VAGEAAETDSEPEPEPTVVPVDLPPLVVQR	diphos-(51)VAGEAAETDSEPEPEPTVVPVDLPPLVVQR											258029	405799				248124	0	3	2	1	#DIV/0!	#DIV/0!	#DIV/0!	#DIV/0!
Q9CY64	Blvra	Biliverdin reductase A	233	SGSLEEVPNVGVNK	monophos-(233)SGSLEEVPNVGVNK	168494	613168	324952	300502	1.10086e+06	1.0415e+06	460228	878916	488613	343780	437146	286156	1.44102e+06	848132	426427	464712	8	8	8	8	0.866333	0.919259	0.0201299	0.00842475
O35607	Bmpr2	Bone morphogenetic protein receptor type-2	512	SVSPTVNPMSTAMQNER	monophos-(512)SVSPTVNPMSTAMQNER	826106	403716	545225		183289	486733	1.29338e+06	267100	591558	533201	510220	345192		236787	803818	391182	7	7	7	7	0.104196	0.60512	0.0354422	0.936581
O35607	Bmpr2	Bone morphogenetic protein receptor type-2	857	LNINSSPDEHEPLLR	diphos-(857)LNINSSPDEHEPLLR			343855				617533	365486							240583		3	1	1	3	#DIV/0!	#DIV/0!	#DIV/0!	#DIV/0!
O35607	Bmpr2	Bone morphogenetic protein receptor type-2	857	LNINSSPDEHEPLLR	monophos-(857)LNINSSPDEHEPLLR	207217	223043	625441			56210.8		456545				275296				754534	5	2	4	3	0.414725	0.384237	0.365864	0.680894
O54940	Bnip2	BCL2/adenovirus E1B 19 kDa protein-interacting protein 2	111	KGSITEYTATEEK	monophos-(111)KGSITEYTATEEK	148910	945505	493211		205785	296551		374955	344502	247250	342315						6	3	6	3	0.0719583	0.585433	0.169888	0.479813
O55003	Bnip3	BCL2/adenovirus E1B 19 kDa protein-interacting protein 3	54	SSHCDSPPRSQTPQDTNR	diphos-(54)SSHCDSPPRSQTPQDTNR		242187	193642	38109.4	41491.3	17161.7					561437	30790.2		94388.4		85147.1	5	4	5	4	0.125857	0.496879	0.0149858	0.188143
O55003	Bnip3	BCL2/adenovirus E1B 19 kDa protein-interacting protein 3	83	NSTLSEEDYIER	monophos-(83)NSTLSEEDYIER	960588	887922	1.32285e+06	1.2098e+06	1.35494e+06	524074	2.16885e+06	1.33312e+06	1.02286e+06	1.35796e+06	1.88996e+06	1.53215e+06	364003	738528	1.03331e+06	2.16694e+06	8	8	8	8	0.577529	0.876004	0.0732916	0.820142
P28028	Braf	Serine/threonine-protein kinase B-raf	130	NNPKSPQKPIVR	monophos-(130)NNPKSPQKPIVR		20380.3	135047	94599.3		33052.8	386470				219230	207367				422301	5	3	5	3	0.869769	0.195122	0.102575	0.208594
P28028	Braf	Serine/threonine-protein kinase B-raf	345	SSSAPNVHINTIEPVNIDEKFPEVELQDQR	monophos-(345)SSSAPNVHINTIEPVNIDEKFPEVELQDQR		226596	871200		610762		383081	147252	160952	225570		552354	1.36196e+06			502693	5	5	5	5	0.372248	0.665553	0.434445	0.452489
P28028	Braf	Serine/threonine-protein kinase B-raf	480	RDSSDDWEIPDGQITVGQR	monophos-(480)RDSSDDWEIPDGQITVGQR	356796	1.33807e+06	2.70427e+06	2.46786e+06	2.26428e+06	642317	1.52627e+06	665104	2.04918e+06	3.17518e+06	710193	4.80643e+06	2.33039e+06	518376	706514	1.05746e+06	8	8	8	8	0.20652	0.505113	0.101542	0.10613
P28028	Braf	Serine/threonine-protein kinase B-raf	763	SASEPSLNR	monophos-(763)SASEPSLNR	438723	1.65633e+06	2.4419e+06	818217			1.90422e+06	1.05329e+06	1.0702e+06	2.25219e+06	1.57066e+06	1.98444e+06	926679	269950	386102	1.28722e+06	6	8	8	6	0.858319	0.676366	0.751525	0.146073
P28028	Braf	Serine/threonine-protein kinase B-raf	772	AGFQTEDFSLYACASPK	monophos-(772)AGFQTEDFSLYACASPK		330787							210258	266898			183726				1	3	3	1	#DIV/0!	#DIV/0!	#DIV/0!	#DIV/0!
Q99MP8	Brap	BRCA1-associated protein	262	CTVCLERMDESVNGILTTLCNHSFHSQCLQR	monophos-(262)CTVCLERMDESVNGILTTLCNHSFHSQCLQR		709398	1.09925e+07		1.4804e+07						5.17332e+07		9.06146e+06	967496			3	3	3	3	0.133374	0.510808	0.124466	0.468628
Q5RJI5	Brsk1	Serine/threonine-protein kinase BRSK1	398	SMEVLSITDAGSGGSPVPTR	monophos-(398)SMEVLSITDAGSGGSPVPTR	307642	541253		467228		243169	660133		587167	374528	672336			234293	480041	619835	5	6	6	5	0.935803	0.629302	0.408091	0.675112
Q5RJI5	Brsk1	Serine/threonine-protein kinase BRSK1	449	SPVFSFSPEPGAGDEAR	monophos-(449)SPVFSFSPEPGAGDEAR	167020	334045	525051	472227		245187	454944	275155	299965	385116	339581		164973	222792	4.17002e+06		7	6	7	6	7.68158e-06	0.415336	3.48567e-06	0.428155
Q5RJI5	Brsk1	Serine/threonine-protein kinase BRSK1	498	STPLPGPPGSPR	monophos-(498)STPLPGPPGSPR	353119	612328	628276	526563		172851		733202	524698	747705	394750	450610	189384	158668	523412	612783	6	8	8	6	0.91242	0.630378	0.11012	0.230736
Q5RJI5	Brsk1	Serine/threonine-protein kinase BRSK1	525	ASPTGTPGTTPPPSPGGGVGGAAWR	monophos-(525)ASPTGTPGTTPPPSPGGGVGGAAWR			706666				1.0445e+06		307915		400587	519455					2	3	4	1	0.306111	0.0518025	#DIV/0!	#DIV/0!
Q5RJI5	Brsk1	Serine/threonine-protein kinase BRSK1	557	NSFLGSPR	monophos-(557)NSFLGSPR	455725	1.10765e+06	1.17296e+06	466175	716063	406339	844820	1.00307e+06	664412	1.22305e+06	2.52713e+06	369731	616076	479539	367598	521278	8	8	8	8	0.0358882	0.796412	0.00666867	0.185235
Q5RJI5	Brsk1	Serine/threonine-protein kinase BRSK1	570	MQVPTAEEMSSLTPESSPELAK	diphos-(570)MQVPTAEEMSSLTPESSPELAK		153512	419390	255969										197891			3	1	3	1	#DIV/0!	#DIV/0!	#DIV/0!	#DIV/0!
Q69Z98	Brsk2	Serine/threonine-protein kinase BRSK2	382	SMEVLSVTDGGSPVPAR	diphos-(382)SMEVLSVTDGGSPVPAR	148830	409864	1.33092e+06	456937	187849	301105	580451	629723			472841			366982	417664		8	3	5	6	0.0393868	0.543067	0.0532761	0.464269
Q69Z98	Brsk2	Serine/threonine-protein kinase BRSK2	382	SMEVLSVTDGGSPVPAR	monophos-(382)SMEVLSVTDGGSPVPAR	829358	1.48537e+06	659652	1.09371e+06	274006	1.01415e+06			889702	1.49148e+06	1.41347e+06		643563	1.05053e+06			6	5	7	4	0.800333	0.405354	0.821789	0.119684
Q69Z98	Brsk2	Serine/threonine-protein kinase BRSK2	410	SRSISGASSGLSTSPLSSPR	diphos-(410)SRSISGASSGLSTSPLSSPR		194873	1.32914e+06		540837		320826		199374	572590	235272		516752	151353			4	5	5	4	0.0942464	0.320283	0.139892	0.647658
Q69Z98	Brsk2	Serine/threonine-protein kinase BRSK2	412	SISGASSGLSTSPLSSPR	diphos-(412)SISGASSGLSTSPLSSPR		639674			300057		268985			832576	386627			319366			3	3	3	3	0.704283	0.611857	0.0255052	0.127397
Q69Z98	Brsk2	Serine/threonine-protein kinase BRSK2	412	SISGASSGLSTSPLSSPR	monophos-(412)SISGASSGLSTSPLSSPR		316966			236897				299633	357494			121055	61086.6			2	4	3	3	0.569141	0.570552	0.198842	0.0272082
Q69Z98	Brsk2	Serine/threonine-protein kinase BRSK2	484	NSFLGSPR	monophos-(484)NSFLGSPR	455725	1.10765e+06	1.17296e+06	466175	716063	406339	844820	1.00307e+06	664412	1.22305e+06	2.52713e+06	369731	616076	479539	367598	521278	8	8	8	8	0.0358882	0.796412	0.00666867	0.185235
Q69Z98	Brsk2	Serine/threonine-protein kinase BRSK2	496	KLQVPTPEEMSNLTPESSPELAK	diphos-(496)KLQVPTPEEMSNLTPESSPELAK	359338	1.77427e+06	4.45056e+06	865713		528070	1.08512e+06	1.32777e+06		1.58933e+06	848727		1.40599e+06	1.121e+06			7	4	6	5	0.0366026	0.672035	0.0148058	0.406989
Q69Z98	Brsk2	Serine/threonine-protein kinase BRSK2	497	LQVPTPEEMSNLTPESSPELAKK	diphos-(497)LQVPTPEEMSNLTPESSPELAKK	414849	779672	2.04595e+06	482357	1.00656e+06	776166	1.86572e+06		415056	451871	626873	833391	1.66258e+06	1.90144e+06	410936	3.0821e+06	7	8	8	7	0.355598	0.785324	0.225272	0.0603854
O88737	Bsn	Protein bassoon	775	RPHSLSITPEAFDSDEELGDILEEDDSLAWGR	monophos-(775)RPHSLSITPEAFDSDEELGDILEEDDSLAWGR			3.32936e+06	531797		349682		264898				1.83569e+06	152151	154893		3.57842e+06	4	4	3	5	0.870446	0.787156	0.970255	0.387125
O88737	Bsn	Protein bassoon	1038	SHGPLLPTIEDSSEEEELREEEELLR	diphos-(1038)SHGPLLPTIEDSSEEEELREEEELLR	65757.2	94981.1	1.63159e+06	151109		127259	1.10807e+06	453192	160992		565594	406253	131854	62597	445403	368841	7	7	7	7	0.0109284	0.409051	0.305242	0.832096
O88737	Bsn	Protein bassoon	1038	SHGPLLPTIEDSSEEEELREEEELLR	monophos-(1038)SHGPLLPTIEDSSEEEELREEEELLR	81114								370431	73228.2							1	2	3	0	#DIV/0!	#DIV/0!	#DIV/0!	#DIV/0!
O88737	Bsn	Protein bassoon	1099	SKTPPSNLSPIEDASPTEELR	diphos-(1099)SKTPPSNLSPIEDASPTEELR			8.85406e+07	4.9772e+07	3.58631e+06	4.64658e+07	1.17177e+06	4.11071e+07		5.93816e+07	3.80825e+07	4.43472e+07	2.95571e+06	853977	1.99759e+06	541579	6	7	5	8	0.548934	0.304319	0.908823	0.00243376
O88737	Bsn	Protein bassoon	1101	TPPSNLSPIEDASPTEELR	diphos-(1101)TPPSNLSPIEDASPTEELR	1.61864e+06	1.64641e+06	2.40894e+06	5.78231e+06	1.06158e+06	975161	1.11873e+07	1.92152e+06	4.19089e+06	6.35042e+06	1.45929e+06	5.13229e+06	1.22296e+06	1.33678e+06	1.18058e+07	2.50237e+06	8	8	8	8	0.957191	0.611849	0.0433045	0.816592
O88737	Bsn	Protein bassoon	1232	SQGSFEYQDTQDHDYGGR	monophos-(1232)SQGSFEYQDTQDHDYGGR	1.35448e+06	737098	1.98491e+06	1.41549e+06	145313	718491	1.79997e+06	671587	1.24435e+06	1.4202e+06	1.08944e+06	737419	368814	477423	1.18242e+06	1.75614e+06	8	8	8	8	0.465501	0.809207	0.279436	0.196299
O88737	Bsn	Protein bassoon	1473	GYSYFTGSSPPLSPSTPSESPTFSPGK	diphos-(1473)GYSYFTGSSPPLSPSTPSESPTFSPGK	1.67755e+06	180519	1.50663e+06	782760	1.24026e+06	793710	1.3398e+06	395898	1.33529e+06	1.02355e+06	538072	679838	973507	1.02731e+06	729472	1.36853e+06	8	8	8	8	0.146032	0.891393	0.28225	0.935022
O88737	Bsn	Protein bassoon	2036	YLGQGLQYGSFTDLR	monophos-(2036)YLGQGLQYGSFTDLR	79298.4	59002.2	302179	254950		160054		188279	85059.8	75646.5	274292		195093		205463	270720	6	6	7	5	0.842074	0.847279	0.078159	0.432278
O88737	Bsn	Protein bassoon	2065	YSSVSNIYSDHR	monophos-(2065)YSSVSNIYSDHR	472260	452874	370891						440103	210486				112119			3	3	5	1	0.185463	0.156376	#DIV/0!	#DIV/0!
O88737	Bsn	Protein bassoon	2571	DACEPESGPDPSTVR	monophos-(2571)DACEPESGPDPSTVR	195330								396770	489960					8.06363e+06		1	3	3	1	#DIV/0!	#DIV/0!	#DIV/0!	#DIV/0!
O88737	Bsn	Protein bassoon	2587	IADSSVQTDDEEGEGR	monophos-(2587)IADSSVQTDDEEGEGR	584231	495318	627591	394917		256642	1.13956e+06	490436	934209	805141	475336	392684		246374	876110	678946	7	7	8	6	0.883241	0.686122	0.150067	0.862826
O88737	Bsn	Protein bassoon	2614	SADCSVQTDDEDNADWEQPVRR	monophos-(2614)SADCSVQTDDEDNADWEQPVRR	207897					118161			387070	328195				95609.4			2	3	3	2	0.559047	0.436032	0.245082	0.0610886
O88737	Bsn	Protein bassoon	2643	HSDSGSDSKHDATASSSTTAAATAR	monophos-(2643)HSDSGSDSKHDATASSSTTAAATAR	259969		309525		25171.8				113481	267087	89169.4	60391.7			39507.7		3	5	6	2	0.341225	0.352217	0.143064	0.108587
O88737	Bsn	Protein bassoon	2857	SLSDPKPLSPTAEESAK	diphos-(2857)SLSDPKPLSPTAEESAK	3.96897e+06	2.00354e+06	4.71915e+06	4.25494e+06	859736	1.97867e+06	7.19704e+06	3.41465e+06	4.32119e+06	2.95804e+06	1.94565e+06	3.05557e+06	736239	1.85933e+06	8.25397e+06	4.96179e+06	8	8	8	8	0.663248	0.972512	0.0183492	0.819896
O88737	Bsn	Protein bassoon	2857	SLSDPKPLSPTAEESAK	monophos-(2857)SLSDPKPLSPTAEESAK	2.33194e+06	1.25309e+06	1.77659e+06	2.14979e+06	322851	1.21929e+06	4.0928e+06	1.3619e+06	2.43493e+06	5.19632e+06	1.20181e+06	1.43666e+06	796362	644942	4.1476e+06	3.89987e+06	8	8	8	8	0.263561	0.383306	0.509059	0.831878
O88737	Bsn	Protein bassoon	3018	DYLSDSELNQLR	monophos-(3018)DYLSDSELNQLR	246908	203132	352518	507201		224191	540976	395393	961026	327558	660863	261391		180342	1.18366e+06	663959	7	7	8	6	0.0263447	0.134565	0.384418	0.594761
O88737	Bsn	Protein bassoon	3296	GEEESEEDSYDPR	monophos-(3296)GEEESEEDSYDPR				278862		143680	576991				285521	259263		155570	702343	481164	3	5	3	5	0.862233	0.793794	0.00585454	0.290193
O54825	Bysl	Bystin	87	LGPGLPQDGSDEEDEEWPTLEK	monophos-(87)LGPGLPQDGSDEEDEEWPTLEK	106112	121346	452786				242840	492104	225135	210984	475979					813942	5	4	6	3	0.411528	0.368403	0.26058	0.127055
Q91VK1	Bzw2	Basic leucine zipper and W2 domain-containing protein 2	400	FVEWLQNAEEESESEGEES	diphos-(400)FVEWLQNAEEESESEGEES			297182	189860				662298			1.19757e+06	203310				901659	3	3	4	2	0.381014	0.305749	0.498623	0.451357
Q80X80	C2cd2l	C2 domain-containing protein 2-like	355	SSSCGDAELLGQATLPVGSPSRPMSR	diphos-(355)SSSCGDAELLGQATLPVGSPSRPMSR	592890	370819	1.38466e+06	320579	1.02084e+06		315364	333464	1.15132e+06	269411	1.15052e+06	757845		542172	300030	343276	7	7	8	6	0.822648	0.909268	0.361585	0.203232
Q80X80	C2cd2l	C2 domain-containing protein 2-like	355	SSSCGDAELLGQATLPVGSPSRPMSR	monophos-(355)SSSCGDAELLGQATLPVGSPSRPMSR	290181		512036			343711			436383	345990	511531			177691			3	4	5	2	0.833492	0.895386	0.605216	0.125729
Q80X80	C2cd2l	C2 domain-containing protein 2-like	393	SLSPAATVTAELHYEQGSPR	diphos-(393)SLSPAATVTAELHYEQGSPR	392188	189178	3.25956e+06	2.51047e+06	2.78912e+06	458297	289709	1.54237e+06	657730	283576	948866	60744.9	635273	790479	1.63973e+06	201339	8	8	8	8	0.0262917	0.140969	0.455038	0.991783
Q80X80	C2cd2l	C2 domain-containing protein 2-like	393	SLSPAATVTAELHYEQGSPR	monophos-(393)SLSPAATVTAELHYEQGSPR				225932	3.04555e+06		2.13146e+06	224182			783443	571874				157444	4	3	3	4	0.0972202	0.33738	0.0746394	0.361485
Q80X80	C2cd2l	C2 domain-containing protein 2-like	413	NLGTPTSSTPRPSITPTKK	diphos-(413)NLGTPTSSTPRPSITPTKK	848964	904873	2.8932e+06	3.83122e+06	1.33732e+07	1.07461e+06	1.49183e+06	1.97006e+06	892983	1.98836e+06	2.49597e+06	1.95559e+06	1.02979e+06	999051	1.60176e+06	2.70598e+06	8	8	8	8	0.000110245	0.324504	0.00188798	0.512952
Q80X80	C2cd2l	C2 domain-containing protein 2-like	413	NLGTPTSSTPRPSITPTK	monophos-(413)NLGTPTSSTPRPSITPTK		231079	371465			54010.3											3	0	2	1	#DIV/0!	#DIV/0!	#DIV/0!	#DIV/0!
Q80X80	C2cd2l	C2 domain-containing protein 2-like	605	SDISERPSVDDVESETGSTGALETR	diphos-(605)SDISERPSVDDVESETGSTGALETR	8.08832e+06	2.14241e+06	1.43425e+07	4.07342e+06	7.68077e+06	2.30369e+06	3.2173e+06	3.74225e+06	9.66045e+06	4.89309e+06	5.0202e+06	4.56185e+06	3.89544e+06	3.2685e+06	3.22474e+06	4.25065e+06	8	8	8	8	0.0832907	0.611771	0.0325389	0.109515
Q80X80	C2cd2l	C2 domain-containing protein 2-like	605	SDISERPSVDDVESETGSTGALETR	monophos-(605)SDISERPSVDDVESETGSTGALETR	2.47096e+06	969690	5.30257e+06	653525	1.28487e+06	108817	804879	314302	7.69898e+06	4.87103e+06	2.6322e+06	1.1908e+06	1.1243e+06	155040	435646	739655	8	8	8	8	0.267344	0.448406	0.000162292	0.0215714
Q80X80	C2cd2l	C2 domain-containing protein 2-like	655	EAGLSQSHDDLSNTTATPSVR	monophos-(655)EAGLSQSHDDLSNTTATPSVR	786866	3.1102e+06	1.44988e+06	9.9272e+06		1.03554e+06	1.00423e+06	1.50216e+06	1.38229e+06	1.24214e+06	1.44661e+06			1.36783e+06	876741	2.46406e+06	7	6	7	6	0.00101535	0.366521	0.00170305	0.305609
Q5HZI2	C2cd4cC2CD4 family	C2 calcium-dependent domain-containing protein 4C	256	HGSLSADDSTPDTSPGVR	monophos-(256)HGSLSADDSTPDTSPGVR	686394	1.276e+06	1.33857e+06		172289	332237	536846		1.11323e+06	766519	1.13992e+06		180120	222176	434247		6	6	6	6	0.79213	0.765434	0.223199	0.00014766
Q5HZI2	C2cd4cC2CD4 family	C2 calcium-dependent domain-containing protein 4C	279	RATPEPGPESGQAPR	monophos-(279)RATPEPGPESGQAPR	147277	199157	195717			82766.7			153596								4	1	4	1	#DIV/0!	#DIV/0!	#DIV/0!	#DIV/0!
P97445	Cacna1a	Voltage-dependent P/Q-type calcium channel subunit alpha-1A	744	AKEVAEVSPLSAANMSIAVK	diphos-(744)AKEVAEVSPLSAANMSIAVK		103327	560592				411299		155808	311513			389345		311993		3	4	4	3	0.191668	0.62337	0.122614	0.509269
O55017	Cacna1b	Voltage-dependent N-type calcium channel subunit alpha-1B	2241	IGSDPYLGQR	monophos-(2241)IGSDPYLGQR		207516	230357		520800					248886			121668				3	2	3	2	0.684416	0.403926	0.0106958	0.724174
Q61290	Cacna1e	Voltage-dependent R-type calcium channel subunit alpha-1E	3	FGEAVVVGRPGSGDGDSDQSR	monophos-(3)FGEAVVVGRPGSGDGDSDQSR	199494	453295	744933						729792	955854	488078		508641				3	4	6	1	0.690644	0.318962	#DIV/0!	#DIV/0!
Q61290	Cacna1e	Voltage-dependent R-type calcium channel subunit alpha-1E	1046	GISQSEPDLSCMTANMDK	monophos-(1046)GISQSEPDLSCMTANMDK		843248			305474					487971			621615	146477			2	3	2	3	0.521723	0.606105	0.816087	0.262572
Q8R3Z5	Cacnb1	Voltage-dependent L-type calcium channel subunit beta-1	185	SGDNSSSSLGDVVTGTR	monophos-(185)SGDNSSSSLGDVVTGTR	679655	869779	506951	574144		286211		750760	517822	308972	703115		143725	200955	1.12125e+06	286326	6	7	7	6	0.267428	0.397177	0.0852803	0.442678
Q8R3Z5	Cacnb1	Voltage-dependent L-type calcium channel subunit beta-1	492	ALSRQDTFDADTPGSR	diphos-(492)ALSRQDTFDADTPGSR	110949	347579	365976	229650	344128	142332	441501				589320		186547	385928	365223	245575	7	5	5	7	0.592212	0.395537	0.291197	0.751008
Q8R3Z5	Cacnb1	Voltage-dependent L-type calcium channel subunit beta-1	496	QDTFDADTPGSR	monophos-(496)QDTFDADTPGSR	286744	394128		771689	170451					489947					606431	1.5802e+06	4	3	4	3	0.208046	0.19781	0.0737249	0.45391
Q8R3Z5	Cacnb1	Voltage-dependent L-type calcium channel subunit beta-1	544	QGSWEDEEDYEEEMTDNR	monophos-(544)QGSWEDEEDYEEEMTDNR		407455	1.07691e+06	551922	94257.1	342109	1.0548e+06	447705		275039	929344			302929	668590	1.06008e+06	7	5	5	7	0.996282	0.716998	0.894886	0.71148
Q8CC27	Cacnb2	Voltage-dependent L-type calcium channel subunit beta-2	66	QGSADSYTSRPSDSDVSLEEDR	monophos-(66)QGSADSYTSRPSDSDVSLEEDR	279764	213176	579926			127613		162312	379970	308691	845929			304606	180209	431355	5	6	6	5	0.661096	0.312939	0.240317	0.13743
Q8R0S4	Cacnb4	Voltage-dependent L-type calcium channel subunit beta-4	7	NGAADGPHSPSSQVAR	monophos-(7)NGAADGPHSPSSQVAR	25625.4	29850.7				33161.1			92008	171979	322375			61109.5			3	4	5	2	0.00209116	0.108176	0.238535	0.421443
Q8R0S4	Cacnb4	Voltage-dependent L-type calcium channel subunit beta-4	34	SDGSTTSTSFILR	diphos-(34)SDGSTTSTSFILR	1.69317e+06	1.4137e+06	820175	1.09885e+06	562351	2.36329e+06	4.291e+06	1.33396e+06		236498	1.09032e+07		241191	2.96695e+06	3.71799e+06	634884	8	6	6	8	0.00508533	0.443258	0.0250671	0.709498
Q8R0S4	Cacnb4	Voltage-dependent L-type calcium channel subunit beta-4	34	SDGSTTSTSFILR	monophos-(34)SDGSTTSTSFILR	531060	295245			168272	410314	1.48029e+06		458696	503461	974460		246356	258089			5	5	5	5	0.29501	0.749236	0.163407	0.886077
Q8R0S4	Cacnb4	Voltage-dependent L-type calcium channel subunit beta-4	47	QGSADSYTSRPSDSDVSLEEDR	diphos-(47)QGSADSYTSRPSDSDVSLEEDR									123075		302187			150964			0	3	2	1	#DIV/0!	#DIV/0!	#DIV/0!	#DIV/0!
Q8R0S4	Cacnb4	Voltage-dependent L-type calcium channel subunit beta-4	47	QGSADSYTSRPSDSDVSLEEDR	monophos-(47)QGSADSYTSRPSDSDVSLEEDR	279764	213176	579926			127613		162312	379970	308691	845929			304606	180209	431355	5	6	6	5	0.661096	0.312939	0.240317	0.13743
Q8R0S4	Cacnb4	Voltage-dependent L-type calcium channel subunit beta-4	399	ATHTSSSTPMTPLLGR	diphos-(399)ATHTSSSTPMTPLLGR	1.24003e+06	924279	1.80939e+06	865532	2.00503e+06	889857	1.44689e+06	1.63431e+06	1.28255e+06	436616	2.27163e+06	1.69763e+06	1.21177e+06	1.31425e+06	1.1087e+06	4.02513e+06	8	8	8	8	0.0305038	0.463524	0.189855	0.359032
Q8R0S4	Cacnb4	Voltage-dependent L-type calcium channel subunit beta-4	438	HSNHSTENSPIER	monophos-(438)HSNHSTENSPIER			2018.21	40349.9		947267		24214.8	107787		19707.4		13461.7	1351.73	10545.4		4	5	4	5	0.000514094	0.407052	0.00431842	0.450565
Q9JJV5	Cacng3	Voltage-dependent calcium channel gamma-3 subunit	245	DLSPISK	monophos-(245)DLSPISK	461724	704347	1.3248e+06		215417					1.56432e+06			400720	215912			4	3	4	3	0.484812	0.915471	0.0826239	0.0634462
Q8BLQ9	Cadm2	Cell adhesion molecule 2	405	GAEDAPDADTAIINAEGSQVNAEEKK	monophos-(405)GAEDAPDADTAIINAEGSQVNAEEKK	1.39086e+06	1.41214e+06	1.7265e+06		549029	620855	955417	692775	1.67384e+06	1.43467e+06	2.32668e+06		544817	679576		1.58859e+06	7	6	6	7	0.397523	0.322134	0.941161	0.00144469
Q99N28	Cadm3	Cell adhesion molecule 3	366	GSDDAPDADTAIINAEGGQSGGDDKK	monophos-(366)GSDDAPDADTAIINAEGGQSGGDDKK	1.50549e+06	1.59333e+06	1.70993e+06			675900		484328	1.70823e+06	729095	1.75615e+06		357878	804156	1.08718e+06	1.44941e+06	5	7	6	6	0.837118	0.839935	0.937234	0.0129306
Q8R464	Cadm4	Cell adhesion molecule 4	352	GSYLTHEASGLDEQGEAR	monophos-(352)GSYLTHEASGLDEQGEAR	4.55052e+06	5.96318e+06	5.46143e+06		5.86449e+06	1.828e+06	8.40973e+06	5.27865e+06	6.367e+06	3.55534e+06	1.39674e+07	4.4275e+06	4.85046e+06	1.6182e+06	5.01224e+06	1.43761e+06	7	8	7	8	0.10932	0.913671	0.379527	0.210307
Q80TJ1	Cadps	Calcium-dependent secretion activator 1	32	LSPSRTSEGSAGSAGMGGSGAGAGVGAGGGGGSGASSGGGAGGLQPSSR	diphos-(32)LSPSRTSEGSAGSAGMGGSGAGAGVGAGGGGGSGASSGGGAGGLQPSSR	2.56863e+06				1.10169e+06				3.02156e+06	2.78904e+06		805973	320119	1.10621e+06	624078		2	6	4	4	0.826065	0.689923	0.147547	0.0316187
Q80TJ1	Cadps	Calcium-dependent secretion activator 1	370	SHNASIIDMGEESENQLSK	monophos-(370)SHNASIIDMGEESENQLSK	205731	862251	612310			143232			266201	427192	246663			187942		295441	4	5	6	3	0.0249608	0.394406	0.173793	0.188695
Q80TJ1	Cadps	Calcium-dependent secretion activator 1	1323	LTVEEATASVSEGGGLQGISMKDSDEEDEEDD	monophos-(1323)LTVEEATASVSEGGGLQGISMKDSDEEDEEDD		149175	1.26487e+07	3.26487e+06	5.69846e+06	805051	1.79548e+06	750097	2.79766e+06	1.26178e+06	6.08748e+06	194592	2.87274e+06	718774	451050	2.57578e+06	7	8	7	8	0.0470954	0.440258	0.0290288	0.340866
Q8BW96	Camk1d	Calcium/calmodulin-dependent protein kinase type 1D	174	GDVMSTACGTPGYVAPEVLAQKPYSK	monophos-(174)GDVMSTACGTPGYVAPEVLAQKPYSK	116213		1.13428e+06		2.00238e+06	301640		198150	660582		979199		556076		235038	459663	5	5	4	6	0.0588255	0.663967	0.515087	0.811414
P11798	Camk2a	Calcium/calmodulin-dependent protein kinase type II subunit alpha	226	AGAYDFPSPEWDTVTPEAK	monophos-(226)AGAYDFPSPEWDTVTPEAK	255367	434582	1.17297e+06	220855	5.00438e+06	220737	831175	760707	591648	454143	1.7774e+06	725529	243889	364453	550868	1.29645e+06	8	8	8	8	0.00823072	0.561007	0.00931622	0.46421
P11798	Camk2a	Calcium/calmodulin-dependent protein kinase type II subunit alpha	274	STVASCMHR	diphos-(274)STVASCMHR	126665								785075		588134			144513		594064	1	4	3	2	#DIV/0!	#DIV/0!	0.892379	0.694948
P11798	Camk2a	Calcium/calmodulin-dependent protein kinase type II subunit alpha	274	STVASCMHR	monophos-(274)STVASCMHR	647194	985294	116310	371554	698830	918183			1.20065e+06	948254	6.65542e+06	1.27453e+06	483496	1.96825e+06		1.2467e+06	6	7	8	5	0.00085665	0.145221	0.0250113	0.573945
P11798	Camk2a	Calcium/calmodulin-dependent protein kinase type II subunit alpha	283	QETVDCLKK	monophos-(283)QETVDCLKK	9.31424e+06	1.07019e+07	3.45777e+07	5.39847e+06	4.63121e+06	6.47389e+06	7.1745e+06	6.6982e+06	7.91341e+06	4.54844e+06	3.98466e+07	4.86069e+06	1.47884e+06	8.56367e+06	4.57624e+06	1.49422e+07	8	8	8	8	0.565132	0.969228	0.00310604	0.170128
P11798	Camk2a	Calcium/calmodulin-dependent protein kinase type II subunit alpha	323	NDGVKESSESTNTTIEDEDTK	diphos-(323)NDGVKESSESTNTTIEDEDTK	1.43267e+06	2.17662e+07	1.53234e+07	8.49176e+06	1.00316e+07	3.37284e+06	1.22482e+06	6.56022e+06	2.89062e+06	4.29634e+06	4.81882e+07	4.82147e+06	5.17356e+06	1.48498e+07	5.49076e+06	3.59297e+07	8	8	8	8	0.0329107	0.337927	0.390397	0.658344
P11798	Camk2a	Calcium/calmodulin-dependent protein kinase type II subunit alpha	323	NDGVKESSESTNTTIEDEDTK	monophos-(323)NDGVKESSESTNTTIEDEDTK	8.13164e+06	1.32122e+07	4.0093e+07	5.48893e+06	1.60282e+07	4.09489e+06	1.02e+07	8.78125e+06	1.0297e+07	3.89121e+06	1.94736e+07	7.49351e+06	3.98256e+06	4.03815e+06	3.77684e+06	1.66087e+07	8	8	8	8	0.129962	0.341796	0.0585477	0.288279
P11798	Camk2a	Calcium/calmodulin-dependent protein kinase type II subunit alpha	328	ESSESTNTTIEDEDTK	diphos-(328)ESSESTNTTIEDEDTK			1.99299e+06	6.68342e+06			930465	3.02759e+06			744641	1.03512e+06		86876.2		921729	4	4	4	4	0.0157229	0.142595	0.226897	0.400828
P11798	Camk2a	Calcium/calmodulin-dependent protein kinase type II subunit alpha	396	FYFENLWSR	monophos-(396)FYFENLWSR		12501.4	194746	108004	179740		206469	126837			231559	293580	41661.2		127655	278459	6	5	5	6	0.415347	0.325356	0.5164	0.89312
P28652	Camk2b	Calcium/calmodulin-dependent protein kinase type II subunit beta	227	AGAYDFPSPEWDTVTPEAK	monophos-(227)AGAYDFPSPEWDTVTPEAK	255367	434582	1.17297e+06	220855	5.00438e+06	220737	831175	760707	591648	454143	1.7774e+06	725529	243889	364453	550868	1.29645e+06	8	8	8	8	0.00823072	0.561007	0.00931622	0.46421
P28652	Camk2b	Calcium/calmodulin-dependent protein kinase type II subunit beta	275	STVASMMHR	diphos-(275)STVASMMHR	238403	163568	1.6464e+06	625592	114836	238546	1.60783e+06	795587	1.20885e+06		1.2694e+06	1.14817e+06		350293	463912	1.25864e+06	8	6	7	7	0.398839	0.383056	0.986215	0.497286
P28652	Camk2b	Calcium/calmodulin-dependent protein kinase type II subunit beta	275	STVASMMHR	monophos-(275)STVASMMHR	180942		2.06847e+06	159475	145593		1.26203e+06	346262	891075	317326	1.15993e+06	500337	69819.7	382412	797269	527504	6	8	7	7	0.0522394	0.724464	0.235995	0.426872
P28652	Camk2b	Calcium/calmodulin-dependent protein kinase type II subunit beta	284	QETVECLKK	monophos-(284)QETVECLKK	1.61045e+06	2.35993e+06	4.89511e+06		642403	375964	3.77138e+06	2.0368e+06	1.75007e+06	1.22075e+06	8.07188e+06		351019	1.48187e+06	1.36358e+06	4.28771e+06	7	7	6	8	0.248068	0.738728	0.166457	0.197422
P28652	Camk2b	Calcium/calmodulin-dependent protein kinase type II subunit beta	318	QTTAPATMSTAASGTTMGLVEQAK	monophos-(318)QTTAPATMSTAASGTTMGLVEQAK	91145.3	205806	479861		144830		131479		216841	111998	332822			110742			5	4	6	3	0.547182	0.853884	0.0274647	0.1231
P28652	Camk2b	Calcium/calmodulin-dependent protein kinase type II subunit beta	360	NSSAITSPKGSLPPAALEPQTTVIHNPVDGIK	diphos-(360)NSSAITSPKGSLPPAALEPQTTVIHNPVDGIK					134548		271059						207883				2	1	0	3	#DIV/0!	#DIV/0!	#DIV/0!	#DIV/0!
P28652	Camk2b	Calcium/calmodulin-dependent protein kinase type II subunit beta	369	GSLPPAALEPQTTVIHNPVDGIKESSDSTNTTIEDEDAK	diphos-(369)GSLPPAALEPQTTVIHNPVDGIKESSDSTNTTIEDEDAK				742209	4.59203e+06			1.50598e+06				1.16793e+06	1.18369e+06	626120		1.35682e+06	3	4	2	5	0.0130762	0.416546	0.285965	0.480353
P28652	Camk2b	Calcium/calmodulin-dependent protein kinase type II subunit beta	369	GSLPPAALEPQTTVIHNPVDGIK	monophos-(369)GSLPPAALEPQTTVIHNPVDGIK		516062	1.32892e+06		896880	435662	1.6744e+06	1.3806e+06					260636	407574	707619	1.11806e+06	6	4	2	8	0.680208	0.199403	0.581063	0.881537
P28652	Camk2b	Calcium/calmodulin-dependent protein kinase type II subunit beta	392	ESSDSTNTTIEDEDAK	monophos-(392)ESSDSTNTTIEDEDAK	355124	1.32501e+06	7.15316e+06	969882	131629			1.08583e+06	845897	717568	295292	1.32754e+06		102574	145234	2.19452e+06	6	7	8	5	0.00826438	0.392361	0.0995711	0.425772
Q6PHZ2	Camk2d	Calcium/calmodulin-dependent protein kinase type II subunit delta	227	AGAYDFPSPEWDTVTPEAK	monophos-(227)AGAYDFPSPEWDTVTPEAK	255367	434582	1.17297e+06	220855	5.00438e+06	220737	831175	760707	591648	454143	1.7774e+06	725529	243889	364453	550868	1.29645e+06	8	8	8	8	0.00823072	0.561007	0.00931622	0.46421
Q6PHZ2	Camk2d	Calcium/calmodulin-dependent protein kinase type II subunit delta	275	STVASMMHR	diphos-(275)STVASMMHR	238403	163568	1.6464e+06	625592	114836	238546	1.60783e+06	795587	1.20885e+06		1.2694e+06	1.14817e+06		350293	463912	1.25864e+06	8	6	7	7	0.398839	0.383056	0.986215	0.497286
Q6PHZ2	Camk2d	Calcium/calmodulin-dependent protein kinase type II subunit delta	275	STVASMMHR	monophos-(275)STVASMMHR	180942		2.06847e+06	159475	145593		1.26203e+06	346262	891075	317326	1.15993e+06	500337	69819.7	382412	797269	527504	6	8	7	7	0.0522394	0.724464	0.235995	0.426872
Q6PHZ2	Camk2d	Calcium/calmodulin-dependent protein kinase type II subunit delta	284	QETVDCLKK	monophos-(284)QETVDCLKK	9.31424e+06	1.07019e+07	3.45777e+07	5.39847e+06	4.63121e+06	6.47389e+06	7.1745e+06	6.6982e+06	7.91341e+06	4.54844e+06	3.98466e+07	4.86069e+06	1.47884e+06	8.56367e+06	4.57624e+06	1.49422e+07	8	8	8	8	0.565132	0.969228	0.00310604	0.170128
Q6PHZ2	Camk2d	Calcium/calmodulin-dependent protein kinase type II subunit delta	312	NFSAAKSLLK	diphos-(312)NFSAAKSLLK	327720	94913.2	768690		85719.8			540705	93658.3		567863					619947	5	3	5	3	0.905882	0.776135	0.922598	0.841243
Q923T9	Camk2g	Calcium/calmodulin-dependent protein kinase type II subunit gamma	227	AGAYDFPSPEWDTVTPEAK	monophos-(227)AGAYDFPSPEWDTVTPEAK	255367	434582	1.17297e+06	220855	5.00438e+06	220737	831175	760707	591648	454143	1.7774e+06	725529	243889	364453	550868	1.29645e+06	8	8	8	8	0.00823072	0.561007	0.00931622	0.46421
Q923T9	Camk2g	Calcium/calmodulin-dependent protein kinase type II subunit gamma	275	STVASMMHR	diphos-(275)STVASMMHR	238403	163568	1.6464e+06	625592	114836	238546	1.60783e+06	795587	1.20885e+06		1.2694e+06	1.14817e+06		350293	463912	1.25864e+06	8	6	7	7	0.398839	0.383056	0.986215	0.497286
Q923T9	Camk2g	Calcium/calmodulin-dependent protein kinase type II subunit gamma	275	STVASMMHR	monophos-(275)STVASMMHR	180942		2.06847e+06	159475	145593		1.26203e+06	346262	891075	317326	1.15993e+06	500337	69819.7	382412	797269	527504	6	8	7	7	0.0522394	0.724464	0.235995	0.426872
Q923T9	Camk2g	Calcium/calmodulin-dependent protein kinase type II subunit gamma	284	QETVECLRK	monophos-(284)QETVECLRK	2.18517e+06	3.48123e+06	3.71434e+06	987948	1.27983e+06	820002	3.61749e+06	2.95355e+06	2.15483e+06	2.3187e+06	3.58425e+06	1.19263e+06	480517	1.03511e+06	2.90246e+06	3.10298e+06	8	8	8	8	0.788148	0.633602	0.691846	0.46892
P08414	Camk4	Calcium/calmodulin-dependent protein kinase type IV	195	TVCGTPGYCAPEILR	monophos-(195)TVCGTPGYCAPEILR	704479	286240			841612	644264	490178	377382	873674	322054			244716	495491	252379	498417	6	6	4	8	0.795035	0.41672	0.373803	0.648279
P08414	Camk4	Calcium/calmodulin-dependent protein kinase type IV	436	LKSVEEEMDPMTEEEAPDAGLGVPQQDAIQPEY	monophos-(436)LKSVEEEMDPMTEEEAPDAGLGVPQQDAIQPEY	1.2506e+06				66884.3		123526								6.91581e+06		3	1	1	3	#DIV/0!	#DIV/0!	#DIV/0!	#DIV/0!
Q8VBY2	Camkk1	Calcium/calmodulin-dependent protein kinase kinase 1	457	SFGNPFEPQAR	monophos-(457)SFGNPFEPQAR	1.12195e+06	1.02136e+06	1.04509e+06	1.52186e+06	1.22668e+06	708973	5.69178e+06	2.26066e+06	1.46849e+06	1417350	1.63804e+06	2.51851e+06	518675	600544	3.02383e+06	2.93863e+06	8	8	8	8	0.199392	0.930897	0.00286088	0.344019
Q8VBY2	Camkk1	Calcium/calmodulin-dependent protein kinase kinase 1	472	SMSAPGSLLMK	monophos-(472)SMSAPGSLLMK	210276	224997	395538	285161	132398	173471	1.07015e+06	462075	311682	245376	355852	585731	58790.6	159282	615131		8	7	8	7	0.367755	0.795504	0.011184	0.714915
Q8C078	Camkk2	Calcium/calmodulin-dependent protein kinase kinase 2	69	DQPPEADGQELPLEASDPESR	monophos-(69)DQPPEADGQELPLEASDPESR			589207				329884							296117	454583		2	2	1	3	0.6984	0.635202	#DIV/0!	#DIV/0!
Q8C078	Camkk2	Calcium/calmodulin-dependent protein kinase kinase 2	96	KMSLQEPSQGGPASSSNSLDMNGR	monophos-(96)KMSLQEPSQGGPASSSNSLDMNGR			193641						1.08371e+06		215737						1	2	3	0	#DIV/0!	#DIV/0!	#DIV/0!	#DIV/0!
Q8C078	Camkk2	Calcium/calmodulin-dependent protein kinase kinase 2	494	SFGNPFEGSR	monophos-(494)SFGNPFEGSR	456173	365957	513925		191707	245835	1.65465e+06	604869	774862	656842	846338	951541	195822	204213	991295	975756	7	8	7	8	0.300676	0.575129	0.0422149	0.927769
Q8C078	Camkk2	Calcium/calmodulin-dependent protein kinase kinase 2	508	SLSAPGNLLTK	monophos-(508)SLSAPGNLLTK	178811	174644	285367	280540	96313.9	115768	694693	351136	283516	244077	317043	366565	111385	97245.2	414393	471916	8	8	8	8	0.365282	0.848746	0.00430557	0.74531
Q8C078	Camkk2	Calcium/calmodulin-dependent protein kinase kinase 2	557	GGPCVESWGAPAPGSPPR	monophos-(557)GGPCVESWGAPAPGSPPR	868617	895609	871195		229165	391685	205038		1.33381e+06	1.41027e+06	2.22494e+06		173928	556069	511404	307982	6	7	6	7	0.101326	0.308371	0.00858048	0.00664292
Q3UHL1	Camkv	CaM kinase-like vesicle-associated protein	395	SATPATDGSATPATDGSVTPATDGSITPATDGSVTPATDR	monophos-(395)SATPATDGSATPATDGSVTPATDGSITPATDGSVTPATDR	834561	799863							1.40923e+06	1.22046e+06							2	2	4	0	0.231448	0.0352359	#DIV/0!	#DIV/0!
Q3UHL1	Camkv	CaM kinase-like vesicle-associated protein	435	SATPATDGRATPATEESTVPATQSSALPAAK	diphos-(435)SATPATDGRATPATEESTVPATQSSALPAAK	4.75891e+06	3.9258e+06	1.05439e+07	455549	2.32326e+07	1.57552e+06	7.08866e+06	1.64261e+06	1.36204e+07	3.8303e+06	3.2136e+06	3.61224e+06	3.70074e+06	2.7389e+06	895093	1.17367e+06	8	8	8	8	0.122948	0.408357	0.167435	0.939088
Q3UHL1	Camkv	CaM kinase-like vesicle-associated protein	435	SATPATDGRATPATEESTVPATQSSALPAAK	monophos-(435)SATPATDGRATPATEESTVPATQSSALPAAK	1.43664e+06	657466	711410		857334				2.71686e+06	1.7891e+06	1.0472e+06	318341	412376	142746	357343	374638	4	8	7	5	0.151425	0.966346	0.0446052	0.0415013
Q3UHL1	Camkv	CaM kinase-like vesicle-associated protein	444	ATPATEESTVPATQSSALPAAK	monophos-(444)ATPATEESTVPATQSSALPAAK	209319	484050	552034				211027		827858	538684	216859				204864		4	4	6	2	0.431409	0.649877	0.0283808	0.0393947
A2AHC3	Camsap1	Calmodulin-regulated spectrin-associated protein 1	546	TDVSPPSPQMPR	diphos-(546)TDVSPPSPQMPR					654485		1.48501e+06							377544	137502		2	2	0	4	0.358233	0.201011	#DIV/0!	#DIV/0!
A2AHC3	Camsap1	Calmodulin-regulated spectrin-associated protein 1	731	QDSDSDVVDVEDTEQDFIGEDHPVVIPR	diphos-(731)QDSDSDVVDVEDTEQDFIGEDHPVVIPR			818045	331443			444861	426579		167277	418478	331751	223196	145053	429159	318238	4	7	5	6	0.17982	0.0546492	0.175252	0.486974
A2AHC3	Camsap1	Calmodulin-regulated spectrin-associated protein 1	731	QDSDSDVVDVEDTEQDFIGEDHPVVIPR	monophos-(731)QDSDSDVVDVEDTEQDFIGEDHPVVIPR	102163	192285	677330	246265		93209.5	215167	233295	261202	279501	339766		498123	156513	204542	525253	7	7	7	7	0.433142	0.446547	0.849692	0.797264
Q8C1B1	Camsap2	Calmodulin-regulated spectrin-associated protein 2	388	SSSMSYVDGFIGTWPK	monophos-(388)SSSMSYVDGFIGTWPK			242116	297516		100909		181428			265572						4	1	3	2	#DIV/0!	#DIV/0!	0.354393	0.0398048
Q8C1B1	Camsap2	Calmodulin-regulated spectrin-associated protein 2	436	SVSNEGLTLNNSR	monophos-(436)SVSNEGLTLNNSR	682263	2.56211e+06	1.10097e+06	502493	2.52589e+06	345382	477159	1.00516e+06	1.23792e+06	849303	1.09124e+06		342055	1.15214e+06	835878	1.37127e+06	8	7	7	8	0.0319331	0.637058	0.886031	0.706292
Q8C1B1	Camsap2	Calmodulin-regulated spectrin-associated protein 2	568	LNQSSPDNLTDTK	monophos-(568)LNQSSPDNLTDTK			352866		433235	247824	557678	275789			575975		148906	286008			5	3	2	6	0.319184	0.76865	0.65921	0.292566
Q8C1B1	Camsap2	Calmodulin-regulated spectrin-associated protein 2	1282	SESVEGFLSPSR	diphos-(1282)SESVEGFLSPSR		112611		842912	198848	443319	1.12819e+06	528549						160440	763524	226541	6	3	2	7	0.94842	0.564119	0.38808	0.962162
Q8C1B1	Camsap2	Calmodulin-regulated spectrin-associated protein 2	1282	SESVEGFLSPSR	monophos-(1282)SESVEGFLSPSR	118983	510398		1.81527e+06		231997	993553							428000	1.77673e+06	391011	5	3	3	5	0.734162	0.812832	0.511216	0.927365
Q80VC9	Camsap3	Calmodulin-regulated spectrin-associated protein 3	428	SVSSDSLGPPRPVSTSSR	monophos-(428)SVSSDSLGPPRPVSTSSR	174944		324632								356541						2	1	3	0	#DIV/0!	#DIV/0!	#DIV/0!	#DIV/0!
Q80VC9	Camsap3	Calmodulin-regulated spectrin-associated protein 3	577	AEAESGLGSPTSTPVAPEALSSEMSELGAR	monophos-(577)AEAESGLGSPTSTPVAPEALSSEMSELGAR	104873								291942	355573			2.4332e+06	106546			1	4	3	2	#DIV/0!	#DIV/0!	0.0124317	0.541696
Q80VC9	Camsap3	Calmodulin-regulated spectrin-associated protein 3	809	KFSPSQVPVQTR	monophos-(809)KFSPSQVPVQTR			253250						453833	401399	480537		169977	160531			1	5	4	2	#DIV/0!	#DIV/0!	0.0966779	0.0381702
P35564	Canx	Calnexin	550	QKSDAEEDGVTGSQDEEDSKPK	diphos-(550)QKSDAEEDGVTGSQDEEDSKPK	1.34325e+07	1.16724e+07	5.20339e+07	5.5065e+06	2.21746e+06	1.48585e+06	1.67337e+07	3.56854e+06	1.28124e+07	8.87559e+06	4.45713e+06	3.25191e+06	198903	1.00878e+06	1.72947e+06	1.6819e+07	8	8	8	8	0.0164965	0.280675	0.0482797	0.195208
P35564	Canx	Calnexin	550	QKSDAEEDGVTGSQDEEDSKPK	monophos-(550)QKSDAEEDGVTGSQDEEDSKPK	1.21582e+06	1.64719e+06	8.44025e+06	1.61286e+06	76661.6		3.61424e+06	606368	4.11902e+06	268368	1.23824e+06	920288	327781	474294	70770	9.26187e+06	7	8	8	7	0.813447	0.815639	0.538244	0.817063
P35564	Canx	Calnexin	552	SDAEEDGVTGSQDEEDSKPK	monophos-(552)SDAEEDGVTGSQDEEDSKPK	157646	162029	583727	298516					310420	274962						706646	4	3	6	1	0.729528	0.467004	#DIV/0!	#DIV/0!
P35564	Canx	Calnexin	572	AEEDEILNRSPR	monophos-(572)AEEDEILNRSPR	1.36499e+07	1.69065e+07	2.0325e+07	2.04648e+07	9.5649e+06	8.03778e+06	2.47758e+07	2.29905e+07	2.41008e+07	2.56774e+07	2.73624e+07	1.91728e+07	6.24393e+06	7.83467e+06	3.16201e+07	2.91275e+07	8	8	8	8	0.266573	0.303871	0.041056	0.421923
P40124	Cap1	Adenylyl cyclase-associated protein 1	17	LEAVSHTSDMHCGYGDSPSK	monophos-(17)LEAVSHTSDMHCGYGDSPSK		2.92522e+06	2.22141e+06		522403				2.54315e+06	813083	1.33078e+06		606855				3	4	5	2	0.555405	0.504254	0.102461	0.0848849
Q9CYT6	Cap2	Adenylyl cyclase-associated protein 2	293	AQGQIRSPTK	monophos-(293)AQGQIRSPTK		16841.6			207981				9692.91				95303.7	24162.8			2	3	2	3	0.196598	0.444599	0.0770689	0.259572
Q9CYT6	Cap2	Adenylyl cyclase-associated protein 2	303	THTPSPTSPKSNSPQK	diphos-(303)THTPSPTSPKSNSPQK	124064	401873	2.48279e+06	189801	1.19888e+06	62748.4			357105	391345	273339		1.76377e+06	454733			6	5	7	4	0.442337	0.85235	0.948928	0.611917
Q9CYT6	Cap2	Adenylyl cyclase-associated protein 2	303	THTPSPTSPK	monophos-(303)THTPSPTSPK				344484						306537			106396	233693			1	3	2	2	#DIV/0!	#DIV/0!	0.368866	0.144084
P47757	Capzb	F-actin-capping protein subunit beta	260	ELSQVLTQR	monophos-(260)ELSQVLTQR	222611	245578	357431	744734	278156			574906	192409	119700	584514	1.35144e+06			728025	518383	6	6	8	4	0.127477	0.393874	0.221023	0.83337
Q9CR86	Carhsp1	Calcium-regulated heat stable protein 1	36	GNVVPSPLPTRR	monophos-(36)GNVVPSPLPTRR	227837	262494		592425	282582		1.36325e+06	315056	226483		559662		136320		316873	665962	6	5	5	6	0.21652	0.576793	0.109637	0.536327
Q9CR86	Carhsp1	Calcium-regulated heat stable protein 1	50	TFSATVR	monophos-(50)TFSATVR	182248				201788			572401	142009		719230		39708.2			607501	3	4	3	4	0.626836	0.806305	0.770919	0.974851
Q6P9K8	Caskin1	Caskin-1	352	TGSEPSPPQGGGSLGPSAPPEEIWVLR	monophos-(352)TGSEPSPPQGGGSLGPSAPPEEIWVLR	177091	321854	723015	387593		201925	423509	250359	379274	306685	365612			403368	268315	503437	7	6	7	6	0.0907132	0.849091	0.463772	0.648401
Q6P9K8	Caskin1	Caskin-1	387	SGSLSNVAGGR	monophos-(387)SGSLSNVAGGR							470674	255568	691222		447431			567539			2	3	2	3	0.676796	0.188284	0.78642	0.424487
Q6P9K8	Caskin1	Caskin-1	422	SVSESSPGDSPVKPPEGSSGAAR	monophos-(422)SVSESSPGDSPVKPPEGSSGAAR	707583		753052			283684			1.0641e+06		2.36049e+06			292072			3	3	4	2	0.115585	0.349916	0.0112397	0.0953214
Q6P9K8	Caskin1	Caskin-1	624	KTPQSLEMMAIESPPPSEPAAAECQSPK	monophos-(624)KTPQSLEMMAIESPPPSEPAAAECQSPK	1.23444e+06	1.06205e+06	1.63396e+06	215874		874948	273667	526533	1.76452e+06	1.70956e+06	1.35984e+06	1.03994e+06		1.02393e+06		1.24483e+06	7	6	8	5	0.301686	0.0563913	0.641962	0.108746
Q6P9K8	Caskin1	Caskin-1	705	HISSSQELLGDGPPGPGSPMSR	monophos-(705)HISSSQELLGDGPPGPGSPMSR	161389	162625	257572	1.15315e+06		246312					321224			166720		219393	5	3	5	3	0.0664329	0.553794	0.0184336	0.348026
Q6P9K8	Caskin1	Caskin-1	727	SQEYLLDEGMAPGTPPK	monophos-(727)SQEYLLDEGMAPGTPPK						220891	227399							108635			2	1	0	3	#DIV/0!	#DIV/0!	#DIV/0!	#DIV/0!
Q6P9K8	Caskin1	Caskin-1	786	AQPGSPQALGGPHGPATAK	monophos-(786)AQPGSPQALGGPHGPATAK	889677	1.07565e+06				745090	1.45588e+06	1.29012e+06		332709	1.1777e+06		139812	690374	532152	2.01095e+06	5	6	4	7	0.11892	0.422951	0.418481	0.759001
Q6P9K8	Caskin1	Caskin-1	887	YAASDSEPERDELLVPAAAGPYATVQR	diphos-(887)YAASDSEPERDELLVPAAAGPYATVQR	741137	905578	4.64105e+06	1.9103e+06		786289	2.46697e+06	1.10802e+06	431529	476928	1.07828e+06	2.17921e+06	313934	737173	1.08537e+06	1.17698e+06	7	8	8	7	0.0415435	0.173579	0.0935183	0.454888
Q6P9K8	Caskin1	Caskin-1	887	YAASDSEPERDELLVPAAAGPYATVQR	monophos-(887)YAASDSEPERDELLVPAAAGPYATVQR	211331	242700	679812	538444		277992			254454	223837	367242			268292	639919	460557	5	6	7	4	0.567852	0.853115	0.963339	0.656354
Q6P9K8	Caskin1	Caskin-1	986	RASDLAGSVDTGSAGSVK	monophos-(986)RASDLAGSVDTGSAGSVK	331000	386454				127632		189297	538631	531210				114641	707137		4	4	4	4	0.256031	0.176137	0.134489	0.324295
Q6P9K8	Caskin1	Caskin-1	1023	RPPEGHPTPRPASPEPGR	monophos-(1023)RPPEGHPTPRPASPEPGR			675939					800045					198940			796095	2	2	1	3	0.260901	0.513001	#DIV/0!	#DIV/0!
Q6P9K8	Caskin1	Caskin-1	1080	RGSGEPAEQSHFMEDGTAR	monophos-(1080)RGSGEPAEQSHFMEDGTAR	786300	924195	869254		151115			653923	757166	1.29269e+06	1.48364e+06						5	3	6	2	0.666078	0.0860925	0.573582	0.0500413
Q6P9K8	Caskin1	Caskin-1	1250	KVPLPGPGSPEVK	monophos-(1250)KVPLPGPGSPEVK	1.59292e+06	1.86119e+06	1.02937e+06	2.30018e+06		904063	3.9238e+06	2.38561e+06	2.51264e+06	2.51982e+06	2.80959e+06	1.49548e+06	225578	753959	2.43507e+06	3.9736e+06	7	8	8	7	0.704323	0.877954	0.0321762	0.910977
Q6P9K8	Caskin1	Caskin-1	1307	QPPAALIKPASSPPSQSASPVKPPSPGTPALHVPAKPPR	diphos-(1307)QPPAALIKPASSPPSQSASPVKPPSPGTPALHVPAKPPR			502173		408328			450887			2.1362e+06					4.37666e+06	3	2	2	3	0.00175722	0.241906	0.67495	0.828529
Q6P9K8	Caskin1	Caskin-1	1346	AAASVVSGPPVASDCASPGDSAR	monophos-(1346)AAASVVSGPPVASDCASPGDSAR	306773	565395				199846			466329	614948	359427			399439	301519		3	5	5	3	0.406005	0.531323	0.797957	0.117227
P70677	Casp3	Caspase-3	25	SVDSGIYLDSSYK	monophos-(25)SVDSGIYLDSSYK	96524.6	127931	321462	173783	213805		217906	371323		166172		187721	59055.2	1.61009e+06	228246	234543	7	6	6	7	0.000450136	0.454046	0.000604017	0.281035
Q61686	Cbx5	Chromobox protein homolog 5	90	KSSFSNSADDIK	monophos-(90)KSSFSNSADDIK	529372	2.00161e+06	1.36842e+06	629909	325290		697593	1.24007e+06			4.28589e+06	351378	255830			687386	7	4	6	5	0.0159254	0.695161	0.0228862	0.211422
Q8K1A6	Cc2d1a	Coiled-coil and C2 domain-containing protein 1A	427	LANHDEGSDDEEEETPKK	monophos-(427)LANHDEGSDDEEEETPKK	353928	328084	691715	148071				244898	340235	448055		141026	50618.1		285271	502815	5	6	7	4	0.715514	0.6204	0.927497	0.51583
Q8K1A6	Cc2d1a	Coiled-coil and C2 domain-containing protein 1A	457	SSPSKAPPSGPAPAGK	monophos-(457)SSPSKAPPSGPAPAGK	104732	92040.9	168402						354626	112504	317013				88046.2	259361	3	5	6	2	0.212871	0.205985	0.683643	0.857163
Q8VDP4	Ccar2	Cell cycle and apoptosis regulator protein 2	666	LEETEVRSVASNQSEMEYSSLQDMPK	diphos-(666)LEETEVRSVASNQSEMEYSSLQDMPK	57248.4		746290		904762				132233		284736		172629	165036			3	4	4	3	0.0112094	0.27993	0.588314	0.70799
Q8VDP4	Ccar2	Cell cycle and apoptosis regulator protein 2	673	SVASNQSEMEYSSLQDMPK	diphos-(673)SVASNQSEMEYSSLQDMPK	228429	198819	671189	204843	265889	282756		217488		231113	538907			219893	849956		7	4	6	5	0.215345	0.265385	0.554693	0.883502
Q8R344	Ccdc12	Coiled-coil domain-containing protein 12	142	LKGQEDSLASAVDATTGQEACDSD	monophos-(142)LKGQEDSLASAVDATTGQEACDSD			331707					642563			398977	347046				230810	2	3	3	2	0.250537	0.309752	0.0286943	0.77103
Q8CI71	Ccdc132	Coiled-coil domain-containing protein 132	10	QGLKSPPESLNDLGAFESLR	monophos-(10)QGLKSPPESLNDLGAFESLR	166802	125000	584618	219946		165042	509927	311441	283509	188974	570059	200754	211588	134545		661506	7	7	8	6	0.756801	0.821578	0.693366	0.710431
Q8CI71	Ccdc132	Coiled-coil domain-containing protein 132	487	FLEQSRSPSVSPSK	diphos-(487)FLEQSRSPSVSPSK			1.75795e+06	568183	1.40969e+06	364268	3.72979e+06	1.81373e+06	2.0923e+06	1.53716e+06	3.26525e+06		1.06679e+06	698112	1.26745e+06	1.05589e+06	6	7	5	8	0.449379	0.948127	0.975994	0.482482
Q8CI71	Ccdc132	Coiled-coil domain-containing protein 132	487	FLEQSRSPSVSPSK	monophos-(487)FLEQSRSPSVSPSK	350289		311404			99444	403703		295657	260595	388072	350571	114693	59813.8		457694	4	7	6	5	0.97515	0.860696	0.00830016	0.308757
Q8CI71	Ccdc132	Coiled-coil domain-containing protein 132	551	SAYQDYDSDSDVPEELKR	diphos-(551)SAYQDYDSDSDVPEELKR		2.26017e+06	1.62444e+07	1.48775e+07	8.20448e+06	1.10848e+06	2.33508e+07	8.55213e+06	3.90281e+06	3.31832e+06	1.4419e+07	1.35564e+07	2.0252e+06	5.00222e+06	3.9477e+06	1.4602e+07	7	8	7	8	0.359436	0.39855	0.695238	0.692846
Q8CI71	Ccdc132	Coiled-coil domain-containing protein 132	551	SAYQDYDSDSDVPEELKR	monophos-(551)SAYQDYDSDSDVPEELKR	1.0628e+06	1.10571e+06	1.59305e+06	2.74388e+06	1.83742e+06	774782	4.20947e+06	1.46092e+06	1.80708e+06	3.20039e+06	3.55416e+06	2.85916e+06	462126	978826	2.09665e+06	2.64752e+06	8	8	8	8	0.908491	0.533654	0.571627	0.443209
Q3TVA9	Ccdc136	Coiled-coil domain-containing protein 136	47	GLSLTETELEELR	monophos-(47)GLSLTETELEELR	545282	560267	1.07628e+06	1.09969e+06	1.40445e+06	802603	3.57403e+06	1.86444e+06	806458	797185	1.07409e+06	1.39163e+06	672694	657443	2.34653e+06	1.65782e+06	8	8	8	8	0.19602	0.64896	0.00451931	0.0906673
Q3UHB8	Ccdc177	Coiled-coil domain-containing protein 177	85	YVLTSPR	monophos-(85)YVLTSPR	421329	370696		461725	337400	202020	762996	452725	533416	589557		412501		154661	533367	704230	7	6	6	7	0.810677	0.572421	0.0358305	0.876554
Q3UHB8	Ccdc177	Coiled-coil domain-containing protein 177	300	SFSLGDLSHSPQTAQHVER	diphos-(300)SFSLGDLSHSPQTAQHVER	640823	1.38218e+06	1.10228e+06	901187	3.67512e+06	1.37736e+06	2.06153e+06	2.906e+06	1.50029e+06	1.64734e+06		852824	1.18883e+06	1.12324e+06	917763	1.84866e+06	8	7	7	8	0.0228594	0.280008	0.0337	0.0751772
Q3UHB8	Ccdc177	Coiled-coil domain-containing protein 177	300	SFSLGDLSHSPQTAQHVER	monophos-(300)SFSLGDLSHSPQTAQHVER	400993		616504		550203	294688		403695		614684			338817			726250	5	3	3	5	0.413816	0.384998	0.714393	0.51413
Q78PG9	Ccdc25	Coiled-coil domain-containing protein 25	191	VENMSSNQDGNDSDEFM	monophos-(191)VENMSSNQDGNDSDEFM		394283	1.0057e+06		545871	80585.5		172090			2.00911e+06			310567		558551	5	3	3	5	0.116063	0.286185	0.0302117	0.226921
D3YZP9	Ccdc6	Coiled-coil domain-containing protein 6	313	QLSESESSLEMDDERYFNEMSAQGLRPR	monophos-(313)QLSESESSLEMDDERYFNEMSAQGLRPR	241091	217507	443648		495410		267434		699839		409723			119638			5	3	5	3	0.15421	0.613161	0.917461	0.470483
Q5SNZ0	Ccdc88a	Girdin	1674	AGSPGSEVVTLQQFLEESNK	monophos-(1674)AGSPGSEVVTLQQFLEESNK	84203.3	54060.6	193212			165075	189309	124053	132792	141009	153348				345046	273151	6	5	6	5	0.298531	0.144137	0.237213	0.0560761
Q8VDN4	Ccdc92	Coiled-coil domain-containing protein 92	191	SLSAPLHPEFEEVYR	monophos-(191)SLSAPLHPEFEEVYR	465484	559832	1.43549e+06	2.97361e+06	2.0735e+06	535666	889644	2.22895e+06	932092	295272	1.70863e+06	1.70494e+06	502620	509198	1.80705e+06	2.57396e+06	8	8	8	8	0.702983	0.752868	0.955568	0.77061
Q8K2Y9	Ccm2	Malcavernin	387	GIITDSFGR	monophos-(387)GIITDSFGR	237996	224364	459514	445869	146203	211892	638019	486682	333941	285396	560528	505136	98157.6	146866	544053	633005	8	8	8	8	0.708682	0.73808	0.133033	0.847373
Q8BGU5	Ccny	Cyclin-Y	22	LESYRPDTDLSREDTGCNLQHISDR	diphos-(22)LESYRPDTDLSREDTGCNLQHISDR	52927.8	244918			335311	609024									714410	1.6442e+06	4	2	2	4	0.130909	0.0596584	0.346678	0.190974
Q8BGU5	Ccny	Cyclin-Y	64	ASTIFLSKSQTDVR	monophos-(64)ASTIFLSKSQTDVR	154945		96283.5		263962		342415						222314				4	1	2	3	#DIV/0!	#DIV/0!	0.866877	0.0583088
Q8BGU5	Ccny	Cyclin-Y	96	KYSSCSTIFLDDSTVSQPNLK	monophos-(96)KYSSCSTIFLDDSTVSQPNLK	136952	696510	2.69398e+06		1.01207e+07	951385			790792		5.90312e+06	452204	339592	387098	237900	813797	5	7	6	6	0.125178	0.380462	0.234743	0.847397
Q8BGU5	Ccny	Cyclin-Y	322	RSASADNLILPR	monophos-(322)RSASADNLILPR	6.61524e+06	9.12068e+06	1.47561e+07	1.06551e+07	8.48673e+06	3.51281e+06	2.38364e+07	1.86726e+07	9.81533e+06	6.98639e+06	1.4042e+07	1.83457e+07	3.99605e+06	3.66986e+06	1.8238e+07	2.08259e+07	8	8	8	8	0.971576	0.992361	0.0688947	0.691335
Q8QZT2	Ccsap	Centriole, cilia and spindle-associated protein	219	AHSVDVEK	monophos-(219)AHSVDVEK				62595.7		16515.4	56089.9							34829			3	1	1	3	#DIV/0!	#DIV/0!	#DIV/0!	#DIV/0!
Q9JM96	Cdc42ep4	Cdc42 effector protein 4	56	AREADDESLDEQASASK	monophos-(56)AREADDESLDEQASASK	189327	267411	710838					675729			305842					268973	4	2	4	2	0.141309	0.441772	0.611257	0.65365
Q9JM96	Cdc42ep4	Cdc42 effector protein 4	218	DQWGSEEEEEAGGYR	monophos-(218)DQWGSEEEEEAGGYR	249541		447639			54494.3					372529						3	1	3	1	#DIV/0!	#DIV/0!	#DIV/0!	#DIV/0!
P70408	Cdh10	Cadherin-10	699	RTPTAPDNTDVR	monophos-(699)RTPTAPDNTDVR	101093	116059				56473.8								59695.5	149269		3	2	2	3	0.355474	0.765185	0.281323	0.647185
P70408	Cdh10	Cadherin-10	774	LAEMYGGGESDKDA	monophos-(774)LAEMYGGGESDKDA	398369		738628		640278	283122	1.2149e+06				1.24515e+06		220452	376926	941905	1.02435e+06	5	5	3	7	0.713844	0.686711	0.747297	0.671489
P97326	Cdh6	Cadherin-6	776	LADMYGGMDSDKDS	monophos-(776)LADMYGGMDSDKDS	205821		504105		176921	156811	559117							200469	600771		5	2	2	5	0.438289	0.674991	0.788452	0.933248
Q14AX6	Cdk12	Cyclin-dependent kinase 12	659	HLLTDLPLPPELPGGDPSPPDSPEPK	diphos-(659)HLLTDLPLPPELPGGDPSPPDSPEPK			734789	197555		201961		298953	114876		318400		191572	160783		312928	4	5	4	5	0.076889	0.291097	0.0209768	0.494131
O35495	Cdk14	Cyclin-dependent kinase 14	75	TQSTFDPFEKPANQVK	monophos-(75)TQSTFDPFEKPANQVK	185827	888498	1.07463e+06		313048					192073				110260		410267	4	3	4	3	0.232017	0.215564	0.199545	0.328842
O35495	Cdk14	Cyclin-dependent kinase 14	92	VHSENNACINFK	monophos-(92)VHSENNACINFK		668990	155222		198739												3	0	2	1	#DIV/0!	#DIV/0!	#DIV/0!	#DIV/0!
O35495	Cdk14	Cyclin-dependent kinase 14	116	RHSSPSSPTSPK	monophos-(116)RHSSPSSPTSPK	15867.7	77049.7	5739.67											43668.4		137235	3	2	3	2	0.457007	0.292514	0.457007	0.292514
Q04735	Cdk16	Cyclin-dependent kinase 16	116	RLSLPADIR	monophos-(116)RLSLPADIR	271753	340607			346926	216618		1.24127e+06	287578		391032		206246	105912		591724	5	5	4	6	0.136781	0.44609	0.00655169	0.491891
Q04735	Cdk16	Cyclin-dependent kinase 16	150	RVSLSEIGFGK	monophos-(150)RVSLSEIGFGK	92051.7	103142			108357		375599	310523	110751				71154.1				5	2	3	4	0.309263	0.339106	0.00789615	0.223125
Q8K0D0	Cdk17	Cyclin-dependent kinase 17	143	RLSLPADIR	monophos-(143)RLSLPADIR	271753	340607			346926	216618		1.24127e+06	287578		391032		206246	105912		591724	5	5	4	6	0.136781	0.44609	0.00655169	0.491891
Q8K0D0	Cdk17	Cyclin-dependent kinase 17	160	LQISSPPFDQPMSR	monophos-(160)LQISSPPFDQPMSR	1.42262e+06	177134				448539		321271	354918	187372				352798			4	3	4	3	0.0566281	0.423066	0.0244002	0.628052
Q8K0D0	Cdk17	Cyclin-dependent kinase 17	177	RASLSEIGFGK	monophos-(177)RASLSEIGFGK	288722	322698			352489	164884		520184	450110	206343	317234		168585	314822		244669	5	6	5	6	0.601679	0.519133	0.431827	0.75298
Q04899	Cdk18	Cyclin-dependent kinase 18	63	RFSMEDLNK	monophos-(63)RFSMEDLNK	109533	214035			256071	170038	569070	404383	205048		779077		326014		288922	511855	6	5	4	7	0.529035	0.290296	0.107632	0.803086
Q04899	Cdk18	Cyclin-dependent kinase 18	72	RLSLPMDIR	monophos-(72)RLSLPMDIR	76758.1	153573	254041		167474	79509	551222	269843	129395		317771		165634		481622	367166	7	5	5	7	0.856336	0.459665	0.274717	0.233161
Q04899	Cdk18	Cyclin-dependent kinase 18	106	RASLSDIGFGK	monophos-(106)RASLSDIGFGK	377462	629075	1.31302e+06		694106	324075	2.12961e+06	998572	589474		1.3995e+06	1.07657e+06	333568	275917	1.19601e+06	1.41268e+06	7	7	6	8	0.546431	0.93288	0.361778	0.941156
P46414	Cdkn1b	Cyclin-dependent kinase inhibitor 1B	100	VLAQESQDVSGSR	monophos-(100)VLAQESQDVSGSR	257414	1.34073e+06	685247	745327	253779		378128	336617		1.29468e+06	176156	586843	536875	202692	1.40956e+06	428075	7	7	7	7	0.582998	0.710341	0.818924	0.362322
Q99L43	Cds2	Phosphatidate cytidylyltransferase 2	25	LDGETASDSESRAETAPLPTSVDDTPEVLNR	monophos-(25)LDGETASDSESRAETAPLPTSVDDTPEVLNR	40784.8	1.00533e+06	1.41694e+06						435426	1.78231e+06	58190.9		468317				3	4	6	1	0.997577	0.819653	#DIV/0!	#DIV/0!
Q9JKC6	Cend1	Cell cycle exit and neuronal differentiation protein 1	6	SASSPKPDTKVPQATAEAK	monophos-(6)SASSPKPDTKVPQATAEAK	1.52836e+06	345669	4.64744e+06	9.33488e+06	678427	152643	3.14956e+06	1.27475e+07	1.1531e+06	87919.3	8.52389e+06	5.24396e+06	609709	1.18455e+06	4.10834e+06	1.71896e+07	8	8	8	8	0.579004	0.796526	0.160251	0.674915
Q9JKC6	Cend1	Cell cycle exit and neuronal differentiation protein 1	66	ADPVLLNNHSNLKPAPTVPAAPSSPDATSEPK	diphos-(66)ADPVLLNNHSNLKPAPTVPAAPSSPDATSEPK			118762		137491				308811		2.46457e+06					670855	2	3	3	2	0.0162234	0.265565	0.401035	0.611695
Q9JKC6	Cend1	Cell cycle exit and neuronal differentiation protein 1	66	ADPVLLNNHSNLKPAPTVPAAPSSPDATSEPKGPGDGAEEDESNTGGR	monophos-(66)ADPVLLNNHSNLKPAPTVPAAPSSPDATSEPKGPGDGAEEDESNTGGR	1.87028e+06	48890.1	4.38664e+06	3.49747e+06	3.61956e+06	1.31265e+06	3.64697e+06	3.71881e+06	3.37768e+06		2.17031e+07	272236	93278.7		1.89504e+06	7.24041e+06	8	6	7	7	0.000277883	0.416577	0.0108662	0.533914
Q6A065	Cep170	Centrosomal protein of 170 kDa	354	SIKSDVPVYLK	diphos-(354)SIKSDVPVYLK				264171			262157	253677							210982		3	1	1	3	#DIV/0!	#DIV/0!	#DIV/0!	#DIV/0!
Q6A065	Cep170	Centrosomal protein of 170 kDa	869	SDSLDTDSSMDTTLILK	monophos-(869)SDSLDTDSSMDTTLILK	165712		463237	348703			61201.3	174216		626882					502041	199946	5	3	4	4	0.53595	0.183455	0.961981	0.263562
Q80U49	Cep170b	Centrosomal protein of 170 kDa protein B	350	GHKHEDGTQSDSEDPLAK	monophos-(350)GHKHEDGTQSDSEDPLAK	1.07455e+06	462336	1.0441e+06			291997		685233	373087	254730	2.41257e+06		119677		497211		5	5	6	4	0.0764551	0.966136	0.0795621	0.236476
Q80U49	Cep170b	Centrosomal protein of 170 kDa protein B	418	SQSFTHTPPADPK	monophos-(418)SQSFTHTPPADPK		397464			240562	114594									332140		3	1	1	3	#DIV/0!	#DIV/0!	#DIV/0!	#DIV/0!
Q80U49	Cep170b	Centrosomal protein of 170 kDa protein B	859	QESFTKEPTSGPPAPGK	monophos-(859)QESFTKEPTSGPPAPGK	1.19256e+06	1.33961e+06	1.67923e+06			520402	1.38081e+06	836722	191982	1.07101e+06	1.92319e+06		422787	1.03029e+06	1.35014e+06		6	6	6	6	0.388456	0.613902	0.411311	0.319905
Q80U49	Cep170b	Centrosomal protein of 170 kDa protein B	1025	GHGSRGSLDWPEEER	diphos-(1025)GHGSRGSLDWPEEER	384730	879345	814948	1.11862e+06	774137	437410		720503			1.08722e+06		392362				7	2	5	4	0.202629	0.977651	0.519248	0.152589
Q80U49	Cep170b	Centrosomal protein of 170 kDa protein B	1030	GSLDWPEEER	monophos-(1030)GSLDWPEEER	180248	172246		438703	161582	127140	842201	270683	263740	265424	357302	350520		109555	510553	585750	7	7	7	7	0.279005	0.759519	0.0219385	0.482613
Q80U49	Cep170b	Centrosomal protein of 170 kDa protein B	1098	SNSLSTPRPTR	monophos-(1098)SNSLSTPRPTR	508309	584545	606825	797588	263976	444059				790693	749894		120810	397210	275695		6	5	6	5	0.301639	0.649855	0.913455	0.000785893
Q80U49	Cep170b	Centrosomal protein of 170 kDa protein B	1282	SQGPRDTDDDEEEPDPYGFIVQTAEIAEIAR	monophos-(1282)SQGPRDTDDDEEEPDPYGFIVQTAEIAEIAR	120130	124701	709900	273016		110308		393196	107827		421694	845103	70846.2	44758.7		263302	6	6	7	5	0.576312	0.981641	0.189315	0.214138
Q80U49	Cep170b	Centrosomal protein of 170 kDa protein B	1287	DTDDDEEEPDPYGFIVQTAEIAEIAR	monophos-(1287)DTDDDEEEPDPYGFIVQTAEIAEIAR			81965.3			60407.6	100473	145443				605424		105539	95968.5	179031	4	4	2	6	0.0108713	0.306071	0.000599429	0.541773
Q80U49	Cep170b	Centrosomal protein of 170 kDa protein B	1327	EIHDVAGDGDSLGSPGPTR	monophos-(1327)EIHDVAGDGDSLGSPGPTR	512748	6.76391e+06	804720	5.79214e+06		1.49475e+06	1.48702e+06	298208	377724	582435	870247	2.35143e+07		501320	1.19258e+07	3.23331e+06	7	7	8	6	0.0103435	0.360168	0.21493	0.63854
Q80U49	Cep170b	Centrosomal protein of 170 kDa protein B	1346	SPSLGNVPNTPASTISAR	monophos-(1346)SPSLGNVPNTPASTISAR		1.12318e+06			132527	358239			583402	1.57835e+06				301174	1010476		3	4	3	4	0.994401	0.460679	0.650814	0.109493
P18760	Cfl1	Cofilin-1	34	AVLFCLSEDKK	monophos-(34)AVLFCLSEDKK		146786	296465	328359	59196.1		760185		204615		504878	351602	125386		230056	230493	5	6	6	5	0.156644	0.73436	0.109431	0.850129
Q9D1L0	Chchd2	Coiled-coil-helix-coiled-coil-helix domain-containing protein 2, mitochondrial	27	RAPAAQPPAAAAPSAVGSPAAAPR	monophos-(27)RAPAAQPPAAAAPSAVGSPAAAPR	82608	103867	106226	154053	59713		305430	337855			518237	304253			164524	294882	7	4	6	5	0.522955	0.0759794	0.486097	0.821768
Q9CRB9	Chchd3	Coiled-coil-helix-coiled-coil-helix domain-containing protein 3, mitochondrial	48	YSSVYGASVSDEDLK	monophos-(48)YSSVYGASVSDEDLK		186513	238195		220797			455972		302266	661051	128076				211750	4	4	5	3	0.313142	0.716201	0.650012	0.960991
Q91VN4	Chchd6	Coiled-coil-helix-coiled-coil-helix domain-containing protein 6, mitochondrial	10	RVSFEMDEEER	monophos-(10)RVSFEMDEEER	132980	203629					308777			182122	166783						3	2	4	1	0.172752	0.582284	#DIV/0!	#DIV/0!
P16014	Chgb	Secretogranin-1	96	WASSREDAGAPVEDSQGQTK	monophos-(96)WASSREDAGAPVEDSQGQTK			479482					142680			474491	430356				367469	2	3	3	2	0.0948089	0.454084	0.0554731	0.0963008
Q8BJF9	Chmp2b	Charged multivesicular body protein 2b	195	ATISDEEIER	monophos-(195)ATISDEEIER			224102				761643	409260				304630			250145	565104	3	3	2	4	0.550723	0.646446	0.377368	0.233935
Q9CQ10	Chmp3	Charged multivesicular body protein 3	183	VTDALPEPEPAGAMAASEEGEEEEDEEDLEAMQSR	monophos-(183)VTDALPEPEPAGAMAASEEGEEEEDEEDLEAMQSR		89425.6					154458				441047	191445					2	2	3	1	0.324521	0.270888	#DIV/0!	#DIV/0!
P0C0A3	Chmp6	Charged multivesicular body protein 6	113	MHQVMSIEEVER	monophos-(113)MHQVMSIEEVER	532452	763314	853107	226872	448545		1.96769e+06		927613	852044	725979	511721	1.51634e+06		409585	413340	6	7	8	5	0.299076	0.907431	0.0103121	0.457379
Q8R1T1	Chmp7	Charged multivesicular body protein 7	230	VSPVNDVDVGVYQLMQSEQLLSR	monophos-(230)VSPVNDVDVGVYQLMQSEQLLSR			252597		237314	90407.7		110989			439507		98530.6				4	2	2	4	0.127858	0.474243	0.304186	0.0518571
Q924A2	Cic	Protein capicua homolog	2260	FAELPEFRPEEVLPSPTLQSLATSPR	diphos-(2260)FAELPEFRPEEVLPSPTLQSLATSPR						96321.3		178566			234119	167671	108514				2	3	2	3	0.90483	0.600562	0.801496	0.175076
Q9DA19	Cir1	Corepressor interacting with RBPJ 1	188	NLTANDPSQDYVASDCEEDPEVEFLK	monophos-(188)NLTANDPSQDYVASDCEEDPEVEFLK			225544						65693.2		100832						1	2	3	0	#DIV/0!	#DIV/0!	#DIV/0!	#DIV/0!
Q04447	Ckb	Creatine kinase B-type	32	VLTPELYAELR	monophos-(32)VLTPELYAELR	19605.6	22040						110962	37454.5	21192.3					87212.2	117009	3	4	4	3	0.750211	0.699442	0.320187	0.000309716
Q04447	Ckb	Creatine kinase B-type	156	LAVEALSSLDGDLSGR	monophos-(156)LAVEALSSLDGDLSGR	104300	55640.5	659814		249043	167218	326027	2.52842e+06	180843	275854	2.41317e+06	639731	104942		794442		7	6	7	6	0.990805	0.762602	0.772815	0.878094
Q04447	Ckb	Creatine kinase B-type	320	GTGGVDTAAVGGVFDVSNADR	monophos-(320)GTGGVDTAAVGGVFDVSNADR	55227.4	75946.2			163273	56062.5			91238	75679.3							4	2	4	2	0.311931	0.919598	0.0286852	0.630033
P30275	Ckmt1	Creatine kinase U-type, mitochondrial	353	RGTGGVDTAATGSVFDISNLDR	monophos-(353)RGTGGVDTAATGSVFDISNLDR			268076		157870		148512		119975		631330		93657.6		211451		3	4	3	4	0.133613	0.651584	0.0210359	0.343145
P30275	Ckmt1	Creatine kinase U-type, mitochondrial	354	GTGGVDTAATGSVFDISNLDR	monophos-(354)GTGGVDTAATGSVFDISNLDR	291613	688530	2.03905e+06	329809	433531	297414	908895	1.19987e+06	532427	276323	1.56339e+06	573942	137658	386909	469586	453098	8	8	8	8	0.393852	0.409146	0.114192	0.354329
Q80TV8	Clasp1	CLIP-associating protein 1	597	SRSDIDVNAAASAK	monophos-(597)SRSDIDVNAAASAK	1.36219e+06	1.77034e+06		617626	2.35195e+06	1.1429e+06			3.86177e+06	1.40368e+06	755500		1.3152e+06	396537	2.2044e+06		5	6	6	5	0.236528	0.746153	0.484418	0.81944
Q80TV8	Clasp1	CLIP-associating protein 1	1079	NSSNTGVGSPSNTIGR	monophos-(1079)NSSNTGVGSPSNTIGR	561765	564976			395079	295213			1.42975e+06				194412	358110	412115		4	4	3	5	0.0403587	0.648154	0.00695455	0.211087
Q80TV8	Clasp1	CLIP-associating protein 1	1192	SQEDLNEPIKR	monophos-(1192)SQEDLNEPIKR						170941								371840	321062		1	2	0	3	#DIV/0!	#DIV/0!	#DIV/0!	#DIV/0!
Q8BRT1	Clasp2	CLIP-associating protein 2	8	ICDYKSFDDEESVDGNRPSSAASAFK	monophos-(8)ICDYKSFDDEESVDGNRPSSAASAFK	338324	495757	519767			107642			391094	490698	966596		69295.7				4	4	6	2	0.299312	0.604048	0.183811	0.0369894
Q8BRT1	Clasp2	CLIP-associating protein 2	373	SRSDIDVNAAAGAK	monophos-(373)SRSDIDVNAAAGAK	1.71132e+06	2.4693e+06	2.61375e+06	1.64242e+06	2.09606e+06	1.25771e+06	634512	1.68944e+06	4.30612e+06	2.61171e+06	5.811e+06	1.27858e+06	1.25965e+06	1.87514e+06	2.58988e+06	62166.7	8	8	8	8	0.0127403	0.329822	0.117113	0.0416162
Q8BRT1	Clasp2	CLIP-associating protein 2	575	VLNTGSDVEEAVADALLLGDIR	monophos-(575)VLNTGSDVEEAVADALLLGDIR				52896.4				53500.4			308312	59845.3				29543.6	2	3	3	2	0.00394905	0.463623	0.164097	0.430718
Q60771	Cldn11	Claudin-11	189	FYYSSGSSSPTHAK	diphos-(189)FYYSSGSSSPTHAK		313523	1.06786e+06		421881								435234				3	1	2	2	#DIV/0!	#DIV/0!	0.022536	0.613326
Q60771	Cldn11	Claudin-11	189	FYYSSGSSSPTHAK	monophos-(189)FYYSSGSSSPTHAK		875444	580287	162156					985611	1.21791e+06	2.03379e+06		367949	449900			3	5	6	2	0.46463	0.314114	0.138664	0.275478
P0C7M9	Clec2l	C-type lectin domain family 2 member L	28	SPAEAEAR	monophos-(28)SPAEAEAR							7533.03	4982.96			4536.4	6546.6				6533.24	2	3	2	3	0.51875	0.783245	0.767745	0.553759
P0C7M9	Clec2l	C-type lectin domain family 2 member L	44	SGSGYEGSTSWK	diphos-(44)SGSGYEGSTSWK	349031	796745	581133	1.51622e+06	1.00371e+06	227292	3.1025e+06	1.51914e+06	758549		4.05464e+06	1.49303e+06	115854	494625	573708	2.72484e+06	8	7	7	8	0.28067	0.609351	0.78158	0.820195
P0C7M9	Clec2l	C-type lectin domain family 2 member L	44	SGSGYEGSTSWK	monophos-(44)SGSGYEGSTSWK	497476	689422	3.12478e+06	2.37642e+06	1.28827e+06	178831	1.13077e+06	7.84151e+06	322016		5.01491e+06	2.19667e+06	160611	602822	847464	4.10736e+06	8	7	7	8	0.5637	0.836097	0.291819	0.992036
Q922J3	Clip1	CAP-Gly domain-containing linker protein 1	189	TASESISNLSEAGSVK	diphos-(189)TASESISNLSEAGSVK					1.37147e+07	395912		1.25734e+06						382883			3	1	0	4	#DIV/0!	#DIV/0!	#DIV/0!	#DIV/0!
Q922J3	Clip1	CAP-Gly domain-containing linker protein 1	189	TASESISNLSEAGSVK	monophos-(189)TASESISNLSEAGSVK	161161	279948				106807		182466	243511	460261				84396.2			4	3	4	3	0.15338	0.462178	0.290969	0.0951025
Q922J3	Clip1	CAP-Gly domain-containing linker protein 1	344	KISGTTALQEALK	monophos-(344)KISGTTALQEALK		249584				149867		295745									3	0	1	2	#DIV/0!	#DIV/0!	#DIV/0!	#DIV/0!
Q9Z0H8	Clip2	CAP-Gly domain-containing linker protein 2	47	QASGPSSSGAATTVSEKPGPK	monophos-(47)QASGPSSSGAATTVSEKPGPK	289769	474789	540070		229120		426110	282250	384061	411620	718036			94218.1		1.04452e+06	6	5	6	5	0.037126	0.399939	0.0692244	0.747536
Q9Z0H8	Clip2	CAP-Gly domain-containing linker protein 2	288	IGFPSTSPAK	monophos-(288)IGFPSTSPAK	356348	638992	1.59554e+06	1.46436e+06	148640	399782	1.06955e+06	1.53626e+06	1.03418e+06	906518	512793	895024		264490	919734	1.33855e+06	8	7	8	7	0.230154	0.810321	0.565937	0.658998
Q9Z0H8	Clip2	CAP-Gly domain-containing linker protein 2	350	KISGTTALQEALK	monophos-(350)KISGTTALQEALK		249584				149867		295745									3	0	1	2	#DIV/0!	#DIV/0!	#DIV/0!	#DIV/0!
Q9Z0H8	Clip2	CAP-Gly domain-containing linker protein 2	914	VLLLEANRHSPGPER	monophos-(914)VLLLEANRHSPGPER	298159		404735					619735									3	0	2	1	#DIV/0!	#DIV/0!	#DIV/0!	#DIV/0!
Q9Z0H8	Clip2	CAP-Gly domain-containing linker protein 2	971	RYSLIDPASPPELLK	monophos-(971)RYSLIDPASPPELLK	148213	233335	207280	313525		123262	366310	545866	208590		441051				464540	433837	7	4	6	5	0.796458	0.23484	0.366712	0.144472
O08585	Clta	Clathrin light chain A	101	LQSEPESIRK	monophos-(101)LQSEPESIRK	213424	212860								188530	356751	263975			250139	401770	2	5	5	2	0.0069668	0.108471	0.3713	0.274773
Q9D4C9	Clvs1	Clavesin-1	326	SQSVVEAGTLKHEEK	monophos-(326)SQSVVEAGTLKHEEK	460168	1.08643e+06	1.5961e+06	1.03552e+06	611681	206888	1.81125e+06	1.06513e+06	557252	645580	1.80185e+06	879698	193755	240429	1.0342e+06	1.63911e+06	8	8	8	8	0.826428	0.706009	0.467	0.588576
Q8BG92	Clvs2	Clavesin-2	286	DVDKELSPK	monophos-(286)DVDKELSPK	275707	452353	1.15219e+06	860893		63856.2	526114			1.10262e+06	2.30632e+06	824922		126857		894579	6	5	7	4	0.15963	0.208551	0.40818	0.138948
Q8BG92	Clvs2	Clavesin-2	299	SQSVVDPTALKR	monophos-(299)SQSVVDPTALKR	535088	726570	1.45414e+06	710570	1.91346e+06	223694	4.32552e+06	788484	459204	444371	3.9797e+06	1.22366e+06	417340	378103	761071	1.29068e+06	8	8	8	8	0.825346	0.739061	0.730812	0.913192
Q8CJ61	Cmtm4	CKLF-like MARVEL transmembrane domain-containing protein 4	191	TESRDVDSRPEIQR	monophos-(191)TESRDVDSRPEIQR		1.45054e+06	434604							526263	836389						2	2	4	0	0.377233	0.671488	#DIV/0!	#DIV/0!
Q80YA9	Cnksr2	Connector enhancer of kinase suppressor of ras 2	386	GSESPNSFLDQEYRK	monophos-(386)GSESPNSFLDQEYRK	1.46363e+06	3.38996e+06	1.4936e+06	1.56981e+06	1.69911e+06	2.91258e+06	1.21972e+06	768848	1.38032e+06	2.62632e+06	1.28087e+06	2.85776e+06	677187	2.17726e+06	2.40328e+06	3.20369e+06	8	8	8	8	0.989007	0.561695	0.702254	0.78211
Q80YA9	Cnksr2	Connector enhancer of kinase suppressor of ras 2	502	SNSPAHYSLLPSLQMDALR	monophos-(502)SNSPAHYSLLPSLQMDALR				460335							161564	166563					1	2	3	0	#DIV/0!	#DIV/0!	#DIV/0!	#DIV/0!
Q80YA9	Cnksr2	Connector enhancer of kinase suppressor of ras 2	902	LGDSLQDLYR	monophos-(902)LGDSLQDLYR	363150	483368	824752	1.07204e+06	437862	237847	1.40576e+06	857598	501097	585416	715082	790591	189457	238671	862115	1.59917e+06	8	8	8	8	0.797781	0.906883	0.0344685	0.775767
Q0GA42	Cnnm1	Metal transporter CNNM1	819	GTPQTPKDDPVLTLLSNR	diphos-(819)GTPQTPKDDPVLTLLSNR	172604	182181	729417					412019	309699			518227	393265	280531	1.31149e+06		4	5	5	4	0.442873	0.468091	0.213125	0.400759
Q8C5L3	Cnot2	CCR4-NOT transcription complex subunit 2	154	TNSMSSSGLGSPNR	monophos-(154)TNSMSSSGLGSPNR	173157	156104			191467	132131			231513								4	1	3	2	#DIV/0!	#DIV/0!	0.799753	0.544254
P16330	Cnp	2',3'-cyclic-nucleotide 3'-phosphodiesterase	8	SHTFLPK	monophos-(8)SHTFLPK	411702	1.18625e+06	1.5841e+06	1.84156e+06	626510	280015	3.50501e+06	3.0275e+06	471887	256365	3.78005e+06	1.33525e+06	391826	988889	1.00475e+06	2.11149e+06	8	8	8	8	0.959345	0.66056	0.832421	0.825417
P16330	Cnp	2',3'-cyclic-nucleotide 3'-phosphodiesterase	163	NQWQLSADDLKK	monophos-(163)NQWQLSADDLKK	678809	539115	830822	600294	435643	215852	2.55098e+06	1.53422e+06	785818	323115	4.12273e+06	1.00802e+06	283813	380066	888692	1.31445e+06	8	8	8	8	0.209749	0.68585	0.291478	0.762942
P16330	Cnp	2',3'-cyclic-nucleotide 3'-phosphodiesterase	399	GKPVPIHGSR	monophos-(399)GKPVPIHGSR				324872		58498				7280.17		407745		56578.8		256367	2	4	3	3	0.767441	0.954882	0.455512	0.426464
P47746	Cnr1	Cannabinoid receptor 1	312	GTQKSIIIHTSEDGK	diphos-(312)GTQKSIIIHTSEDGK	4.39254e+06	3.23992e+06	1.07444e+06	6.7551e+06	725777	294027			9.11339e+06	3.79027e+06	9.4425e+06		621500	348426			6	5	7	4	0.250221	0.389521	0.000912294	0.00599278
P47746	Cnr1	Cannabinoid receptor 1	316	SIIIHTSEDGK	monophos-(316)SIIIHTSEDGK	524570	2.00575e+06	1.05186e+06	653175	1.18984e+06	426624	804057		1.57223e+06	2.20744e+06	662373			190196	765541		7	5	7	5	0.367353	0.745092	0.274066	0.131566
O54991	Cntnap1	Contactin-associated protein 1	1371	DQNLPQILEESRSE	monophos-(1371)DQNLPQILEESRSE	442387	538686	1.02397e+06					740453		769332	775028	1.38201e+06	1.07137e+06			839741	4	5	6	3	0.985727	0.151142	0.419707	0.780631
Q9CPW0	Cntnap2	Contactin-associated protein-like 2	1300	GAESAESADAAIMNNDPNFTETIDESKK	diphos-(1300)GAESAESADAAIMNNDPNFTETIDESKK	192064	468177			547031	284809	418824	243936	549134	565470	724364			691742	352510	554644	6	6	5	7	0.899856	0.0211919	0.652696	0.587514
O88587	Comt	Catechol O-methyltransferase	252	AVYQGPGSSPVKS	monophos-(252)AVYQGPGSSPVKS	1.53207e+06	2.06922e+06	2.30109e+06	4.74099e+06	1.79364e+06	408993	9.60351e+06	1.09908e+06	2.20539e+06	1.51594e+06	6.23487e+06	3.83856e+06	343740	519269	3.10102e+06	6.23072e+06	8	8	8	8	0.527783	0.967612	0.0962679	0.901903
O88543	Cops3	COP9 signalosome complex subunit 3	406	SMGSQEDDSGNKPSSYS	monophos-(406)SMGSQEDDSGNKPSSYS	238015	248646	550200		194346				158236	95173.1				184982			4	3	5	2	0.149499	0.163884	0.0567746	0.623641
O35864	Cops5	COP9 signalosome complex subunit 5	282	GSFMLGLETHDR	monophos-(282)GSFMLGLETHDR		129467			248369		496073										3	0	1	2	#DIV/0!	#DIV/0!	#DIV/0!	#DIV/0!
Q8K1Z0	Coq9	Ubiquinone biosynthesis protein COQ9, mitochondrial	76	YTDQSGEEEEDYESEEQLQHR	monophos-(76)YTDQSGEEEEDYESEEQLQHR	295659	612490	1.21215e+06	856986	628006	203935	451796		625843	549198	1.55909e+06	510731		226825	627466		7	6	8	5	0.520961	0.742926	0.19466	0.111116
Q9D2V7	Coro7	Coronin-7	900	LGNREDPLPQDSFEGVDEDEWD	monophos-(900)LGNREDPLPQDSFEGVDEDEWD			985592				1.33476e+06	406150						224062	215791		3	2	1	4	0.0176337	0.12594	#DIV/0!	#DIV/0!
P19783	Cox4i1	Cytochrome c oxidase subunit 4 isoform 1, mitochondrial	42	DYPLPDVAHVTMLSASQK	monophos-(42)DYPLPDVAHVTMLSASQK			203455				496795	202391									3	0	1	2	#DIV/0!	#DIV/0!	#DIV/0!	#DIV/0!
O89001	Cpd	Carboxypeptidase D	1354	SLLSHEFQDETDTEEETLYSSK	diphos-(1354)SLLSHEFQDETDTEEETLYSSK	530366		1.78881e+06	474995		499499	532286	972215			2.56534e+06	413042	765026	465763	288469	526837	6	6	5	7	0.291031	0.9286	0.00291271	0.259435
Q7TN99	Cpeb3	Cytoplasmic polyadenylation element-binding protein 3	418	SSLFPFEDAFLDDSHGDQALSSGLSSPTR	monophos-(418)SSLFPFEDAFLDDSHGDQALSSGLSSPTR		28329.6	382051					136139			116116						3	1	3	1	#DIV/0!	#DIV/0!	#DIV/0!	#DIV/0!
Q9Z140	Cpne6	Copine-6	64	SCSSPVFSR	monophos-(64)SCSSPVFSR	385088	785668	1.16514e+06		521311	136471			830144	707179	1.81323e+06		157261	170894		514833	5	6	6	5	0.416276	0.760087	0.104408	0.0227992
Q9Z140	Cpne6	Copine-6	321	SSQSLHCLSPR	monophos-(321)SSQSLHCLSPR	512069	835324	846881		1.38904e+06	435183	1.37683e+06	718311	1.05509e+06	540834	1.13401e+06	1.18247e+06	571137		1.77021e+06	1.43395e+06	7	7	7	7	0.731582	0.326701	0.143346	0.322252
Q9Z140	Cpne6	Copine-6	528	QVVEYYASQGISPGAPRPSTPAMTPSPSP	diphos-(528)QVVEYYASQGISPGAPRPSTPAMTPSPSP	133273	296536	2.99129e+06	1.52735e+06	1.61052e+06	323430	776871	1.43299e+06	387970	237276	1.95376e+06	1.94261e+06	633263	414789		1.64449e+06	8	7	8	7	0.632415	0.819525	0.148596	0.654564
Q8BTV2	Cpsf7	Cleavage and polyadenylation specificity factor subunit 7	192	DSSDSADGRATPSENLVPSSAR	monophos-(192)DSSDSADGRATPSENLVPSSAR			538628						466239	331975							1	2	3	0	#DIV/0!	#DIV/0!	#DIV/0!	#DIV/0!
Q9DCT8	Crip2	Cysteine-rich protein 2	112	ASSVTTFTGEPNMCPR	monophos-(112)ASSVTTFTGEPNMCPR	366637	1.16497e+06	834069	787539		496831	1.89729e+06	474082	245863	251622	1.41846e+06	289183		443274	721161	206310	7	7	8	6	0.648813	0.204774	0.468114	0.898643
Q64010	Crk	Adapter molecule crk	38	DSSTSPGDYVLSVSENSR	monophos-(38)DSSTSPGDYVLSVSENSR	1.83496e+06	2.37019e+06	5.09914e+06	2.19881e+06	3.07487e+06	1.04432e+06	2.96394e+06	2.74281e+06	2.91712e+06	1789100	1.10108e+07	1.85267e+06	1.732e+06	1.41524e+06	1.1818e+06	4.48266e+06	8	8	8	8	0.0149868	0.62225	0.0191046	0.305035
P47941	Crkl	Crk-like protein	39	DSSTCPGDYVLSVSENSR	monophos-(39)DSSTCPGDYVLSVSENSR	233084	430496	280460	76414.6	730400	236561		217469	474217	409594	1.49713e+06	203315	306200	429825	278621	273309	7	8	8	7	0.113799	0.353566	0.0430065	0.581867
P47941	Crkl	Crk-like protein	104	YPSPPVGSVSAPNLPTAEENLEYVR	monophos-(104)YPSPPVGSVSAPNLPTAEENLEYVR					573676						177397	322309	234489				1	3	2	2	#DIV/0!	#DIV/0!	0.514084	0.490995
P97427	Crmp1	Dihydropyrimidinase-related protein 1	6	KSIPHITSDR	monophos-(6)KSIPHITSDR	7.73377e+06	1.34935e+07	1.6241e+07	1.00669e+07	1.12991e+07	5.03361e+06	4.35031e+07	2.29208e+07	1.51796e+07	1.46472e+07	1.86155e+07	1.79319e+07	6.44974e+06	4.61636e+06	1.97792e+07	2.3706e+07	8	8	8	8	0.120054	0.815463	0.00352102	0.564566
P97427	Crmp1	Dihydropyrimidinase-related protein 1	496	GMYDGPVYEVPATPK	monophos-(496)GMYDGPVYEVPATPK	4.35415e+06	5.2755e+06	6.27542e+06	4.73187e+06	4.44178e+06	2.96374e+06	1.24e+07	5.95523e+06	7.80667e+06	6.87341e+06	5.71956e+06	8.38507e+06	3.26404e+06	2.7861e+06	5922700	9.85461e+06	8	8	8	8	0.685307	0.697667	0.0321076	0.867315
P97427	Crmp1	Dihydropyrimidinase-related protein 1	511	HAAPAPSAKSSPSK	diphos-(511)HAAPAPSAKSSPSK			11192.7			41211.6		10377.2		11360.4			5585.48	317940		28780.8	3	4	2	5	0.0265473	0.425652	0.00133391	0.308586
P97427	Crmp1	Dihydropyrimidinase-related protein 1	511	HAAPAPSAK	monophos-(511)HAAPAPSAK	299887	1.26034e+06		8.30176e+06	5.57186e+06	3.83406e+06	7.61801e+06	328609	6.22385e+06	2.64161e+06	1.39689e+07	3.05194e+07	7.15935e+06	4.60674e+06	3.74473e+06	2.5905e+07	7	8	7	8	0.0119706	0.0799069	0.449567	0.729301
P97427	Crmp1	Dihydropyrimidinase-related protein 1	532	NLHQSNFSLSGAQIDDNNPRR	diphos-(532)NLHQSNFSLSGAQIDDNNPRR	1.135e+06	1.24437e+06	2.80625e+06	1.2725e+06	490800	972360	1.12932e+06	1.49198e+06	725041	518587	1.54267e+06	910143	652233	647704	1.12914e+06	1.02568e+06	8	8	8	8	0.0878692	0.130854	0.0630823	0.252369
P97427	Crmp1	Dihydropyrimidinase-related protein 1	532	NLHQSNFSLSGAQIDDNNPR	monophos-(532)NLHQSNFSLSGAQIDDNNPR	6.47575e+06	5.58103e+06	9.83663e+06	2.65357e+06	1.93009e+06	2.59849e+06	7.05915e+06	3.52582e+06	7.03609e+06	5.0117e+06	5.79712e+06	1.88252e+06	1.94236e+06	2.83756e+06	2.56617e+06	6.19267e+06	8	8	8	8	0.475513	0.522635	0.538235	0.103735
P97427	Crmp1	Dihydropyrimidinase-related protein 1	557	IVAPPGGRSNITSLG	diphos-(557)IVAPPGGRSNITSLG	821607	2.17373e+06	3.73259e+06				1.41328e+07		817055			2.7534e+06					4	2	5	1	0.328316	0.496054	#DIV/0!	#DIV/0!
P23927	Cryab	Alpha-crystallin B chain	56	APSWIDTGLSEMR	monophos-(56)APSWIDTGLSEMR					117966		320197	254677								490221	3	1	0	4	#DIV/0!	#DIV/0!	#DIV/0!	#DIV/0!
Q8BK63	Csnk1a1	Casein kinase I isoform alpha	304	AAQQAASSSGQGQQAQTPTGK	monophos-(304)AAQQAASSSGQGQQAQTPTGK	48875.3	29677.2								84366.6							2	1	3	0	#DIV/0!	#DIV/0!	#DIV/0!	#DIV/0!
Q8C4X2	Csnk1g3	Casein kinase I isoform gamma-3	329	QLPTPVGAVQQDPALSSNR	monophos-(329)QLPTPVGAVQQDPALSSNR	155532	414536	492340			113963		365784	118443							229472	5	2	4	3	0.680053	0.339109	0.659955	0.65982
Q71M36	Cspg5	Chondroitin sulfate proteoglycan 5	529	LKEEESFNIQNSMSPK	monophos-(529)LKEEESFNIQNSMSPK					500193		97517.8									171510	2	1	0	3	#DIV/0!	#DIV/0!	#DIV/0!	#DIV/0!
P97315	Csrp1	Cysteine and glycine-rich protein 1	178	GFGFGQGAGALVHSE	monophos-(178)GFGFGQGAGALVHSE	147620	259190	508626	690826	678674	165517	1.73856e+06	580609	253091		653858	979879	264878	135708	707183	973729	8	7	7	8	0.378249	0.900593	0.186165	0.500621
Q7TSG2	Ctdp1	RNA polymerase II subunit A C-terminal domain phosphatase	842	EDLESMDKEVDDILGEGSDDSDIEK	diphos-(842)EDLESMDKEVDDILGEGSDDSDIEK			479464	271075			309782	299357						192103		297687	4	2	2	4	0.974019	0.289371	0.15236	0.257068
P26231	Ctnna1	Catenin alpha-1	633	TPEELDDSDFETEDFDVR	monophos-(633)TPEELDDSDFETEDFDVR	11511	414853	1.80975e+06	2.16753e+06	351911	581019	1.40222e+06	3.19306e+06	124648	626989	1.30124e+06	1.67798e+06	416870	516087	2.65147e+06	3.23714e+06	8	8	8	8	0.940389	0.891262	0.270467	0.34532
P26231	Ctnna1	Catenin alpha-1	651	SRTSVQTEDDQLIAGQSAR	diphos-(651)SRTSVQTEDDQLIAGQSAR	6.34279e+06	6.63701e+06	1.26048e+07	7.09983e+06	6.15831e+06	2.75304e+06	1.35339e+07	5.29847e+06	1.09893e+07	7.68496e+06	1.43091e+07	1.49244e+07	1.5187e+06	3.98022e+06	5.4042e+06	6.66852e+06	8	8	8	8	0.482844	0.772548	0.967468	0.0278501
P26231	Ctnna1	Catenin alpha-1	651	SRTSVQTEDDQLIAGQSAR	monophos-(651)SRTSVQTEDDQLIAGQSAR	904387	667271	857135	185699		207074		322764	2.77723e+06	628445	1.15892e+06		220334	591319			6	5	7	4	0.0291548	0.297132	0.0289646	0.0722368
P26231	Ctnna1	Catenin alpha-1	653	TSVQTEDDQLIAGQSAR	diphos-(653)TSVQTEDDQLIAGQSAR	561406	403379	354915	761057	231460	221720	1.08299e+06	987310	604844	1.12034e+06	454148	391487	274032	256527	1.01441e+06	787330	8	8	8	8	0.975915	0.8255	0.274998	0.880325
Q61301	Ctnna2	Catenin alpha-2	245	QVQEAIAGISSAAQATSPTDEAK	monophos-(245)QVQEAIAGISSAAQATSPTDEAK	904302	1.49665e+06	5.21534e+06	522562	2.23494e+06	307035	5.9964e+06	907283	6.25086e+06	1953924	7.13041e+06	5.4868e+06	316787	286498	6.11656e+06	8.36268e+06	8	8	8	8	0.354586	0.115004	0.607064	0.7149
Q61301	Ctnna2	Catenin alpha-2	631	TPEELEDDSDFEQEDYDVR	monophos-(631)TPEELEDDSDFEQEDYDVR	78544.9	2.13665e+06	1.0689e+07	1.17514e+07	1.96855e+06	3.85213e+06	1.85608e+07	9.48691e+06	160273	3.99918e+06	6.72806e+06	1.10416e+07	2.62615e+06	3.05061e+06	9.62003e+06	1.72464e+07	8	8	8	8	0.744885	0.867898	0.445919	0.410042
Q61301	Ctnna2	Catenin alpha-2	650	SRTSVQTEDDQLIAGQSAR	diphos-(650)SRTSVQTEDDQLIAGQSAR	6.34279e+06	6.63701e+06	1.26048e+07	7.09983e+06	6.15831e+06	2.75304e+06	1.35339e+07	5.29847e+06	1.09893e+07	7.68496e+06	1.43091e+07	1.49244e+07	1.5187e+06	3.98022e+06	5.4042e+06	6.66852e+06	8	8	8	8	0.482844	0.772548	0.967468	0.0278501
Q61301	Ctnna2	Catenin alpha-2	650	SRTSVQTEDDQLIAGQSAR	monophos-(650)SRTSVQTEDDQLIAGQSAR	904387	667271	857135	185699		207074		322764	2.77723e+06	628445	1.15892e+06		220334	591319			6	5	7	4	0.0291548	0.297132	0.0289646	0.0722368
Q61301	Ctnna2	Catenin alpha-2	652	TSVQTEDDQLIAGQSAR	diphos-(652)TSVQTEDDQLIAGQSAR	561406	403379	354915	761057	231460	221720	1.08299e+06	987310	604844	1.12034e+06	454148	391487	274032	256527	1.01441e+06	787330	8	8	8	8	0.975915	0.8255	0.274998	0.880325
Q61301	Ctnna2	Catenin alpha-2	936	HISPVQALSEFK	monophos-(936)HISPVQALSEFK	311481	258506	432108	800597		189224	508288	481369	308258	259546	514268	728616	158561	124717	878761	831681	7	8	8	7	0.339192	0.721562	0.331371	0.991104
Q02248	Ctnnb1	Catenin beta-1	549	RTSMGGTQQQFVEGVR	monophos-(549)RTSMGGTQQQFVEGVR	1.96542e+06	5.47548e+06	9.47618e+06	3.50072e+06	4.20355e+06	720607	7.18832e+06	2.92272e+06	5.76454e+06	8.01038e+06	4.87294e+06	3.64195e+06	3.35646e+06	1.29272e+06	1.54047e+06	1.98247e+06	8	8	8	8	0.595012	0.639054	0.671278	0.0504145
P30999	Ctnnd1	Catenin delta-1	287	SMGYDDLDYGMMSDYGTAR	monophos-(287)SMGYDDLDYGMMSDYGTAR	50023.3	126365						338159							198516	209298	3	2	2	3	0.0721796	0.790065	0.881868	0.0887275
P30999	Ctnnd1	Catenin delta-1	344	GSLASLDSLRK	diphos-(344)GSLASLDSLRK	348279	624370			405067	312010								681725	1.64781e+06		4	2	2	4	0.032889	0.363086	0.459217	0.586548
P30999	Ctnnd1	Catenin delta-1	344	GSLASLDSLRK	monophos-(344)GSLASLDSLRK						49056.9		128452							307181		2	1	0	3	#DIV/0!	#DIV/0!	#DIV/0!	#DIV/0!
O35927	Ctnnd2	Catenin delta-2	4	KQSGAAPFGAMPVPDQPPSASEK	monophos-(4)KQSGAAPFGAMPVPDQPPSASEK					968330	527194		2.6557e+06					1.49641e+06	1.80113e+06	980442		3	3	0	6	0.240004	0.954203	#DIV/0!	#DIV/0!
O35927	Ctnnd2	Catenin delta-2	261	GGSPLTTTQGGSPTK	diphos-(261)GGSPLTTTQGGSPTK	1.01898e+06	1.38087e+06	2.49527e+06	4.16225e+06	1.40384e+06	930565	2.88168e+06	1.96478e+06	1.38765e+06	1875609	2.34541e+06	1.31428e+06	694584	1.35932e+06	2.36477e+06	2.79091e+06	8	8	8	8	0.250112	0.577914	0.605208	0.675154
O35927	Ctnnd2	Catenin delta-2	408	ALQSPEHHIDPIYEDR	monophos-(408)ALQSPEHHIDPIYEDR	3.59236e+06	4.59548e+06	3.75339e+06	3.50511e+06	1.56017e+06	1.3493e+06	3.1643e+06	4.28882e+06	5.26368e+06	3.16705e+06	6.12967e+06	3.9026e+06	2.88341e+06	862397	5.23238e+06	4.89966e+06	8	8	8	8	0.359171	0.283685	0.208991	0.102863
O35927	Ctnnd2	Catenin delta-2	432	SLSQSQGDPLPPAHTGTFR	monophos-(432)SLSQSQGDPLPPAHTGTFR	1.25836e+06	807786	1.02951e+06	424241	989543	695428					593862			375718	393026	460144	6	4	5	5	0.105968	0.0278878	0.646868	0.24034
O35927	Ctnnd2	Catenin delta-2	451	TSTAPSSPGVDSVPLQR	diphos-(451)TSTAPSSPGVDSVPLQR	318697		321041	510318	324252	263948	940945	357574	392477	992746	421631	363485		1.00483e+06	574885	597187	7	7	7	7	0.737877	0.195219	0.608617	0.473718
O35927	Ctnnd2	Catenin delta-2	451	TSTAPSSPGVDSVPLQR	monophos-(451)TSTAPSSPGVDSVPLQR	1.81294e+06	2.28349e+06	981942	1.05861e+06	1.11911e+06	948576	1.00685e+06	760400	1.14805e+06	2.47382e+06	2.02815e+06	852095	316368	439786	1.09193e+06	2.33914e+06	8	8	8	8	0.229613	0.801394	0.912918	0.0881712
O35927	Ctnnd2	Catenin delta-2	468	TGSQHGPQNAAAATFQR	monophos-(468)TGSQHGPQNAAAATFQR	2.35357e+06	1.77857e+06	3.45651e+06	735385	524199	385544	1.59212e+06	906725	3.86671e+06	1.26118e+06	2.80899e+06	783013	814981	1.96976e+06	1.11704e+06	1.31366e+06	8	8	8	8	0.933497	0.615097	0.0509496	0.0387411
O35927	Ctnnd2	Catenin delta-2	501	QLQYCASVDSPYSK	monophos-(501)QLQYCASVDSPYSK	555357	275205			154738	314142			685738	879620	1.43673e+06			401999	331143		4	5	5	4	0.142028	0.118048	0.041231	0.0732438
O35927	Ctnnd2	Catenin delta-2	528	SPSIDSIQKDPR	diphos-(528)SPSIDSIQKDPR		4.89859e+06	4.75723e+06	1.31115e+07	4.03854e+06	3.42902e+06	4.01305e+06	5.3804e+06			5.76646e+06		2.53241e+06	5.46342e+06	8.5381e+06		7	4	4	7	0.65244	0.96541	0.127657	0.213055
O35927	Ctnnd2	Catenin delta-2	528	SPSIDSIQKDPR	monophos-(528)SPSIDSIQKDPR	825177	1.21556e+06	400554	1.21665e+06	566107	979851	705794	453898	1.01231e+06	1.81464e+06	940413	1.82794e+06	540047	147790	2.39088e+06	659510	8	8	8	8	0.035132	0.237191	0.384966	0.254859
O35927	Ctnnd2	Catenin delta-2	1077	TPSISPVRVSPNNR	diphos-(1077)TPSISPVRVSPNNR	243897	485279			3.35462e+06	325421			391261				584794	444642			4	3	3	4	0.00879107	0.46524	0.0138971	0.350503
O35927	Ctnnd2	Catenin delta-2	1077	TPSISPVR	monophos-(1077)TPSISPVR					104871	73765.6	364582		693208	705602				83061.4	264905		3	4	2	5	0.428216	0.257824	0.101033	0.00305286
P70698	Ctps1	CTP synthase 1	570	SGSSSPDSEITELKFPSISQD	diphos-(570)SGSSSPDSEITELKFPSISQD										56567.1	101285				230003		0	3	2	1	#DIV/0!	#DIV/0!	#DIV/0!	#DIV/0!
P70698	Ctps1	CTP synthase 1	570	SGSSSPDSEITELKFPSISQD	monophos-(570)SGSSSPDSEITELKFPSISQD	52810.4	153391							248231	170627					307537		2	3	4	1	0.81818	0.116066	#DIV/0!	#DIV/0!
Q60598	Cttn	Src substrate cortactin	3	ASAGHAVSITQDDGGADDWETDPDFVNDVSEK	monophos-(3)ASAGHAVSITQDDGGADDWETDPDFVNDVSEK	237514	303912	377062	160518		90723.6	469974		249444	217621	315805				325665	285740	6	5	7	4	0.0486361	0.929604	0.0997688	0.697726
Q60598	Cttn	Src substrate cortactin	398	KQTPPASPSPQPIEDRPPSSPIYEDAAPFK	diphos-(398)KQTPPASPSPQPIEDRPPSSPIYEDAAPFK	2.3164e+07	1.33403e+07	1.92257e+07	1.62518e+07	2.40694e+07	1.35815e+07	3.89349e+07	3.24669e+07	2.42105e+07	2.10949e+07	1.95496e+07	2.90871e+07	9.83761e+06	1.09415e+07	1.56028e+07	4.74142e+07	8	8	8	8	0.482202	0.939723	0.0118997	0.540119
Q60598	Cttn	Src substrate cortactin	398	KQTPPASPSPQPIEDRPPSSPIYEDAAPFK	monophos-(398)KQTPPASPSPQPIEDRPPSSPIYEDAAPFK	1.39813e+06	1.55358e+06	4.26461e+06	1.0442e+06	264289	1.07506e+06	6.22561e+06	854880	6.05603e+06	2.51805e+06	1.71956e+06	3.82175e+06	372030	996048	1.36124e+06	7.1308e+06	8	8	8	8	0.643284	0.435148	0.262366	0.663726
Q60598	Cttn	Src substrate cortactin	399	QTPPASPSPQPIEDRPPSSPIYEDAAPFK	monophos-(399)QTPPASPSPQPIEDRPPSSPIYEDAAPFK		537729							292475	396225				84898.8		449853	1	4	3	2	#DIV/0!	#DIV/0!	0.342042	0.452067
Q3TKY6	Cwc27	Peptidyl-prolyl cis-trans isomerase CWC27 homolog	200	NFSLLSFGEEAEEEEEEVNR	monophos-(200)NFSLLSFGEEAEEEEEEVNR	64987.6	99669.3	287373		82690.1		391019	96150.6	143848	57625.9	157048			66921.4	265428	153922	6	6	6	6	0.223631	0.650763	0.388118	0.528062
O35188	Cx3cl1	Fractalkine	258	SLGSEEINPVHTDNFQER	monophos-(258)SLGSEEINPVHTDNFQER		436475			379820			667583	836531	985592	959846				627440	905134	3	5	4	4	0.8174	0.0137796	0.791729	0.374439
P97792	Cxadr	Coxsackievirus and adenovirus receptor homolog	328	APQSPTLAPAK	monophos-(328)APQSPTLAPAK	674552	529514				591238	1.27743e+06								880525		4	1	2	3	#DIV/0!	#DIV/0!	0.41198	0.316926
Q8VEB3	D1Ertd622e	UNC119-binding protein C5orf30 homolog	166	SLDYLNLDK	monophos-(166)SLDYLNLDK	29899.2	49181	46464.8	143829	59378.4	34091.7	205437	119801		38834.3	160559					185328	8	3	6	5	0.563988	0.376804	0.57826	0.314742
Q80U19	Daam2	Disheveled-associated activator of morphogenesis 2	700	ELGSTEDIYITSR	monophos-(700)ELGSTEDIYITSR	731145	378660	637149		672476		1.90079e+06	1.27956e+06	1.29195e+06	1.08451e+06	1.55725e+06		405415	577357			6	5	6	5	0.801364	0.878815	0.480831	0.950565
Q3UHC7	Dab2ip	Disabled homolog 2-interacting protein	699	LPSPTPENK	monophos-(699)LPSPTPENK	342721	437432				191639			617176	506172							3	2	4	1	0.817248	0.100458	#DIV/0!	#DIV/0!
Q0PHV7	Dact3	Dapper homolog 3	3	AFSFPVSPER	diphos-(3)AFSFPVSPER	112257	125666	422721	544217	226898	104471	643730	304748	127211		293159			122217	456563	390864	8	5	6	7	0.567808	0.768001	0.916731	0.638495
Q0PHV7	Dact3	Dapper homolog 3	164	SLGDASPSAPESVGAR	monophos-(164)SLGDASPSAPESVGAR	450139	580753	695633	537186	196679	345449	1.12618e+06	567829	565843	619526	908638	426022	182260	301751	857407	828332	8	8	8	8	0.955604	0.864027	0.0422427	0.7353
Q0PHV7	Dact3	Dapper homolog 3	306	AWAAAWEAEVPPEPAPPAAASPPSSPAEGR	diphos-(306)AWAAAWEAEVPPEPAPPAAASPPSSPAEGR	75959.8	72514.8	367083			93748.5							140052	159191		246971	4	3	3	4	0.278827	0.752412	0.149749	0.900354
Q0PHV7	Dact3	Dapper homolog 3	406	SQSETSLLGR	monophos-(406)SQSETSLLGR	225931	272954	398231	387031	158669	108839	918101		253902	253486	407441			77617.8	351232	685624	7	6	7	6	0.545894	0.915967	0.00259377	0.650139
Q9QXS6	Dbn1	Drebrin	139	LSSPVLHR	monophos-(139)LSSPVLHR	2.05419e+06	3.66351e+06	3.40277e+06	2.78232e+06	1.25865e+06	1.05562e+06	3.20501e+06	3.00694e+06	2.66299e+06	3.58913e+06	3.71641e+06	3.00557e+06	1.04724e+06	836467	3.00126e+06	4.39578e+06	8	8	8	8	0.539036	0.692065	0.0458711	0.118934
Q9QXS6	Dbn1	Drebrin	329	ASDSGPSSSSSSSSSPPR	monophos-(329)ASDSGPSSSSSSSSSPPR	563329	308273	469620	441722	467746	72404.3	747069		1.0888e+06	537000	456342	346311	304567	51352.1	94978.5	895022	7	8	8	7	0.200138	0.835396	0.396058	0.338604
Q9QXS6	Dbn1	Drebrin	384	SPSDSSTASTPIAEQIER	monophos-(384)SPSDSSTASTPIAEQIER	317444	435756	446784	535466		151116	418210			588658	368460			130871	503982		6	4	6	4	0.404518	0.897625	0.21311	0.141331
Q9QXS6	Dbn1	Drebrin	645	EGTQASEGYFSQSQEEEFAQSEEPCAK	monophos-(645)EGTQASEGYFSQSQEEEFAQSEEPCAK	1.78689e+06	1.30707e+06	3.37908e+06	1.40087e+06	1.86667e+06	2.18298e+06	1.79354e+06	918901	1.48552e+06	1.44169e+06	4.58603e+06	1.53814e+06	942850	1.2176e+06	1.07403e+06	3.41315e+06	8	8	8	8	0.152278	0.806498	0.371398	0.412605
Q62418	Dbnl	Drebrin-like protein	18	VVTEKSPTDWALFTYEGNSNDIR	monophos-(18)VVTEKSPTDWALFTYEGNSNDIR			317542		405716	110074					186042		101563				3	2	2	3	0.536213	0.336738	0.709818	0.760923
Q62418	Dbnl	Drebrin-like protein	272	ERAMSTTSVTSSQPGK	monophos-(272)ERAMSTTSVTSSQPGK	1.35009e+06	3.23324e+06	1.40104e+06	395081	833868	657610	856968	233572	993611	1.86044e+06	1.64979e+06	308997	1.341e+06	685729	803160	774726	8	8	8	8	0.141457	0.861468	0.00876397	0.104773
Q62418	Dbnl	Drebrin-like protein	296	QLTQPETSYGR	monophos-(296)QLTQPETSYGR	941123	1.13387e+06	1.30698e+06	540065	540213	419462	1.8726e+06	1.22105e+06	1.07641e+06	638963	1.97399e+06	438110	193454	433794	953458	1.49349e+06	8	8	8	8	0.602771	0.729962	0.645052	0.680547
Q9DC22	Dcaf6	DDB1- and CUL4-associated factor 6	663	DSALQDTDDSDDDPVLIPGAR	diphos-(663)DSALQDTDDSDDDPVLIPGAR				340764			987856	548836			353984	410013		365145	583441	287412	3	5	3	5	0.0689397	0.19378	0.0360517	0.201897
Q9JLM8	Dclk1	Serine/threonine-protein kinase DCLK1	326	SGKSPSPSPTSPGSLR	diphos-(326)SGKSPSPSPTSPGSLR		257155	566018	1.07078e+06	465038	1.68144e+06		947962			623104			3.33175e+06	1.79815e+06		6	3	4	5	0.0720536	0.112475	0.0820571	0.118949
Q9JLM8	Dclk1	Serine/threonine-protein kinase DCLK1	329	SPSPSPTSPGSLRK	monophos-(329)SPSPSPTSPGSLRK	3.88996e+06	7.01058e+06	7.2994e+06	4.29518e+06	2.43107e+06	3.76168e+06	5.61083e+06	8.50806e+06	6.18736e+06	7.25653e+06	1.01144e+07	2.94229e+06	1.9365e+06	1.21542e+06	7.73429e+06	5.1969e+06	8	8	8	8	0.325975	0.983493	0.714577	0.230113
Q9JLM8	Dclk1	Serine/threonine-protein kinase DCLK1	345	ISQHGGSSTSLSSTK	diphos-(345)ISQHGGSSTSLSSTK	839132	2.94742e+06	3.4265e+06	2.04748e+06	2.2854e+06	1.25255e+06	1.47131e+06	4.03661e+06	1.03376e+06	1.39231e+06	4.76884e+06	1.22683e+06	847276	1.48385e+06	2.18401e+06	1.79126e+06	8	8	8	8	0.759847	0.463523	0.374694	0.635084
Q9JLM8	Dclk1	Serine/threonine-protein kinase DCLK1	345	ISQHGGSSTSLSSTK	monophos-(345)ISQHGGSSTSLSSTK	2.17176e+06	3.13998e+06	6.10499e+06	1.84413e+06	1.36624e+06	1.37745e+06	1.59521e+06	2.14321e+06	3.99769e+06	5.35842e+06	3.27865e+06	1.85968e+06	1.36799e+06	2.8859e+06	305054	3.1886e+06	8	8	8	8	0.994328	0.698499	0.176758	0.021489
Q9JLM8	Dclk1	Serine/threonine-protein kinase DCLK1	360	VCSSMDENDGPGEGDELGRR	monophos-(360)VCSSMDENDGPGEGDELGRR	1.00049e+06	1.45199e+06	3.21749e+06	232909	788100	457261	294255	231077	1.43768e+06	598228	2.22126e+06		84677	490105	587448	291572	8	7	7	8	0.487671	0.762854	0.000817429	0.0333889
Q9JLM8	Dclk1	Serine/threonine-protein kinase DCLK1	388	REESEEGFQIPATITER	monophos-(388)REESEEGFQIPATITER	1.16698e+06	2.15596e+06	3.04902e+06	3.30926e+06	848684	1.09327e+06	2.88148e+06	2.14143e+06	1.69621e+06	1.81656e+06	2.51937e+06	2.96724e+06	593066	1.02737e+06	3.68458e+06	2.84148e+06	8	8	8	8	0.82537	0.902565	0.282337	0.375141
Q9JLM8	Dclk1	Serine/threonine-protein kinase DCLK1	726	AQPAPPELNSESEDYSPSSSETVR	diphos-(726)AQPAPPELNSESEDYSPSSSETVR	1.66803e+06	1.9954e+06	1.10185e+07	2.53949e+06	1.89788e+06	870602	1.44268e+06	928233	4.7357e+06	4.68083e+06	4.9613e+06	2.2923e+06	928499	2.10841e+06	1.09242e+06	2.22168e+06	8	8	8	8	0.0827433	0.951337	0.000231063	0.036033
Q9JLM8	Dclk1	Serine/threonine-protein kinase DCLK1	726	AQPAPPELNSESEDYSPSSSETVR	monophos-(726)AQPAPPELNSESEDYSPSSSETVR	1.19305e+06	747828	2.82356e+06	910739	1.82757e+06	404948	1.41534e+06	598338	1.88594e+06	2.01731e+06	1.66311e+06	870330	407118	570114		822236	8	7	8	7	0.686127	0.869357	0.533493	0.0733086
Q99KJ8	Dctn2	Dynactin subunit 2	78	TGYESGDYEMLGEGLGVK	monophos-(78)TGYESGDYEMLGEGLGVK		78232.2	158474					280680	121554	83743	187631			75479.9		197289	3	5	5	3	0.295637	0.499906	0.174808	0.301836
Q80YA3	Ddhd1	Phospholipase DDHD1	354	EPTSVSDSENIAAIPSPVTSPVLSR	diphos-(354)EPTSVSDSENIAAIPSPVTSPVLSR	266061	285651	611473	1.14872e+06	511860		903239	710321	310755		517942		412808	463481			7	4	6	5	0.058379	0.245048	0.350547	0.666663
A2ADY9	Ddi2	Protein DDI1 homolog 2	114	TQAQHSSPGEMASSPQGLDNPALLR	diphos-(114)TQAQHSSPGEMASSPQGLDNPALLR		201424	1.06634e+06		344535					239763			185714	352773			3	3	3	3	0.0654105	0.364743	0.0716038	0.508863
Q810A7	Ddx42	ATP-dependent RNA helicase DDX42	99	QQFHSKPADSDSDDDPLEAFMAEVEDQAAR	diphos-(99)QQFHSKPADSDSDDDPLEAFMAEVEDQAAR			3.53e+06					348142			423935	717375	126689			1.0143e+06	2	4	3	3	0.0194875	0.546743	0.135338	0.359355
Q810A7	Ddx42	ATP-dependent RNA helicase DDX42	162	YMAENPTAGVVQEEEEDNLEYDSDGNPIAPSKK	monophos-(162)YMAENPTAGVVQEEEEDNLEYDSDGNPIAPSKK	850335	464987	1.54961e+06	407679			301690	842393	798413	887293	954427					557111	6	4	7	3	0.139939	0.802482	0.759345	0.286849
Q569Z5	Ddx46	Probable ATP-dependent RNA helicase DDX46	796	AALGLQDSDDEDAAVDIDEQIESMFNSK	monophos-(796)AALGLQDSDDEDAAVDIDEQIESMFNSK			859946							99681.4			166132	64574.4			1	3	2	2	#DIV/0!	#DIV/0!	0.169082	0.442247
Q9CQJ6	Denr	Density-regulated protein	67	LTVENSPKQETGITEGQGPVGEEEEK	monophos-(67)LTVENSPKQETGITEGQGPVGEEEEK	1.49635e+06	2.46629e+06	1.03381e+06	642077	344947		498377	600714	507173	1.03717e+06	747338	571361	529658	260359	461124	688736	7	8	8	7	0.00644002	0.205122	0.00184256	0.0413415
Q99PU8	Dhx30	Putative ATP-dependent RNA helicase DHX30	246	GGSFEMTDDDSAIR	monophos-(246)GGSFEMTDDDSAIR		201655	366058	272534	154843				289215	336046				139118	198821	305221	4	5	5	4	0.800255	0.934803	0.728418	0.0808505
Q8BTT6	Diexf	Digestive organ expansion factor homolog	40	EAKPQICQLPESSDSSHSESESESEQEHVSGYHR	diphos-(40)EAKPQICQLPESSDSSHSESESESEQEHVSGYHR				949441	1.29233e+07			2.53096e+06				6.4323e+06					3	1	2	2	#DIV/0!	#DIV/0!	0.618125	0.563035
Q5PR73	Diras2	GTP-binding protein Di-Ras2	29	GTFRESYIPTVEDTYR	monophos-(29)GTFRESYIPTVEDTYR	314658	1.34986e+06	304268		391338	333856	1.73422e+06		874148	90919.8	342745	1.53082e+06	90332.7	52015.2	1.52907e+06	505904	6	8	7	7	0.91859	0.748453	0.667844	0.9434
Q5PR73	Diras2	GTP-binding protein Di-Ras2	122	CDESPNREVQSSEAEALAR	monophos-(122)CDESPNREVQSSEAEALAR		181731	527701		149241					301789	417059		223206	117469		388426	3	5	4	4	0.330023	0.977559	0.741014	0.201753
Q5PR73	Diras2	GTP-binding protein Di-Ras2	172	TVSLQIDGKK	monophos-(172)TVSLQIDGKK		42834.3	108878		36510.1		362555				195980	98460.9					4	2	4	2	0.63276	0.939987	0.0714363	0.470621
Q8CI75	Dis3l2	DIS3-like exonuclease 2	856	RPGLEKASDEEPED	monophos-(856)RPGLEKASDEEPED		661096	395429		355961					852829			397340				3	2	3	2	0.383613	0.515889	0.179421	0.22787
Q811D0	Dlg1	Disks large homolog 1	561	EQMMNSSVSSGSGSLR	monophos-(561)EQMMNSSVSSGSGSLR	600406	1.14207e+06	542051		106936	348985			736708	500016	813567			313292	278545	220314	5	6	6	5	0.373251	0.719782	0.0995589	0.00258617
Q91XM9	Dlg2	Disks large homolog 2	411	AISLEGEPR	monophos-(411)AISLEGEPR	1.31199e+06		1.65684e+06	2.16227e+06	1.0337e+06		2.6471e+06	764514	1.61634e+06	947492	1.82421e+06	1.75557e+06	251757	650183	2.09378e+06	2.34427e+06	6	8	7	7	0.967632	0.689137	0.0478833	0.596335
Q62108	Dlg4	Disks large homolog 4	408	EQLMNSSLGSGTASLR	diphos-(408)EQLMNSSLGSGTASLR	564398		1.35007e+06			219135					568056			201367			3	2	3	2	0.603214	0.523243	0.0392542	0.141831
Q62108	Dlg4	Disks large homolog 4	408	EQLMNSSLGSGTASLR	monophos-(408)EQLMNSSLGSGTASLR	391206	548587				177821			409257					109183			3	2	3	2	0.74466	0.569967	0.740334	0.0213618
Q9D415	Dlgap1	Disks large-associated protein 1	424	SLDSLDPAGLLTSPK	diphos-(424)SLDSLDPAGLLTSPK				206399		98253.2		243275							166161		3	1	1	3	#DIV/0!	#DIV/0!	#DIV/0!	#DIV/0!
Q9D415	Dlgap1	Disks large-associated protein 1	424	SLDSLDPAGLLTSPK	monophos-(424)SLDSLDPAGLLTSPK	158232	206554	493002	751092		328931	994252	696760	196978	207680	186671	392527		204184	566043	794611	7	7	8	6	0.529866	0.315741	0.394977	0.0640799
Q9D415	Dlgap1	Disks large-associated protein 1	506	GCSQDDECVSLR	monophos-(506)GCSQDDECVSLR	348462	502150	446734			257396					392637						4	1	4	1	#DIV/0!	#DIV/0!	#DIV/0!	#DIV/0!
Q9D415	Dlgap1	Disks large-associated protein 1	970	QNSATESAESIEIYIPEAQTR	monophos-(970)QNSATESAESIEIYIPEAQTR	276571	172852	240990	615802	315482	270761	577887	516725	142886	177780	266516			248505	245943	761554	8	6	7	7	0.465358	0.543577	0.593736	0.151821
Q8BJ42	Dlgap2	Disks large-associated protein 2	623	TTSKPLISVTAQSSTESTQDAYQDSR	diphos-(623)TTSKPLISVTAQSSTESTQDAYQDSR		285698	449084	217081							379170	223639		129514			3	3	5	1	0.943805	0.505529	#DIV/0!	#DIV/0!
Q8BJ42	Dlgap2	Disks large-associated protein 2	661	GGLYNSMDSLDSNK	monophos-(661)GGLYNSMDSLDSNK	164766	162063	294260			151262					345062			544829		225766	4	3	4	3	0.191352	0.0966504	0.216662	0.591881
Q8BJ42	Dlgap2	Disks large-associated protein 2	717	CSSIGVQDSEFPDHQPYPR	monophos-(717)CSSIGVQDSEFPDHQPYPR	311272	177012				158867											3	0	2	1	#DIV/0!	#DIV/0!	#DIV/0!	#DIV/0!
Q8BJ42	Dlgap2	Disks large-associated protein 2	736	SDVETATDSDTESR	monophos-(736)SDVETATDSDTESR	172650	85021		680828			2.12245e+06		102399	388501	84913.4	692106		130333	85304.3	884192	4	7	7	4	0.0308153	0.438011	0.0120658	0.382089
Q8BJ42	Dlgap2	Disks large-associated protein 2	773	SNSVTAAVQADLELEGFPGHVSMEDK	monophos-(773)SNSVTAAVQADLELEGFPGHVSMEDK				21064.2			107314	119989				66164.3					3	1	2	2	#DIV/0!	#DIV/0!	0.348838	0.0960147
Q8BJ42	Dlgap2	Disks large-associated protein 2	1009	EKSLDLPDR	monophos-(1009)EKSLDLPDR	2.47257e+06	3.20853e+06	2.05068e+06	2.57107e+06	1.03432e+06	1.79329e+06	4.3554e+06	3.27286e+06	2.76303e+06	3.64698e+06	3.12586e+07	2.61193e+06		643113	4.21014e+06	3.81777e+06	8	7	8	7	2.81808e-06	0.322345	0.000217277	0.351948
Q8BJ42	Dlgap2	Disks large-associated protein 2	1032	AASFRQNSATER	diphos-(1032)AASFRQNSATER		134451	106927								98561.5						2	1	3	0	#DIV/0!	#DIV/0!	#DIV/0!	#DIV/0!
Q8BJ42	Dlgap2	Disks large-associated protein 2	1037	QNSATERADSIEIYIPEAQTR	diphos-(1037)QNSATERADSIEIYIPEAQTR	826364	559847	1.49476e+06	559901	1.80339e+06	1.14561e+06	862671	1.16926e+06	421069	354686	969790		379904	849152	545424	1.73397e+06	8	7	7	8	0.756851	0.232405	0.550692	0.203934
Q8BJ42	Dlgap2	Disks large-associated protein 2	1044	ADSIEIYIPEAQTR	monophos-(1044)ADSIEIYIPEAQTR	511499	531347	779891	719107	228640	422445	1.40811e+06	737154	648515	540696	937375	516662			982324	1.39497e+06	8	6	8	6	0.96152	0.381624	0.00840757	0.344325
Q6PFD5	Dlgap3	Disks large-associated protein 3	551	ISITAQSSTDSAHESFTAAEGPAR	diphos-(551)ISITAQSSTDSAHESFTAAEGPAR	108777		744532		472182						158555						3	1	3	1	#DIV/0!	#DIV/0!	#DIV/0!	#DIV/0!
Q6PFD5	Dlgap3	Disks large-associated protein 3	955	HSSATESADSIEIYIPEAQTR	diphos-(955)HSSATESADSIEIYIPEAQTR	555348		1.40371e+06	707176	1.75242e+06	804154	1.59141e+06				631204			1.14534e+06	243577		6	3	4	5	0.995617	0.226168	0.490778	0.450229
Q6PFD5	Dlgap3	Disks large-associated protein 3	955	HSSATESADSIEIYIPEAQTR	monophos-(955)HSSATESADSIEIYIPEAQTR	628431		257825			233177					689636						3	1	3	1	#DIV/0!	#DIV/0!	#DIV/0!	#DIV/0!
B1AZP2	Dlgap4	Disks large-associated protein 4	198	SNISGWWSSDDNLDGEGGAFR	monophos-(198)SNISGWWSSDDNLDGEGGAFR	145431	243258				44666.2		394995			422435				198963		4	2	3	3	0.734665	0.473788	0.7806	0.68073
B1AZP2	Dlgap4	Disks large-associated protein 4	400	ATQQSLGEQSNPR	monophos-(400)ATQQSLGEQSNPR	407152	552342	362883	390404	112514	273305	367554	215972	395534	471709	558170	167054	111110	211275	573835	440660	8	8	8	8	0.45092	0.702189	0.494172	0.10599
B1AZP2	Dlgap4	Disks large-associated protein 4	414	SLDRLDSVDMLLPSK	diphos-(414)SLDRLDSVDMLLPSK	431306	534744	2.0311e+06	2.45665e+06	866447	1.08445e+06	2.95035e+06	2.25195e+06	271491	367324	1.28172e+06	1.3677e+06	460996	974552	1.98369e+06	1.67822e+06	8	8	8	8	0.300905	0.216653	0.988423	0.308819
B1AZP2	Dlgap4	Disks large-associated protein 4	414	SLDRLDSVDMLLPSK	monophos-(414)SLDRLDSVDMLLPSK		149460		217586			980754	314857	98593.3	95886.9	236845	199389			339772		4	5	6	3	0.0274927	0.334448	0.00184161	0.223099
B1AZP2	Dlgap4	Disks large-associated protein 4	970	QNSATESADSIEIYVPEAQTR	monophos-(970)QNSATESADSIEIYVPEAQTR	192340	406763	1.85354e+06	199656	147294	95446.4	347087	1.05093e+06	288331	264136	1.54973e+06			561098	337543	149942	8	6	7	7	0.741071	0.971111	0.0917085	0.3384
Q9WV69	Dmtn	Dematin	6	QPLTSPGSVSSSR	monophos-(6)QPLTSPGSVSSSR	193898	183124			197280				160448	295485							3	2	4	1	0.0118816	0.684215	#DIV/0!	#DIV/0!
Q9WV69	Dmtn	Dematin	19	DSSVPGSPSSIVAK	monophos-(19)DSSVPGSPSSIVAK	1.32158e+06	1.61582e+06	1.68125e+06	788913	951071	397689	3.92415e+06	3.22631e+06	1.99942e+06	1.14354e+06	5.59127e+06	1.76964e+06	415091	485632	3.63947e+06	1.71296e+06	8	8	8	8	0.37489	0.643077	0.974902	0.851018
Q9WV69	Dmtn	Dematin	89	STSPPPSPEVWAESR	diphos-(89)STSPPPSPEVWAESR	9.17759e+06	7.07603e+06	1.32997e+07	1.01888e+07	1.0607e+07	8.86451e+06	3.70635e+07	1.30307e+07	7.33092e+06	8.34256e+06	2.06301e+07	2.03708e+07	5.00433e+06	8.67599e+06	1.63783e+07	1.28826e+07	8	8	8	8	0.241408	0.768682	0.151241	0.624389
Q9WV69	Dmtn	Dematin	89	STSPPPSPEVWAESR	monophos-(89)STSPPPSPEVWAESR	1.1885e+07	1.2224e+07	2.76968e+07	2.43358e+07	2.28643e+07	1.16392e+07	3.26083e+07	2.25277e+07	2.42308e+07	1.11634e+07	1.52094e+07	3.85807e+07	1.39354e+07	7.93925e+06	3.73048e+07	4.25218e+07	8	8	8	8	0.169655	0.586327	0.515539	0.572664
Q9WV69	Dmtn	Dematin	212	KGAEEEEEEEDDDSEEEIK	monophos-(212)KGAEEEEEEEDDDSEEEIK	60206.3	535129	2.62912e+06	811781	217064	513264	370152	2.74569e+06		178463	5.64314e+06	1.92127e+06	302533	370574	502145	1.71354e+06	8	7	7	8	0.143881	0.515559	0.0588029	0.299158
Q9WV69	Dmtn	Dematin	286	SSSLPSYGR	monophos-(286)SSSLPSYGR	1.59924e+06	1.95178e+06	4.44337e+06	1.45914e+06	1.65456e+06	655649	2.168e+06	2.15899e+06	2.54849e+06	1.54999e+06	6.05705e+06	2.26683e+06	760550	915164	1.81555e+06	8.54069e+06	8	8	8	8	0.025851	0.346119	0.263187	0.716995
Q9WV69	Dmtn	Dematin	300	LQSTEFSPSGSEAGSPGLQNGEGQR	monophos-(300)LQSTEFSPSGSEAGSPGLQNGEGQR	1.09586e+06		229954		203294	62494.1					300560			83192.7			4	2	3	3	0.468706	0.597281	0.0487748	0.263282
Q9WV69	Dmtn	Dematin	327	MDRGNSLPCVLEQK	monophos-(327)MDRGNSLPCVLEQK	2.25432e+06	2.46704e+06	5.38232e+06	2.0097e+06	3.96461e+06	1.26259e+06	4.01677e+06	3.43269e+06	3.39125e+06	1.55713e+06	6.17086e+06	3.13255e+06	1.8102e+06	1.30552e+06	3.45894e+06	4.8328e+06	8	8	8	8	0.563887	0.888461	0.625935	0.71224
Q9WV69	Dmtn	Dematin	369	HLSAEDFSR	monophos-(369)HLSAEDFSR	957963	1.29178e+06	2.14275e+06	1.04281e+06	1.06467e+06	745428	2.74856e+06	2.19669e+06	1.28543e+06	370632	3.14071e+06	1.47401e+06	638811	454438	1.81792e+06	2.69676e+06	8	8	8	8	0.393108	0.93157	0.783622	0.856366
Q8BPN8	Dmxl2	DmX-like protein 2	1131	VGSVLDSRVSVDSNLFVYSK	diphos-(1131)VGSVLDSRVSVDSNLFVYSK			620294		1.2454e+06	96341.2					268731	397210	2.2265e+06				3	3	3	3	0.432534	0.686506	0.0541686	0.289854
Q8BPN8	Dmxl2	DmX-like protein 2	1139	VSVDSNLFVYSK	diphos-(1139)VSVDSNLFVYSK	116918	267153	1.11296e+06	546751	616995	172219	895341	583165	260349	620256	448371		895596	238319	547332	807078	8	7	7	8	0.44781	0.96862	0.651597	0.483681
Q8BPN8	Dmxl2	DmX-like protein 2	1280	FGNVDADSPVEETIQDHSALK	monophos-(1280)FGNVDADSPVEETIQDHSALK		727621	1.43527e+06	1.72386e+06	1.98e+06	275839	862049	599769	1.50173e+06	1.82517e+06			1.33399e+06	296346			7	4	5	6	0.843585	0.712665	0.421831	0.145576
Q8BPN8	Dmxl2	DmX-like protein 2	1396	TISVSGSTAKDTVTIGK	diphos-(1396)TISVSGSTAKDTVTIGK		258960			484513								446637		133854		2	2	1	3	0.795466	0.713661	#DIV/0!	#DIV/0!
Q8BPN8	Dmxl2	DmX-like protein 2	1852	NLASPEGTLATLGLK	monophos-(1852)NLASPEGTLATLGLK	36723.6	83076.9	462134	182530	428191	58422.5	255057	207530	141234	240594	135187	560575	650372	66777.9	179098	306669	8	8	8	8	0.493324	0.464333	0.888003	0.691024
P54103	Dnajc2	DnaJ homolog subfamily C member 2	56	KELSEESEDEELQLEEFPMLK	diphos-(56)KELSEESEDEELQLEEFPMLK			300119	202225		78917.8		488488	59677.4	81052.9	192041			108105	153400		4	5	5	4	0.0472052	0.18403	0.234102	0.691348
P54103	Dnajc2	DnaJ homolog subfamily C member 2	175	DNFFQVFSPVFER	monophos-(175)DNFFQVFSPVFER			55172.6			30980.7		43340.2			34764.6						3	1	2	2	#DIV/0!	#DIV/0!	0.693334	0.579979
P60904	Dnajc5	DnaJ homolog subfamily C member 5	5	QRSLSTSGESLYHVLGLDK	diphos-(5)QRSLSTSGESLYHVLGLDK		461348	3.29413e+06	3.58577e+06	6.38594e+06	1.06037e+06	2.07586e+06	6.20737e+06	113493		7.07604e+06	6.15888e+06	1.38509e+06	1.49552e+06	2.16193e+06	1.01182e+07	7	7	6	8	0.279997	0.648167	0.766803	0.810874
P60904	Dnajc5	DnaJ homolog subfamily C member 5	7	SLSTSGESLYHVLGLDK	monophos-(7)SLSTSGESLYHVLGLDK	132358	59823.3	2.14872e+07	7.13011e+06	2.83047e+07	1.26615e+07	1.70975e+07	6.53844e+06	2.11839e+06		6.21464e+07	8.99611e+06	5.07835e+06	1.2687e+06	5.15351e+06	1.38806e+07	8	7	7	8	0.0672369	0.781257	0.026151	0.719947
P60904	Dnajc5	DnaJ homolog subfamily C member 5	139	APEGEETEFYVSPEDLEAQLQSDER	diphos-(139)APEGEETEFYVSPEDLEAQLQSDER			1.64142e+06	758001	271251	118934	342830	691043			947837	557664		189597	929278	2.31916e+06	6	5	4	7	0.424429	0.412949	0.446556	0.529516
P60904	Dnajc5	DnaJ homolog subfamily C member 5	139	APEGEETEFYVSPEDLEAQLQSDER	monophos-(139)APEGEETEFYVSPEDLEAQLQSDER	2.39627e+06	1.74533e+06	2.25832e+07	1.02437e+07	6.76833e+06	4.49333e+06	1.27687e+07	6.16214e+06	4.79528e+06	2.1139e+06	3.02109e+07	1.62151e+07	1.92404e+06	5.49553e+06	2.14521e+07	1.76864e+07	8	8	8	8	0.286196	0.369342	0.272626	0.713532
P60904	Dnajc5	DnaJ homolog subfamily C member 5	164	EATDTPIVIQPASATETTQLTADSHPSYHTDGFN	monophos-(164)EATDTPIVIQPASATETTQLTADSHPSYHTDGFN				212925			194290		367925		1.1974e+06	436571			401564	296675	2	5	4	3	0.05325	0.279922	0.106411	0.377423
Q80TZ3	Dnajc6	Putative tyrosine-protein phosphatase auxilin	27	DSENKGASSPDMEPSYGGGLFDMVK	monophos-(27)DSENKGASSPDMEPSYGGGLFDMVK	165167	511853	1.5426e+06	385487		128917	1.0462e+06	253645	579711	1.29525e+06	368393	777544	1.03788e+06	282029	334188	491281	7	8	8	7	0.354569	0.768481	0.578749	0.409058
Q80TZ3	Dnajc6	Putative tyrosine-protein phosphatase auxilin	463	SRCEEDHAALVNQESEQSDDELLTLSSPHGNAEGDKPHGAK	diphos-(463)SRCEEDHAALVNQESEQSDDELLTLSSPHGNAEGDKPHGAK		142670	1.11262e+07		2.35303e+06				71977	55788.9	155741		1.18503e+06				3	4	5	2	0.00300738	0.339257	0.249913	0.889401
Q80TZ3	Dnajc6	Putative tyrosine-protein phosphatase auxilin	586	RTATSASASPTLR	monophos-(586)RTATSASASPTLR		452780	350024		440892				285014	587148			462095				3	3	4	2	0.241122	0.76289	0.166745	0.757553
Q05A62	Dnal1	Dynein light chain 1, axonemal	52	LSLSTNCIEK	monophos-(52)LSLSTNCIEK		199196			96705.6	37771.1	437044	197364			600280	304792	47903.2	89861.8	178034	427713	5	6	3	8	0.541157	0.494119	0.506272	0.158546
Q8K1M6	Dnm1l	Dynamin-1-like protein	612	SKPIPIMPASPQK	monophos-(612)SKPIPIMPASPQK	2.05303e+06	3.32116e+06	2.12219e+06	2.97925e+06		1.87764e+06		3.46349e+06		2.38076e+06			742871	1.09357e+06	2.89964e+06	3.95581e+06	6	5	5	6	0.197636	0.5129	0.123335	0.720662
Q8BZ98	Dnm3	Dynamin-3	761	RSPPPSPTTQR	monophos-(761)RSPPPSPTTQR	196003	281667	1.64944e+06	764789	421873	422797			606918	1.01952e+06	4.21015e+06	1.75573e+06	357035	941258	300906		6	7	8	5	0.0588078	0.272722	0.00727066	0.12272
Q8BL99	Dopey1	Protein dopey-1	1137	ASSPDDDVQQVVFDLICK	monophos-(1137)ASSPDDDVQQVVFDLICK			168731	59087.8			118635					571352	94158.6				3	2	3	2	0.0509115	0.319425	0.0906487	0.484711
Q66L44	Dos	Protein Dos	180	IATIHECDSGEASAAATPHPATTSKDSLAIFQPPGK	diphos-(180)IATIHECDSGEASAAATPHPATTSKDSLAIFQPPGK		42129									188524	737147				411569	1	3	3	1	#DIV/0!	#DIV/0!	#DIV/0!	#DIV/0!
Q66L44	Dos	Protein Dos	294	HASLDGASPYFK	monophos-(294)HASLDGASPYFK	318264	509405	787435	729537	630899	816051		767823	580050	393187	767253	787837	1.1629e+06		903945	873460	7	7	8	6	0.480192	0.281564	0.935227	0.026436
Q66L44	Dos	Protein Dos	613	RGDSVDCPPEGR	monophos-(613)RGDSVDCPPEGR	42773.8	129851							71591								2	1	3	0	#DIV/0!	#DIV/0!	#DIV/0!	#DIV/0!
O08553	Dpysl2	Dihydropyrimidinase-related protein 2	400	ISVGSDADLVIWDPDSVK	monophos-(400)ISVGSDADLVIWDPDSVK	182347	186571	540548		293365	518106	1.03479e+06	707859	746141	220947	730554		501955	537278	843510	1.71308e+06	7	7	6	8	0.331854	0.242128	0.291952	0.131281
O08553	Dpysl2	Dihydropyrimidinase-related protein 2	496	GLYDGPVCEVSVTPK	diphos-(496)GLYDGPVCEVSVTPK	1.23536e+07	8.93493e+06	2.30792e+07	8.84451e+06	9.7779e+06	1.36297e+07	1.58296e+07	2.00611e+07	2.70853e+07	1.35854e+07	1.06829e+07	1.92125e+07	1.20055e+07	1.4303e+07	8.99442e+06	1.85336e+07	8	8	8	8	0.793018	0.602326	0.162734	0.641301
O08553	Dpysl2	Dihydropyrimidinase-related protein 2	496	GLYDGPVCEVSVTPK	monophos-(496)GLYDGPVCEVSVTPK	1.39842e+07	1.32785e+07	1.83543e+07	1.31932e+07	1.76262e+07	9.98587e+06	3.89547e+07	1.60616e+07	1.88891e+07	1.83927e+07	1.94472e+07	2.35382e+07	8.3629e+06	8.79133e+06	2.32316e+07	2.925e+07	8	8	8	8	0.564265	0.79882	0.00965176	0.694658
O08553	Dpysl2	Dihydropyrimidinase-related protein 2	511	TVTPASSAKTSPAK	diphos-(511)TVTPASSAKTSPAK	6.0138e+06	4.56446e+06	1.12674e+07	9.74216e+06	1.24752e+07	7.28623e+06	3.33415e+06	9.59614e+06	8.11293e+06	2.54324e+06	3.12541e+07	9.54553e+06	3.84558e+06	7.6038e+06	561155	6.74457e+06	8	8	8	8	0.0108383	0.840644	0.036939	0.277127
O08553	Dpysl2	Dihydropyrimidinase-related protein 2	520	TSPAKQQAPPVR	monophos-(520)TSPAKQQAPPVR	819393	318203	1.24572e+07	3.03384e+06	9.1781e+06	1.54125e+06	1.11405e+06	1.04552e+06	1.15656e+06	375308	3.27905e+06	1.18661e+07	3.66589e+06	2.40606e+06	1.39849e+06	5.37094e+06	8	8	8	8	0.581216	0.999485	0.148852	0.651146
O08553	Dpysl2	Dihydropyrimidinase-related protein 2	532	NLHQSGFSLSGAQIDDNIPRR	diphos-(532)NLHQSGFSLSGAQIDDNIPRR	4.27061e+06	4.70313e+06	9.77634e+06	1.30067e+07	9.0196e+06	6.53692e+06	2.27945e+07	1.37299e+07	7.93925e+06	5.09555e+06	1.33893e+07	1.75227e+07	5.79186e+06	1.18348e+07	1.11169e+07	1.95338e+07	8	8	8	8	0.698632	0.716948	0.585131	0.277181
O08553	Dpysl2	Dihydropyrimidinase-related protein 2	532	NLHQSGFSLSGAQIDDNIPR	monophos-(532)NLHQSGFSLSGAQIDDNIPR	2.19464e+07	1.07146e+07	3.16465e+07	3.80271e+07	2.24194e+07	3.09986e+07	7.4628e+07	1.22473e+07	2.52058e+07	1.41978e+07	2.64975e+07	4.61593e+07	2.1142e+07	2.01285e+07	3.6049e+07	4.47889e+07	8	8	8	8	0.177102	0.900228	0.194189	0.472662
Q62188	Dpysl3	Dihydropyrimidinase-related protein 3	496	GMYDGPVFDLTTTPKGGTPAGSTR	diphos-(496)GMYDGPVFDLTTTPKGGTPAGSTR	368556	212935	4.60932e+06	1.06469e+06	3.5645e+06	307622	3.29164e+06	3.47333e+06	1.23371e+06	491688	1.50766e+06	4.4541e+06	1.61532e+06	1.33343e+06	1.7739e+06	4.10861e+06	8	8	8	8	0.554097	0.954788	0.483061	0.396194
Q62188	Dpysl3	Dihydropyrimidinase-related protein 3	496	GMYDGPVFDLTTTPK	monophos-(496)GMYDGPVFDLTTTPK	994406	1.27594e+06	2.0146e+06	1.73902e+06	4.9174e+06	1.20534e+06	6.07331e+06	5.32003e+06	1.63407e+06	1.44626e+06	2.57869e+06	3.6667e+06	2.10692e+06	1.10554e+06	3.43732e+06	3.57234e+06	8	8	8	8	0.0748492	0.557322	0.0532602	0.0527303
Q62188	Dpysl3	Dihydropyrimidinase-related protein 3	511	GGTPAGSTRGSPTRPNPPVR	diphos-(511)GGTPAGSTRGSPTRPNPPVR	2.54347e+06	4.82714e+06	1.38754e+07	810291	9.41813e+06	901404	1.08757e+07	2.12668e+07	1.08072e+07	8.76932e+06	1.5868e+07	5.53592e+06	472564	5.77651e+06	2.35714e+06	1.25195e+07	8	8	8	8	0.412527	0.924889	0.485781	0.982823
Q62188	Dpysl3	Dihydropyrimidinase-related protein 3	511	GGTPAGSTRGSPTRPNPPVR	monophos-(511)GGTPAGSTRGSPTRPNPPVR	170778	579451	2.03495e+06		1.83188e+06		1.99621e+06	1.22472e+06	827357		843938	1.65374e+06	1.64405e+06		501042	1.85591e+06	6	6	6	6	0.477639	0.833523	0.651399	0.208369
Q62188	Dpysl3	Dihydropyrimidinase-related protein 3	520	GSPTRPNPPVR	monophos-(520)GSPTRPNPPVR	9.45049e+06	1.23989e+07	1.80591e+07	8.67602e+06	1.41197e+07	4.52632e+06	2.8044e+07	1.63602e+07	1.94189e+07	1.26925e+07	2.84381e+07	1.51876e+07	6.8461e+06	5.4504e+06	1.72051e+07	2.97084e+07	8	8	8	8	0.581255	0.483313	0.299624	0.951022
Q62188	Dpysl3	Dihydropyrimidinase-related protein 3	531	NLHQSGFSLSGTQVDEGVR	diphos-(531)NLHQSGFSLSGTQVDEGVR	142680		593275	466441	282369	195714		559125	245662		442265		348615	217332		655764	6	5	5	6	0.899311	0.940259	0.959103	0.989107
Q62188	Dpysl3	Dihydropyrimidinase-related protein 3	531	NLHQSGFSLSGTQVDEGVR	monophos-(531)NLHQSGFSLSGTQVDEGVR	374418	459770	1.27591e+06	303735	812953	132469	281438	817588	500800	239982	403271		472916				8	4	7	5	0.0786152	0.459292	0.84687	0.980925
Q9EQF6	Dpysl5	Dihydropyrimidinase-related protein 5	505	EMGTPLADTPTRPVTR	diphos-(505)EMGTPLADTPTRPVTR		2.79053e+06	9.56692e+06	3.46716e+06	3.7364e+06	592891	7.44192e+06	2.79782e+06	3.30567e+06	3.06188e+06	1.68624e+06	7.051e+06	649862	2.2243e+06	2.75721e+06	1.72622e+06	7	8	7	8	0.241106	0.260783	0.520636	0.216406
Q9EQF6	Dpysl5	Dihydropyrimidinase-related protein 5	526	DLHESSFSLSGSQIDDHVPKR	diphos-(526)DLHESSFSLSGSQIDDHVPKR		182104	4.73506e+06		2.94637e+06	141370	478248	4.07749e+06	698751			1.06095e+06	778348	604441		2.08138e+06	6	5	4	7	0.0325429	0.284702	0.445008	0.940212
Q9EQF6	Dpysl5	Dihydropyrimidinase-related protein 5	526	DLHESSFSLSGSQIDDHVPKR	monophos-(526)DLHESSFSLSGSQIDDHVPKR		1.171e+06	7.10598e+06	813720	2.13877e+06	437637	2.87454e+06	4.56326e+06	1.15855e+06	622701	801297		975359	133614	261655	3.77468e+06	7	7	6	8	0.132539	0.135688	0.330775	0.965039
Q9R0P5	Dstn	Destrin	151	LGGSLIVAFEGSPV	monophos-(151)LGGSLIVAFEGSPV			81747				371948	105747			82638.7	176277			238582	95065.4	3	4	3	4	0.23014	0.684712	0.303362	0.322807
Q9DD18	Dtd1	D-tyrosyl-tRNA(Tyr) deacylase 1	193	SASSGAEGDVSSEREP	diphos-(193)SASSGAEGDVSSEREP			1.38611e+06	615334			148064				327720	691410				570232	3	3	4	2	0.161324	0.645923	0.892859	0.333806
Q9DD18	Dtd1	D-tyrosyl-tRNA(Tyr) deacylase 1	193	SASSGAEGDVSSEREP	monophos-(193)SASSGAEGDVSSEREP	646879	1.24972e+06	2.55978e+06	1.90957e+06	464281	566965	5.40718e+06	409804	1.03689e+06	608970	1.05343e+06	2.45121e+06	394290	619071	296974	1.96765e+06	8	8	8	8	0.0539179	0.380867	0.0451708	0.80329
O88485	Dync1i1	Cytoplasmic dynein 1 intermediate chain 1	57	ETEALLQSIGISPEPPLVPTPMSPSSK	monophos-(57)ETEALLQSIGISPEPPLVPTPMSPSSK				231911		69522.4					191922	200243	171121				2	3	3	2	0.0332797	0.727513	0.152988	0.121956
O88485	Dync1i1	Cytoplasmic dynein 1 intermediate chain 1	151	ETQTPLATHQSEEDEEDEEMVEPK	monophos-(151)ETQTPLATHQSEEDEEDEEMVEPK	3.17212e+06	9.2534e+06	6.97317e+06	2.37156e+06	1.20493e+06	1.25812e+06	5.69224e+06	2.12372e+06	1.20325e+07	1.30676e+07	4.01878e+06	4.04177e+06	2.77293e+06	1.82103e+06	5.94492e+06	7.01942e+06	8	8	8	8	0.385584	0.218324	0.156249	0.0644857
O88485	Dync1i1	Cytoplasmic dynein 1 intermediate chain 1	612	ANRADSEEEGAVELAA	monophos-(612)ANRADSEEEGAVELAA				1.13169e+06	1.11677e+06	474557				1.26561e+06		827367	797933		850696		3	4	3	4	0.40128	0.906108	0.893602	0.221961
Q8R1Q8	Dync1li1	Cytoplasmic dynein 1 light intermediate chain 1	192	DFQEYVEPGEDFPASPQRR	monophos-(192)DFQEYVEPGEDFPASPQRR	6.25708e+06	8.69559e+06	1.93263e+07	5.78846e+06	9.6816e+06	3.81705e+06	1.95275e+07	1.30708e+07	1.21674e+07	5.82382e+06	1.93859e+07	1.59299e+07	4.79311e+06	4.96986e+06	1.13381e+07	1.79245e+07	8	8	8	8	0.955706	0.799662	0.963886	0.73398
Q8R1Q8	Dync1li1	Cytoplasmic dynein 1 light intermediate chain 1	411	SVSSNVASVSPIPAGSK	monophos-(411)SVSSNVASVSPIPAGSK	940171	5.39181e+06	294169				889068		1.50396e+06	1.40925e+06			374829				4	3	5	2	0.13301	0.607336	0.270106	0.435827
Q8R1Q8	Dync1li1	Cytoplasmic dynein 1 light intermediate chain 1	504	KPASVSPTTPTSPTEGEAS	diphos-(504)KPASVSPTTPTSPTEGEAS	3.37168e+06	4.80654e+06	7.26097e+06	3.20114e+06	6.38698e+06	2.4269e+06	2.85283e+06	8.1183e+06	6.07019e+06	5.14347e+06	9.68104e+06	5.23593e+06	1.67039e+06	4.93343e+06	6.52307e+06	8.45588e+06	8	8	8	8	0.798525	0.331703	0.587252	0.726103
Q8R1Q8	Dync1li1	Cytoplasmic dynein 1 light intermediate chain 1	504	KPASVSPTTPTSPTEGEAS	monophos-(504)KPASVSPTTPTSPTEGEAS	4.71595e+06	3.84564e+06	9.73986e+06	3.24752e+06	3.44448e+06	1.85792e+06	7.35383e+06	3.15958e+06	6.37179e+06	2.51178e+06	1.28906e+07	2.85571e+06	1.76862e+06	1.60716e+06	5.56699e+06	4.21569e+06	8	8	8	8	0.362681	0.974174	0.132441	0.173649
Q6PDL0	Dync1li2	Cytoplasmic dynein 1 light intermediate chain 2	179	EFQDYIEPEEGCQGSPQRR	monophos-(179)EFQDYIEPEEGCQGSPQRR	2.16078e+06	2.92534e+06	9.74168e+06	769581	4.4382e+06	1.07846e+06	2.29815e+06	2.36225e+06	5.23823e+06	2536650	8.3667e+06	4.1312e+06	1.94336e+06	2.14546e+06	1.31056e+06	3.60793e+06	8	8	8	8	0.573979	0.740598	0.0146716	0.111196
Q6PDL0	Dync1li2	Cytoplasmic dynein 1 light intermediate chain 2	439	KTGSPGSPSAGGVQSTAK	monophos-(439)KTGSPGSPSAGGVQSTAK		100436	116462			52412.5		97343.9	20313.6	136762							4	2	4	2	0.115628	0.765887	0.845082	0.670765
Q6PDL0	Dync1li2	Cytoplasmic dynein 1 light intermediate chain 2	477	KPDSMVTNSSTENEA	monophos-(477)KPDSMVTNSSTENEA	395877	1.27953e+06	696845	1.00791e+06	1.41317e+06	464379	619631		1.58287e+06	1.64646e+06	1.0082e+06			285570		754979	7	5	7	5	0.410228	0.4567	0.964742	0.17501
Q61214	Dyrk1a	Dual specificity tyrosine-phosphorylation-regulated kinase 1A	317	IYQYIQSR	monophos-(317)IYQYIQSR	220474	859341	1.0184e+06	423610			1.26514e+06	643945	560146	1.03726e+06	599199	655687	330403	95252.7		788392	6	7	8	5	0.575534	0.428017	0.282037	0.819474
Q9Z188	Dyrk1b	Dual specificity tyrosine-phosphorylation-regulated kinase 1B	269	IYQYIQSR	monophos-(269)IYQYIQSR	220474	859341	1.0184e+06	423610			1.26514e+06	643945	560146	1.03726e+06	599199	655687	330403	95252.7		788392	6	7	8	5	0.575534	0.428017	0.282037	0.819474
Q7TPV2	Dzip3	E3 ubiquitin-protein ligase DZIP3	1096	SAQDGNNASPSHTASQPNAPQDPK	monophos-(1096)SAQDGNNASPSHTASQPNAPQDPK		160443	190257		97560.8					240506	126227						3	2	4	1	0.45965	0.582713	#DIV/0!	#DIV/0!
Q9D0V7	Ebag9	Receptor-binding cancer antigen expressed on SiSo cells	33	KLSGDQITLPTTVDYSSVPK	monophos-(33)KLSGDQITLPTTVDYSSVPK	67635.8	290183	3.91868e+06	339522	2.68881e+06	646334	1.8644e+06	1.47069e+06	242809		4.49169e+06	2.79755e+06	692278	188320	1.37656e+06	1.91876e+06	8	7	7	8	0.721608	0.733548	0.0390372	0.642855
O70251	Eef1b	Elongation factor 1-beta	78	YGPSSVEDTTGSGAADAK	monophos-(78)YGPSSVEDTTGSGAADAK		2.70791e+06	1.00166e+07	4.73791e+06	1.109e+06	765468	964446	3.97194e+06		285441	8.36088e+06	4.92444e+06	500158	1.46033e+06	2.75984e+06	1.07849e+07	7	7	6	8	0.609141	0.734638	0.889766	0.230572
P57776	Eef1d	Elongation factor 1-delta	123	ATAPQTQHVSPMR	monophos-(123)ATAPQTQHVSPMR	382445	2.19658e+06	575894	820465	488669	880063	1.04298e+06	597067	2.07889e+06	2.21031e+06	1.12327e+06	1.35965e+06	532075	384267	1.91773e+06	5.51828e+06	8	8	8	8	0.0144953	0.128806	0.0403643	0.910526
P57776	Eef1d	Elongation factor 1-delta	144	GATPAEDDEDKDIDLFGSDEEEEDK	monophos-(144)GATPAEDDEDKDIDLFGSDEEEEDK	149403	1.01559e+06	4.14928e+06	2.41029e+06	703698	517338	125398	4.18947e+06		1.20338e+06	4.56949e+06	3.48618e+06	358698	1.13272e+06	5.47092e+06	4.88866e+06	8	7	7	8	0.611626	0.188566	0.504964	0.812813
Q9D8Y0	Efhd2	EF-hand domain-containing protein D2	61	RADLNQGIGEPQSPSR	monophos-(61)RADLNQGIGEPQSPSR	1.97319e+06	5.90998e+06	3.35005e+06	4.00394e+06	3.28276e+06	1.10323e+06	5.14578e+06	4.50137e+06	978004	1.65184e+06	8.38168e+06	4.17171e+06	834848	506321	700522	7.13204e+06	8	8	8	8	0.0918939	0.630242	0.952737	0.477498
P52795	Efnb1	Ephrin-B1	275	AAALSLSTLASPK	monophos-(275)AAALSLSTLASPK	67461.2	106322								72144.4					192154		2	2	3	1	0.398729	0.547527	#DIV/0!	#DIV/0!
P52800	Efnb2	Ephrin-B2	260	KHSPQHTTTLSLSTLATPK	diphos-(260)KHSPQHTTTLSLSTLATPK		845892	1.12194e+06		1.2847e+06		818876						914818				4	1	2	3	#DIV/0!	#DIV/0!	0.978704	0.9225
O35393	Efnb3	Ephrin-B3	271	GGSLGLGGGGGMGPR	monophos-(271)GGSLGLGGGGGMGPR					104593			336827								1.86614e+06	2	1	0	3	#DIV/0!	#DIV/0!	#DIV/0!	#DIV/0!
Q69ZW3	Ehbp1	EH domain-binding protein 1	163	ATDEDMQSLASLMSMK	diphos-(163)ATDEDMQSLASLMSMK	88885.9	162295	818279	435608		241542	731292	438275	155629	196669		479935	206184	559978	758682	420927	7	7	7	7	0.60884	0.886038	0.675335	0.278202
Q69ZW3	Ehbp1	EH domain-binding protein 1	209	ITEIVNQLNALSSLDEDQDDCIK	monophos-(209)ITEIVNQLNALSSLDEDQDDCIK	382250		723356	249121		210732	736445		548510		809785		216717	285176		900950	5	5	5	5	0.732996	0.618884	0.531984	0.695084
Q69ZW3	Ehbp1	EH domain-binding protein 1	240	SASSSEELINTLNFLDEAQK	diphos-(240)SASSSEELINTLNFLDEAQK		49438.8	130124					88362.5					65214.8	37421.8			3	2	2	3	0.651244	0.318179	0.309516	0.516068
Q9QXY6	Ehd3	EH domain-containing protein 3	443	DKPMYDEIFYTLSPVDGK	monophos-(443)DKPMYDEIFYTLSPVDGK	1.19835e+06	1.52226e+06	5.60594e+06	2.48966e+06	3.91716e+06	1.93801e+06	8.24227e+06	5.66189e+06	2.21971e+06	1.48514e+06	6.08252e+06	5.61457e+06	1.89039e+06	2.12838e+06	5.2641e+06	6.10269e+06	8	8	8	8	0.640657	0.981919	0.804898	0.331367
Q8CHW4	Eif2b5	Translation initiation factor eIF-2B subunit epsilon	537	AGSPQLDDIR	monophos-(537)AGSPQLDDIR	442469	789500	1.36188e+06	1.37548e+06	1.02243e+06	204531	4.52696e+07	1.14266e+06	1.02535e+06	1.09553e+06	1.1743e+06	990471	250270	296958	907286	1.92169e+06	8	8	8	8	1.77334e-09	0.355225	4.006e-11	0.368455
Q99L45	Eif2s2	Eukaryotic translation initiation factor 2 subunit 2	102	IESDAQEPAEPEDDLDIMLGNK	monophos-(102)IESDAQEPAEPEDDLDIMLGNK	48026.7	59569.3	227266			62409.5			46934.4					341867			4	2	4	2	0.185258	0.439064	0.221122	0.379509
Q8JZQ9	Eif3b	Eukaryotic translation initiation factor 3 subunit B	61	AKPAAQSEEETATSPAASPTPQSAER	diphos-(61)AKPAAQSEEETATSPAASPTPQSAER	493648	1.76342e+06	4.27672e+06	517488	1.09356e+06	211514	871975	470920	1.34006e+06	3.27097e+06	1.20669e+06	630512	1.04159e+06	484207	991544	650512	8	8	8	8	0.308414	0.985584	0.000990794	0.0941211
Q8JZQ9	Eif3b	Eukaryotic translation initiation factor 3 subunit B	61	AKPAAQSEEETATSPAASPTPQSAERSPSQEPSAPGK	monophos-(61)AKPAAQSEEETATSPAASPTPQSAERSPSQEPSAPGK	101925	275185	282726		154744			2.24342e+06	4.96117e+06	576311			3.70441e+06		1.80368e+06	4.14786e+06	5	5	5	5	0.218769	0.027599	0.614992	0.347963
Q8JZQ9	Eif3b	Eukaryotic translation initiation factor 3 subunit B	107	GHPSAGAEEEGGSDGSAAEAEPR	diphos-(107)GHPSAGAEEEGGSDGSAAEAEPR		1.12814e+06	4.2887e+06	398365	1.19773e+06		1.54904e+06			1.54386e+06	1.07195e+06	738361	637686	205273		715171	5	6	6	5	0.0213043	0.259652	0.0775853	0.344458
Q8R1B4	Eif3c	Eukaryotic translation initiation factor 3 subunit C	33	QPLLLSEDEEDTKR	monophos-(33)QPLLLSEDEEDTKR	591320	2.6984e+06		1.99875e+06		796184			2.66149e+06	2.93883e+06	1.91018e+06			815138	1.33765e+06	3.19358e+06	4	6	6	4	0.848233	0.348316	0.548701	0.368456
Q9Z1D1	Eif3g	Eukaryotic translation initiation factor 3 subunit G	32	GIPLPTGDTSPEPELLPGDPLPPPK	diphos-(32)GIPLPTGDTSPEPELLPGDPLPPPK			695988	1.80631e+06	1.67676e+06			1.50264e+06	255461		1.92412e+06	1.92275e+06		591848	498884	2.37738e+06	4	6	5	5	0.348821	0.761698	0.998574	0.986695
Q9Z1D1	Eif3g	Eukaryotic translation initiation factor 3 subunit G	32	GIPLPTGDTSPEPELLPGDPLPPPK	monophos-(32)GIPLPTGDTSPEPELLPGDPLPPPK	993031	1.49427e+06	352665	2.18905e+06	1.88642e+06	2.72146e+06	5.3493e+06	2.74478e+06	1.49919e+06	771433	8.50229e+06	5.24548e+06	977245	1.42817e+06	4.09393e+06	8.59591e+06	8	8	8	8	0.0578981	0.211089	0.772579	0.537118
Q8BGD9	Eif4b	Eukaryotic translation initiation factor 4B	444	SLENETLNKEEDCHSPTSKPPKPDQPLK	monophos-(444)SLENETLNKEEDCHSPTSKPPKPDQPLK		2.46425e+06							1.42963e+06	1.39682e+06						1.61815e+06	1	3	3	1	#DIV/0!	#DIV/0!	#DIV/0!	#DIV/0!
Q8BGD9	Eif4b	Eukaryotic translation initiation factor 4B	494	SQSSDTEQPSPTSGGGK	diphos-(494)SQSSDTEQPSPTSGGGK	149373	619142		719676			655397		228801	292934	73646.5	281496	375061	74795.3	507881		4	7	7	4	0.262592	0.0541468	0.86945	0.6774
Q8BGD9	Eif4b	Eukaryotic translation initiation factor 4B	592	YAALSVDGEDEDEGDDCTE	monophos-(592)YAALSVDGEDEDEGDDCTE				772685		408698	1.5126e+06	572435			2.34611e+06	538869		922846		836708	4	4	3	5	0.429399	0.492337	0.146299	0.47626
Q6NZJ6	Eif4g1	Eukaryotic translation initiation factor 4 gamma 1	1075	ITKPGSIDSNNQLFAPGGR	monophos-(1075)ITKPGSIDSNNQLFAPGGR	153636	361978				121525	263362							85157.5			4	1	2	3	#DIV/0!	#DIV/0!	0.516298	0.405215
Q6NZJ6	Eif4g1	Eukaryotic translation initiation factor 4 gamma 1	1186	SFSKEVEER	monophos-(1186)SFSKEVEER	462825	747792			299704	109929	1.60551e+06							199709	663620		5	2	2	5	0.78946	0.658748	0.482334	0.951669
Q80XI3	Eif4g3	Eukaryotic translation initiation factor 4 gamma 3	264	TSSPTSLPPLAR	monophos-(264)TSSPTSLPPLAR	2.58063e+06	2.66482e+06	1.59971e+06			1.13411e+06	4.87313e+06		4.22602e+06						2.23535e+06	4.42834e+06	5	3	4	4	0.90782	0.330269	0.438445	0.71445
P59325	Eif5	Eukaryotic translation initiation factor 5	7	SVSDQFYR	monophos-(7)SVSDQFYR	78981.6	84641.1	143611						141814		196645						3	2	5	0	0.783841	0.140909	#DIV/0!	#DIV/0!
Q05D44	Eif5b	Eukaryotic translation initiation factor 5B	208	SVPTVDSGNEDDDSSFK	monophos-(208)SVPTVDSGNEDDDSSFK	795810	1.26796e+06		878331	529212	528067	1.05262e+06	940477	1.77466e+06	1.34936e+06		665320	342316	771659	859982	1.0451e+06	7	7	6	8	0.197205	0.580553	0.266109	0.0693092
Q60899	Elavl2	ELAV-like protein 2	209	TNQAILSQLYQSPNR	monophos-(209)TNQAILSQLYQSPNR	160743	201190	727671		377971	196006	609092	473703	337366	168043	440537	198842	215925	258564	464739	247194	7	8	7	8	0.0944996	0.275698	0.412494	0.701796
Q61701	Elavl4	ELAV-like protein 4	34	NCPSPMQTGAATDDSK	monophos-(34)NCPSPMQTGAATDDSK	608637	1.19694e+06	1.91632e+06	278884	626067	391625	629695	727029	852167	633511	1.82834e+06	489860	393888	511706	538586	793422	8	8	8	8	0.731398	0.868515	0.00114658	0.11306
Q61701	Elavl4	ELAV-like protein 4	221	SSQALLSQLYQSPNR	monophos-(221)SSQALLSQLYQSPNR	180377	151617	221187		862425	125142	265529	198496	141157		245799	266742	152718	149191	154061	272733	7	7	6	8	0.00268591	0.405859	0.0033446	0.446128
Q68FM6	Elfn2	Protein phosphatase 1 regulatory subunit 29	619	QLSADAAVSR	monophos-(619)QLSADAAVSR	410499	594069	790465	392526	404461	190812	616053		616966	623793	757112		214328		662947	602794	7	6	7	6	0.946066	0.39706	0.462637	0.166888
Q03173	Enah	Protein enabled homolog	349	NSRPSSPVNTPSSQPPAAK	monophos-(349)NSRPSSPVNTPSSQPPAAK	410695	722193	1.72735e+06	236196		306189	304595	567822	1.25381e+06	621297	863525	462448	128549	139431		500304	7	7	8	6	0.531611	0.863104	0.042706	0.0357854
P17182	Eno1	Alpha-enolase	32	AAVPSGASTGIYEALELR	monophos-(32)AAVPSGASTGIYEALELR	52943.3	137353	341420		418343	159059	239302	493399	119632	51520.4	219211	238001	164970	45001.5	183605	364754	7	8	7	8	0.29206	0.216605	0.398536	0.200406
P17182	Eno1	Alpha-enolase	256	YDLDFKSPDDPSR	monophos-(256)YDLDFKSPDDPSR	2.31506e+06	2.94471e+06	7.58947e+06	1.69248e+06	2.2817e+06	1.42573e+06	4.92154e+06	5.50713e+06	4.46831e+06	2.06481e+06	1.04063e+07	4.21063e+06	943904	1.46994e+06	4.12515e+06	6.19933e+06	8	8	8	8	0.399031	0.631272	0.324723	0.412902
P17183	Eno2	Gamma-enolase	32	AAVPSGASTGIYEALELR	monophos-(32)AAVPSGASTGIYEALELR	52943.3	137353	341420		418343	159059	239302	493399	119632	51520.4	219211	238001	164970	45001.5	183605	364754	7	8	7	8	0.29206	0.216605	0.398536	0.200406
P17183	Eno2	Gamma-enolase	256	YDLDFKSPADPSR	monophos-(256)YDLDFKSPADPSR			166511					311487	65564.9	90510.2	255846					227591	2	4	4	2	0.725589	0.401708	0.922968	0.145377
P21550	Eno3	Beta-enolase	32	AAVPSGASTGIYEALELR	monophos-(32)AAVPSGASTGIYEALELR	52943.3	137353	341420		418343	159059	239302	493399	119632	51520.4	219211	238001	164970	45001.5	183605	364754	7	8	7	8	0.29206	0.216605	0.398536	0.200406
Q9Z2H5	Epb41l1	Band 4.1-like protein 1	375	LVSPEPPPK	monophos-(375)LVSPEPPPK	366145	847542	1.02613e+06	609391	289822	148519	1.13237e+06		842683	1.20679e+06	840233	571186	271934	173430	542294	572153	7	8	8	7	0.718965	0.983735	0.515988	0.0499119
Q9Z2H5	Epb41l1	Band 4.1-like protein 1	465	SEAEEGEVRTPTK	diphos-(465)SEAEEGEVRTPTK		311310	526902	638157						301251		725102					3	2	5	0	0.426147	0.923087	#DIV/0!	#DIV/0!
Q9Z2H5	Epb41l1	Band 4.1-like protein 1	478	IKELKPEQETTPR	monophos-(478)IKELKPEQETTPR	1.12248e+06	4.03032e+06	3.05912e+06	311954	1.17095e+06	241392	923407		389685	3.57905e+06	1.49603e+06	1.58027e+06	2.50512e+06	117852	496919	1.85592e+06	7	8	8	7	0.602731	0.943368	0.253882	0.173058
Q9Z2H5	Epb41l1	Band 4.1-like protein 1	506	HQASINELKR	monophos-(506)HQASINELKR		2.3796e+06	180306	326723	306399								389913				4	1	3	2	#DIV/0!	#DIV/0!	0.0678761	0.551053
Q9Z2H5	Epb41l1	Band 4.1-like protein 1	536	RLPSSPASPSPK	diphos-(536)RLPSSPASPSPK	975684	1.78076e+06	2.83348e+06	1.36953e+06	1.90606e+06	485101	3.39522e+06	707903	2.0316e+06	3.35427e+06	1.74895e+06	1.99276e+06	2.38289e+06	679752	1.38793e+06	2.33317e+06	8	8	8	8	0.496621	0.510177	0.454763	0.450471
Q9Z2H5	Epb41l1	Band 4.1-like protein 1	536	RLPSSPASPSPK	monophos-(536)RLPSSPASPSPK	227658	509807	934602	256726					550801	803641		514215	262285			556217	4	5	7	2	0.330376	0.759618	0.908089	0.532185
Q9Z2H5	Epb41l1	Band 4.1-like protein 1	662	GPSSQEDESGGLEDSPDRGACSTPEMPQFESVK	diphos-(662)GPSSQEDESGGLEDSPDRGACSTPEMPQFESVK	368412	1.17874e+06	2.64384e+06	834453	2.31188e+06	193567	1.65541e+06		1.57878e+06	799788		541116		351903	412291		7	5	7	5	0.245307	0.243266	0.636165	0.768645
Q9Z2H5	Epb41l1	Band 4.1-like protein 1	662	GPSSQEDESGGLEDSPDR	monophos-(662)GPSSQEDESGGLEDSPDR	432439	132650	972087	487983	319317	130895	2.16022e+06		750513	1.13857e+06	862592	630812	276186	403198	2.58682e+06	942226	7	8	8	7	0.982625	0.454908	0.00903562	0.473262
Q9Z2H5	Epb41l1	Band 4.1-like protein 1	680	GACSTPEMPQFESVK	monophos-(680)GACSTPEMPQFESVK	240603	548986	718168			242510	277503		438218	662699	457023			250244	436929		5	5	6	4	0.462705	0.719992	0.324368	0.0591041
Q9Z2H5	Epb41l1	Band 4.1-like protein 1	779	SLSPIIGK	monophos-(779)SLSPIIGK	84508.2	202376	272890	330744	62535	148269	432552	171150					125672		171950	209156	8	3	4	7	0.20609	0.57665	0.944822	0.644957
O70318	Epb41l2	Band 4.1-like protein 2	83	QRSYNLVVAK	monophos-(83)QRSYNLVVAK			656938	387347	103679	87237.6	446147	318091			414383		85317	118050	161077		6	4	3	7	0.57833	0.300799	0.766323	0.0160516
O70318	Epb41l2	Band 4.1-like protein 2	99	EPTQADVEDQILGKEESLPEEESR	monophos-(99)EPTQADVEDQILGKEESLPEEESR	173250	198214	192866			123530			237934							263270	4	2	4	2	0.730021	0.0420451	0.0713455	0.887092
O70318	Epb41l2	Band 4.1-like protein 2	542	SLDGAPIGVVDQSPPGEGSVPGPGVISYTTIQDGR	monophos-(542)SLDGAPIGVVDQSPPGEGSVPGPGVISYTTIQDGR		95161.5	194448					345031	146071		232994					877404	3	3	4	2	0.180439	0.439691	0.0161509	0.34102
Q9WV92	Epb41l3	Band 4.1-like protein 3	48	QQPALEQFPEAAAHSTPVKR	monophos-(48)QQPALEQFPEAAAHSTPVKR		252793	490673						228350	394767							2	2	4	0	0.777245	0.718704	#DIV/0!	#DIV/0!
Q9WV92	Epb41l3	Band 4.1-like protein 3	83	QLEYQQFEDDKLSQR	monophos-(83)QLEYQQFEDDKLSQR		1.75791e+06		1.08058e+06		509519	2.78832e+06	193469	591329	504196	263289			566458			5	4	5	4	0.00944641	0.167233	0.210025	0.780605
Q9WV92	Epb41l3	Band 4.1-like protein 3	425	RASALIDRPAPYFER	monophos-(425)RASALIDRPAPYFER			1.15511e+06		879664		1.24892e+06	1.13977e+06	722370	189620	505024		906899				4	4	4	4	0.302621	0.0231292	0.214657	0.120724
Q9WV92	Epb41l3	Band 4.1-like protein 3	450	SLDGASVSENHEIYMK	diphos-(450)SLDGASVSENHEIYMK		231450			837673		310324			306309				96684.7			3	2	2	3	0.606086	0.39016	0.195337	0.644473
Q9WV92	Epb41l3	Band 4.1-like protein 3	450	SLDGASVSENHEIYMK	monophos-(450)SLDGASVSENHEIYMK	195834	452659	235966	339001	949476	80569.7	61678.5	131290	381420	720238			335786		189232		8	4	6	6	0.722208	0.559921	0.226359	0.555351
Q9WV92	Epb41l3	Band 4.1-like protein 3	466	DSVSAAEVGTGQYATTK	monophos-(466)DSVSAAEVGTGQYATTK	249748		415338	145980		154363	305513	285056		579327	329620			143084			6	3	5	4	0.142647	0.402163	0.306169	0.224638
Q9WV92	Epb41l3	Band 4.1-like protein 3	483	GISQTNLITTVTPEKK	diphos-(483)GISQTNLITTVTPEKK	894275	2.17221e+06	3.45576e+06	2.39852e+06	2.98618e+06	1.16473e+06	3.15875e+06	4.43935e+06	1.45173e+06	3.003e+06	1.82166e+06	2.40964e+06	2.23761e+06	1.37919e+06	1.7356e+06	3.64027e+06	8	8	8	8	0.308747	0.468899	0.385946	0.447355
Q9WV92	Epb41l3	Band 4.1-like protein 3	483	GISQTNLITTVTPEKK	monophos-(483)GISQTNLITTVTPEKK	329707	1.02081e+06	1.91126e+06	1.57959e+06	417188	788089	2.43867e+06	1.50406e+06	577766	1.30169e+06	862201	2.18379e+06	1.89277e+06	527038	589385	1.69572e+06	8	8	8	8	0.765396	0.899798	0.698155	0.975915
Q9WV92	Epb41l3	Band 4.1-like protein 3	533	TDTAADGETSATESDQEEDAEIKAQDLDK	diphos-(533)TDTAADGETSATESDQEEDAEIKAQDLDK			2.70281e+06	1.142e+06	448980		1.16548e+07				772867	484532	144766	1.02029e+06	63960.5	1.61162e+06	4	6	4	6	0.000243379	0.293547	0.0307374	0.549985
Q9WV92	Epb41l3	Band 4.1-like protein 3	794	VESTSVGSISPGGAK	monophos-(794)VESTSVGSISPGGAK					361701	120650	582004			388962			151303	127195	281527		3	4	1	6	0.319798	0.416365	#DIV/0!	#DIV/0!
Q80VP1	Epn1	Epsin-1	410	TALPTSGSSTGELELLAGEVPAR	diphos-(410)TALPTSGSSTGELELLAGEVPAR	797292	2.61448e+06	5.28838e+06	6.24715e+06	1.4108e+06	2.05312e+06	3.85849e+06	4.21744e+06	1.24981e+06	1.97953e+06	4.30716e+06	5.69206e+06	1.70569e+06	2.79848e+06	5.59753e+06	4.00276e+06	8	8	8	8	0.805193	0.909555	0.335902	0.733373
Q80VP1	Epn1	Epsin-1	410	TALPTSGSSTGELELLAGEVPAR	monophos-(410)TALPTSGSSTGELELLAGEVPAR	2.19821e+06	3.1388e+06	3.4682e+06	7.60113e+06	4.09608e+06	3.16067e+06	1.17487e+07	6.08544e+06	3.79986e+06	4.22618e+06	5.91462e+06	7.23987e+06	2.93589e+06	3.71097e+06	1.34091e+07	8.04981e+06	8	8	8	8	0.842438	0.566618	0.0790524	0.241736
Q80VP1	Epn1	Epsin-1	433	SPGAFDMSGVGGSLAESVGSPPPAATPTPTPPTR	diphos-(433)SPGAFDMSGVGGSLAESVGSPPPAATPTPTPPTR	274099	109320	348040		556649	92424.6		240808	492716	356039	422536	264776	133457	107799		343187	6	7	7	6	0.67023	0.714367	0.390648	0.374012
Q80VP1	Epn1	Epsin-1	433	SPGAFDMSGVGGSLAESVGSPPPAATPTPTPPTR	monophos-(433)SPGAFDMSGVGGSLAESVGSPPPAATPTPTPPTR	127968	88753	1.14908e+06	542804	670379	164008	620561	355896	312002		1.37658e+06	735661	260090			810536	8	5	7	6	0.555768	0.320564	0.166195	0.552278
Q8CHU3	Epn2	Epsin-2	170	GSSQPNLSTSYSEQEYGK	monophos-(170)GSSQPNLSTSYSEQEYGK	1.6753e+06	2.52396e+06	2.76642e+06	1.08571e+06	1.98068e+06	1026000	1.81844e+06	600741	2.47318e+06	1.4381e+06	3.00987e+06	778921	835796	1.02125e+06	1.40668e+06	2.25485e+06	8	8	8	8	0.800244	0.936023	0.395313	0.118771
Q8CHU3	Epn2	Epsin-2	188	AGGSPASYHGSTSPR	diphos-(188)AGGSPASYHGSTSPR	140051	290990	629791	787515	171953	84590.3	701712	292946	191357	338860	335843		199923	187672	441595	297125	8	7	7	8	0.0200931	0.350389	0.631238	0.429777
Q8CHU3	Epn2	Epsin-2	384	TTDAWGAAKPSSASGSFELFSNFNGTVKDDFSEFDNLR	diphos-(384)TTDAWGAAKPSSASGSFELFSNFNGTVKDDFSEFDNLR	262244								560418	385662			650402	204356			1	4	3	2	#DIV/0!	#DIV/0!	0.339824	0.909984
Q8CHU3	Epn2	Epsin-2	440	TTSPDLFESQSLTSASSKPSSAR	monophos-(440)TTSPDLFESQSLTSASSKPSSAR	940529	1.48936e+06	2.28416e+06	1.06007e+06	2.02723e+06	591617	1.38916e+06	657181	1.78652e+06	1.75489e+06	2.13213e+06	1.6082e+06	790613	817441	2.32132e+06	1.65909e+06	8	8	8	8	0.784435	0.315724	0.373704	0.244449
Q60902	Eps15l1	Epidermal growth factor receptor substrate 15-like 1	216	TVFAGAVPVLPASPPPKDSLR	monophos-(216)TVFAGAVPVLPASPPPKDSLR		198435	1.0139e+06	1.71444e+06			872117	787371	260616	262673	423623	1.60706e+06			497104	2.08717e+06	5	6	7	4	0.491403	0.887336	0.816007	0.527375
Q60902	Eps15l1	Epidermal growth factor receptor substrate 15-like 1	344	GIDPPQVLSPDMVPPSER	monophos-(344)GIDPPQVLSPDMVPPSER	164615	233908		339617		168691	493615	265105	306692	205323	313026	487348			527776	229182	6	6	7	5	0.878993	0.387278	0.338832	0.582228
Q5EBJ4	Ermn	Ermin	208	EGSPLKEESLAR	monophos-(208)EGSPLKEESLAR	1.21858e+06	752159	1.9409e+06					3.27257e+06	2.76874e+06	2.84884e+06	5.25536e+06	2.41495e+06		744264		4.1262e+06	4	6	7	3	0.61408	0.20786	0.612368	0.814818
Q5EBJ4	Ermn	Ermin	220	EDSPLGSPGSQPGTPDEQPVFGK	diphos-(220)EDSPLGSPGSQPGTPDEQPVFGK	144931		427646					1.37679e+06	218761	135164	1.82278e+06	865278		326736		1.68325e+06	3	6	6	3	0.951844	0.717984	0.766222	0.30552
Q5EBJ4	Ermn	Ermin	220	EDSPLGSPGSQPGTPDEQPVFGK	monophos-(220)EDSPLGSPGSQPGTPDEQPVFGK	1.17021e+06		4.18617e+06					1.56324e+06	1.46309e+06	514974	2.55991e+06	948280		161490		461614	3	6	6	3	0.227205	0.157064	0.489977	0.247913
Q3TZZ7	Esyt2	Extended synaptotagmin-2	674	EPTPSIASDISLPIATQELR	diphos-(674)EPTPSIASDISLPIATQELR		327146	735375					447456		523122			490073		561207		3	3	3	3	0.0559798	0.869717	0.146823	0.824614
Q91WM6	Eva1a	Protein eva-1 homolog A	113	NVFTSAEELER	monophos-(113)NVFTSAEELER	63288.8	510097	413147	820371	551850	105041	2.01653e+06	623570	126375		1.17823e+06	1.37126e+06	76541.7	158583	905686	728373	8	7	7	8	0.757646	0.970406	0.590349	0.985928
P70429	Evl	Ena/VASP-like protein	232	VQRPEDASGGSSPSGTSK	monophos-(232)VQRPEDASGGSSPSGTSK		73552.4	81645.3						57172.2		112225						2	2	4	0	0.185839	0.82243	#DIV/0!	#DIV/0!
P70429	Evl	Ena/VASP-like protein	289	KEDESQTEDPSTSPSPGTR	monophos-(289)KEDESQTEDPSTSPSPGTR	622497	78770.5	836832							649217	476637					371931	3	3	5	1	0.227562	0.957974	#DIV/0!	#DIV/0!
P70429	Evl	Ena/VASP-like protein	326	SNSVEKPVSSLLSR	monophos-(326)SNSVEKPVSSLLSR	575244	1.75346e+06	3.04788e+06	229162	704917	692113	828540	658837	954150	1.00601e+06	1.79551e+06	975858	412077	953915	636888	1.59746e+06	8	8	8	8	0.0876147	0.957051	0.0272931	0.18633
P70429	Evl	Ena/VASP-like protein	361	VKPAGSVNDVGLDALDLDR	monophos-(361)VKPAGSVNDVGLDALDLDR	52314.8	153488	441178	181716	98178.5	72194	188400		92373.1		402188		84706.8	61998.9		380837	7	5	6	6	0.529353	0.69739	0.552315	0.402189
A6H5Z3	Exoc6b	Exocyst complex component 6B	247	DVYTIFDAEVESTSPK	monophos-(247)DVYTIFDAEVESTSPK	99680.1	200950				101849				615507					285965		3	2	3	2	0.112936	0.0931511	0.63841	0.63988
O88792	F11r	Junctional adhesion molecule A	278	VIYSQPSTRSEGEFK	diphos-(278)VIYSQPSTRSEGEFK	502020	580399						696145									3	0	2	1	#DIV/0!	#DIV/0!	#DIV/0!	#DIV/0!
Q9CQY2	Fam103a1	RNMT-activating mini protein	31	RPPESPPIVEEWNSR	monophos-(31)RPPESPPIVEEWNSR								71529.4							134054	171085	1	2	0	3	#DIV/0!	#DIV/0!	#DIV/0!	#DIV/0!
Q8C739	Fam110b	Protein FAM110B	294	ANSDIISLNFR	monophos-(294)ANSDIISLNFR	35979.4	73406.6	221610		235975	40515.4		124716	52476.4	49440.7	173156					189730	6	4	6	4	0.844181	0.91701	0.793676	0.392591
Q9DB52	Fam122a	Protein FAM122A	31	SNSAPLIHGLSDSSPVFQAEAPSAR	monophos-(31)SNSAPLIHGLSDSSPVFQAEAPSAR	45039.6	106573	947644		351435	160966			92298.8	62107.4	427255	167782	90569.2	60419.5	104182	231316	5	8	7	6	0.0148355	0.373521	0.0285454	0.481382
Q9DB52	Fam122a	Protein FAM122A	132	RIDFIPVSPAPSPTR	diphos-(132)RIDFIPVSPAPSPTR	82439.6	134977	245099		138702	73062.8	412236	453257	130253			572544	90987.3	100636	250139	412577	7	6	5	8	0.593707	0.692903	0.599749	0.935102
Q6P9N1	Fam126a	Hyccin	452	SFEQVSGAPVPR	monophos-(452)SFEQVSGAPVPR		94238.7	223431					257224									3	0	2	1	#DIV/0!	#DIV/0!	#DIV/0!	#DIV/0!
Q8C729	Fam126b	Protein FAM126B	283	NSLPFDAPDSSQEGQK	monophos-(283)NSLPFDAPDSSQEGQK	553190	544880	555606		415809	337259			925143	395341	1.00072e+06		646475	583587		313480	5	6	6	5	0.0709034	0.245204	0.368464	0.137171
Q8C729	Fam126b	Protein FAM126B	427	HLSLPAGQVVPK	monophos-(427)HLSLPAGQVVPK	293075	429329	402605		194168	209443	1.2155e+06	591760	376751	397949	420146	655363	185930	144813	680367	785310	7	8	7	8	0.297146	0.894083	0.00752854	0.608117
Q8C729	Fam126b	Protein FAM126B	518	SPSFNMQLISQV	monophos-(518)SPSFNMQLISQV		184892	416196		307132	385368	1.22212e+06	626849				395236		293008	1.06286e+06	780353	6	4	3	7	0.995012	0.656184	0.219581	0.175839
Q3TY60	Fam131b	Protein FAM131B	45	NSNAYGIGALAK	monophos-(45)NSNAYGIGALAK	122086	136097	174178				243568	289688	221509	346333	220754		87082.9	81040.4			5	5	6	4	0.421808	0.976635	0.550225	0.647585
Q3TY60	Fam131b	Protein FAM131B	108	DTDAYSDLSDGEKEAR	diphos-(108)DTDAYSDLSDGEKEAR		529251	609876	153137			342217	1.15792e+06			774753	322037		294598			5	3	5	3	0.726906	0.720946	0.225299	0.648383
Q3TY60	Fam131b	Protein FAM131B	108	DTDAYSDLSDGEKEAR	monophos-(108)DTDAYSDLSDGEKEAR	769767	1.22604e+06	1.56333e+06	862920	1.01238e+06	404669	1.25387e+06	418567	1.58683e+06	606980	1.53571e+06	1.38371e+06	241808	225844	422791	3.06154e+06	8	8	8	8	0.0367688	0.612921	0.0315806	0.415077
Q3TY60	Fam131b	Protein FAM131B	277	RPLAPEEEEDAGCRDLESLSPR	monophos-(277)RPLAPEEEEDAGCRDLESLSPR	599223	347513					646643		1.03634e+06								3	1	3	1	#DIV/0!	#DIV/0!	#DIV/0!	#DIV/0!
Q3TY60	Fam131b	Protein FAM131B	291	DLESLSPREDPEMSTALSR	monophos-(291)DLESLSPREDPEMSTALSR	442748	392144	374633	301413		72453.5	668778	482096	583681	374008	663545				535428	652726	7	5	7	5	0.416986	0.0957491	0.166799	0.751784
Q3TY60	Fam131b	Protein FAM131B	310	KVSDVTSSGVQSFDEEEGDANN	monophos-(310)KVSDVTSSGVQSFDEEEGDANN	1.50739e+06	2.13935e+06	2.65823e+06	471297	1.94547e+06	722059	1.1643e+06	1.08988e+06	2.27166e+06	674034	3.15577e+06	952113	790132	1.06843e+06	2.32333e+06	1.54325e+06	8	8	8	8	0.638586	0.747713	0.168657	0.336119
Q3TY60	Fam131b	Protein FAM131B	311	VSDVTSSGVQSFDEEEGDANN	monophos-(311)VSDVTSSGVQSFDEEEGDANN		125384	304951		441200	96654.5		169507	274463	148073	338926		71957.8	123751		204427	5	6	5	6	0.441071	0.65461	0.530598	0.474376
Q6NS82	Fam134a	Protein FAM134A	261	SAPPAGDEPLAETESESEAELAGFSPVVDVK	diphos-(261)SAPPAGDEPLAETESESEAELAGFSPVVDVK	635822		1.37934e+06		676146		720895				1.16949e+06						4	1	3	2	#DIV/0!	#DIV/0!	0.11654	0.294132
Q6NS82	Fam134a	Protein FAM134A	293	TALALAITDSELSDEEASILESGGFSVSR	diphos-(293)TALALAITDSELSDEEASILESGGFSVSR							59691.4	132347								78292.3	2	1	0	3	#DIV/0!	#DIV/0!	#DIV/0!	#DIV/0!
Q6NS82	Fam134a	Protein FAM134A	322	ATTPQLTDVSEDLDQQSLPSEPEEALNR	diphos-(322)ATTPQLTDVSEDLDQQSLPSEPEEALNR			847483	461374	169153		486087	440070	285954					327274	447857	392457	5	4	3	6	0.0732436	0.384077	0.0891344	0.269108
Q6NS82	Fam134a	Protein FAM134A	322	ATTPQLTDVSEDLDQQSLPSEPEEALNR	monophos-(322)ATTPQLTDVSEDLDQQSLPSEPEEALNR	104511		245477	170600			171114	154697	263905	181233	170386				203278	195833	5	5	6	4	0.540293	0.261552	0.149863	0.798547
Q9CQV4	Fam134c	Protein FAM134C	304	GQTPLTEGSEDLDGHSDPEESFAR	diphos-(304)GQTPLTEGSEDLDGHSDPEESFAR	340139	273650	2.44182e+06		1.00205e+06			316787	918664	503719			855639	298610			5	4	5	4	0.0891794	0.650088	0.168333	0.584226
Q9CQV4	Fam134c	Protein FAM134C	304	GQTPLTEGSEDLDGHSDPEESFAR	monophos-(304)GQTPLTEGSEDLDGHSDPEESFAR	427961				134376				491171	423789			335542				2	3	3	2	0.234087	0.353624	0.127573	0.0766044
Q9CQV4	Fam134c	Protein FAM134C	432	APSSDLDTDAEGDDFELLDQSELNQLDPASSR	monophos-(432)APSSDLDTDAEGDDFELLDQSELNQLDPASSR		60271.5	328882		253226			124434	98479.6				108663				4	2	3	3	0.0869517	0.389046	0.458969	0.996571
Q3U2I3	Fam160a2	FTS and Hook-interacting protein	507	QQSLGGSESPGPVPR	monophos-(507)QQSLGGSESPGPVPR	355576	421788	451155	198443			1.71698e+06	264957	343793	390405	594037	1.06975e+06			363060	469963	6	6	8	4	0.136555	0.911064	0.0368786	0.562423
Q3U2I3	Fam160a2	FTS and Hook-interacting protein	889	DGTGLGLGGGSPGASTPVLLPR	monophos-(889)DGTGLGLGGGSPGASTPVLLPR	122226	268130	623171	451383		195373	387832	757198	127706	217923	188821				699684	415444	7	5	7	5	0.925949	0.611979	0.587256	0.119715
Q8BUM6	Fam163b	Protein FAM163B	92	SCSHYEPPTFFLQEPEDEDFEGVR	monophos-(92)SCSHYEPPTFFLQEPEDEDFEGVR			121329		356013		203602				342746						3	1	2	2	#DIV/0!	#DIV/0!	0.767586	0.756255
Q5XG69	Fam169a	Soluble lamin-associated protein of 75 kDa	338	HFQDSEFSSSQGEDENVAK	monophos-(338)HFQDSEFSSSQGEDENVAK	603702	268878	1.07373e+06		1.62467e+06			470842	1.03657e+06		273773		88939.9	307003	664469		5	5	5	5	0.495551	0.291616	0.442791	0.951137
Q5XG69	Fam169a	Soluble lamin-associated protein of 75 kDa	372	TSESSEEFLEEEPEQGVIDFEDESGDKDAQPALETQPR	diphos-(372)TSESSEEFLEEEPEQGVIDFEDESGDKDAQPALETQPR			1.21511e+06	153698				304029					81801.1	54708.6		333771	3	3	2	4	0.133968	0.307802	0.0283319	0.523269
Q5XG69	Fam169a	Soluble lamin-associated protein of 75 kDa	485	TSPDTDSEMLIDQSPSDDKGHTEENLSPVSK	monophos-(485)TSPDTDSEMLIDQSPSDDKGHTEENLSPVSK	483096	189970	1.81626e+06	396919		144802		410363	918139	552957	129262	535843	460596	244961	182934	765323	6	8	8	6	0.0587723	0.692054	0.0813563	0.292956
Q5XG69	Fam169a	Soluble lamin-associated protein of 75 kDa	626	AVDSSSEEIEVEVPVVDRR	diphos-(626)AVDSSSEEIEVEVPVVDRR	249013	414643	5.82245e+06	4.52518e+06	3.12307e+06	568290	4.42486e+06	3.98319e+06	662530	319100	3.37658e+06	4.43373e+06	1.11072e+06	2.00834e+06	2.52648e+06	2.67933e+06	8	8	8	8	0.267061	0.428002	0.164794	0.935294
A2A699	Fam171a2	Protein FAM171A2	444	SVEGPGGLEPSLDEYRR	monophos-(444)SVEGPGGLEPSLDEYRR	241668	221160		1.43412e+06		499989	1.21013e+06	381492	222844	284620	488616		213618	320389	1.31496e+06		6	6	6	6	0.652704	0.504204	0.991976	0.541425
A2A699	Fam171a2	Protein FAM171A2	734	TGLCSPEDNSLTPLLDEVVAPEGR	monophos-(734)TGLCSPEDNSLTPLLDEVVAPEGR	282694	537640		969550		618139	603916	362734	1.24522e+06	961137	1.54389e+06		972936	409755	1.55156e+06		6	6	6	6	0.224734	0.0210768	0.954566	0.529515
Q8BR63	Fam177a1	Protein FAM177A1	51	VIHFVSGETMEEYSTDEDEVDGLDKK	diphos-(51)VIHFVSGETMEEYSTDEDEVDGLDKK			1.15621e+06	7.14922e+06	955453			6.65743e+06			8.43603e+06	1.07896e+07		370323		1.47093e+07	4	4	4	4	0.364962	0.233076	0.447852	0.76755
Q3UGS4	Fam195b	Protein FAM195B	20	SPTNSSEIFTPAHEENVR	monophos-(20)SPTNSSEIFTPAHEENVR		193792	523664				322468	593839			239398					342924	4	2	3	3	0.566454	0.453181	0.833651	0.497205
Q6PGL7	Fam21	WASH complex subunit FAM21	153	AGNSDSEEDDANERVDLILEPK	diphos-(153)AGNSDSEEDDANERVDLILEPK	298446	602871	2.81065e+06	1.26072e+06			999864	830278	733706		1.77002e+06		851025	962464	322396	745814	6	6	6	6	0.204152	0.578082	0.010973	0.285994
Q6PGL7	Fam21	WASH complex subunit FAM21	529	GLFSDEEDSEDLFSSQSSSKPK	monophos-(529)GLFSDEEDSEDLFSSQSSSKPK	367500	499463	1.1464e+06	1.44953e+06		302633	1.28349e+06	725942	569737	491840	993578	1.11756e+06	493911	546474	872886	1.07309e+06	7	8	8	7	0.184661	0.780357	0.748531	0.713283
Q6PGL7	Fam21	WASH complex subunit FAM21	606	TSALLFSSDEEDQWNIADSHTK	diphos-(606)TSALLFSSDEEDQWNIADSHTK		100015	2.26126e+06	1.18769e+06		526783	1.49651e+06	1.27621e+06		323370	1.19685e+06	1.36909e+06		1.00079e+06	1.35531e+06	1.24863e+06	6	6	6	6	0.179978	0.868775	0.0991186	0.827954
Q6PGL7	Fam21	WASH complex subunit FAM21	606	TSALLFSSDEEDQWNIADSHTK	monophos-(606)TSALLFSSDEEDQWNIADSHTK	116845					155920		1.28808e+06		327835			117883				3	2	2	3	0.311755	0.595195	0.313403	0.594061
Q6PGL7	Fam21	WASH complex subunit FAM21	717	VPLLFSDEEDSEVPSGVKPEDLK	monophos-(717)VPLLFSDEEDSEVPSGVKPEDLK	354730		1.38161e+06	1.17419e+06		297595	2.26664e+06	902298	623812	422410	805621	1.17218e+06	404759	382721	934134	2.18225e+06	6	8	7	7	0.615608	0.590365	0.0970388	0.570637
Q6PGL7	Fam21	WASH complex subunit FAM21	1319	VASIFDDPLNAFGSQ	monophos-(1319)VASIFDDPLNAFGSQ				87899.1		49279.3	104734	68362.8			55343.5			35763.1		82518.5	4	3	2	5	0.954487	0.328093	0.888713	0.880561
Q7TSF4	Fam211a	Leucine-rich repeat-containing protein FAM211A	311	EGTDQQDPIGSPVTPARGQESTECVIQT	diphos-(311)EGTDQQDPIGSPVTPARGQESTECVIQT		315870	580499					278045		205583	346144			130748		266889	3	4	4	3	0.355126	0.170172	0.440393	0.234972
Q7TSF4	Fam211a	Leucine-rich repeat-containing protein FAM211A	311	EGTDQQDPIGSPVTPAR	monophos-(311)EGTDQQDPIGSPVTPAR	305511	378199	641780		172022	103205	605538	332150	545020	547250	644980	300240		146092	221549	460473	7	7	7	7	0.865253	0.662071	0.627994	0.0576064
Q80VY2	Fam212b	Protein FAM212B	272	HIETPATSSPK	monophos-(272)HIETPATSSPK	120481		224804			86445.4											3	0	2	1	#DIV/0!	#DIV/0!	#DIV/0!	#DIV/0!
Q9D772	Fam219a	Protein FAM219A	66	GYSSLDQSPDEKPLVALDTDSDDDFDMSR	diphos-(66)GYSSLDQSPDEKPLVALDTDSDDDFDMSR			355964	431736				635278			954053	1.62758e+06		53619		880947	3	4	4	3	0.0963297	0.344451	0.723664	0.46491
Q9D772	Fam219a	Protein FAM219A	66	GYSSLDQSPDEKPLVALDTDSDDDFDMSR	monophos-(66)GYSSLDQSPDEKPLVALDTDSDDDFDMSR				420714				232126			678882	858633				375286	2	3	3	2	0.720158	0.209133	0.618475	0.136254
Q68FE6	Fam65a	Protein FAM65A	340	FSTYSQSPPDTPSLR	monophos-(340)FSTYSQSPPDTPSLR	162124	242669	351480		387209			298864	242940	246848	321501	370981				306498	5	5	7	3	0.350916	0.847145	0.671468	0.287325
Q68FE6	Fam65a	Protein FAM65A	871	HTSSPEVVAEDR	monophos-(871)HTSSPEVVAEDR	140452	650229						224641	279846	404138						444325	3	3	4	2	0.179263	0.831004	0.950532	0.855221
Q8BK03	Fam73b	Protein FAM73B	266	TLMLPLTEGSLR	monophos-(266)TLMLPLTEGSLR	51562.4		125445			107339	330753	326664		62926.2				48269.3	243161	434753	5	4	3	6	0.536324	0.933848	0.139828	0.100029
F8VPU2	Farp1	FERM, RhoGEF and pleckstrin domain-containing protein 1	13	LGAPENSGISTLER	monophos-(13)LGAPENSGISTLER	116393	214918							227397	272897				67186.3			2	3	4	1	0.829657	0.807789	#DIV/0!	#DIV/0!
F8VPU2	Farp1	FERM, RhoGEF and pleckstrin domain-containing protein 1	387	QSPQSASLTFGEGTESPGGQSCQQAK	monophos-(387)QSPQSASLTFGEGTESPGGQSCQQAK			324695						282452	339063							1	2	3	0	#DIV/0!	#DIV/0!	#DIV/0!	#DIV/0!
F8VPU2	Farp1	FERM, RhoGEF and pleckstrin domain-containing protein 1	416	ACTLELGPHQSPALPKSPPGSK	diphos-(416)ACTLELGPHQSPALPKSPPGSK	593118	1.26674e+06	2.47949e+06	410347	1.48796e+06	970747			1.46584e+06	1.37493e+06	719057		1.0931e+06	1.16966e+06			6	5	7	4	0.0928155	0.91971	0.0842642	0.985874
F8VPU2	Farp1	FERM, RhoGEF and pleckstrin domain-containing protein 1	416	ACTLELGPHQSPALPK	monophos-(416)ACTLELGPHQSPALPK	142388	386418	416741						229113	329976	405826		147326				3	4	6	1	0.623491	0.722662	#DIV/0!	#DIV/0!
Q3UMF9	Faxc	Failed axon connections homolog	381	TPDTDFTGHSLFDSDVEMDDYTDHEQCK	monophos-(381)TPDTDFTGHSLFDSDVEMDDYTDHEQCK			384346								380046	138730				171729	1	3	3	1	#DIV/0!	#DIV/0!	#DIV/0!	#DIV/0!
Q9CZV8	Fbxl20	F-box/LRR-repeat protein 20	408	VHAYFAPVTPPPSVGGSR	diphos-(408)VHAYFAPVTPPPSVGGSR	527807	753260	1.74637e+06	2.02594e+06	1.49531e+06	800467	3.64557e+06	3.06173e+06	657495	523700	2.45988e+06	2.74197e+06	871570	885265	2.1608e+06	4.59014e+06	8	8	8	8	0.568957	0.872174	0.26101	0.229187
Q80UW2	Fbxo2	F-box only protein 2	129	NPCGEEDLEGWSDVEHGGDGWR	monophos-(129)NPCGEEDLEGWSDVEHGGDGWR	165347	320603	1.03776e+06	364859	471428	246025		543831		150154	1.16705e+06	518094	213307			645312	7	5	7	5	0.431973	0.666235	0.15263	0.599019
P62932	Fbxo40	F-box only protein 40	393	SDLIKTTLQCALER	diphos-(393)SDLIKTTLQCALER	2.08044e+06	5.32561e+06		8.39357e+06	8.67282e+06	3.87917e+06	7.54808e+06	1.25451e+07	3.99944e+06	4.91024e+06	1.28541e+07		2.14423e+06	2.49271e+06	9.41842e+06	1.30086e+07	7	7	6	8	0.476385	0.980702	0.837906	0.596217
Q6NS60	Fbxo41	F-box only protein 41	473	RHSTEGEEGDVSDVGSR	monophos-(473)RHSTEGEEGDVSDVGSR	166528	797929	1.11012e+06	237255	87356			207097	968236	1.29479e+06	616715		435620		199815	382246	6	6	7	5	0.967216	0.388598	0.0527833	0.038379
Q8K0X8	Fez1	Fasciculation and elongation protein zeta-1	57	SMEDLVNEFDEK	monophos-(57)SMEDLVNEFDEK	169876	164184	317669		212351	195382	473434	513656	125342	184988	389538	313182			519173		7	5	7	5	0.831935	0.877012	0.270516	0.085712
Q61851	Fgfr3	Fibroblast growth factor receptor 3	433	IARLSSGEGPVLANVSELELPADPK	diphos-(433)IARLSSGEGPVLANVSELELPADPK			740959	313030		221335		512958	143001		404435	992257	426653	236069	278306	364250	4	7	5	6	0.822672	0.810374	0.0347057	0.318093
Q9JL04	Fmn2	Formin-2	337	GSPGEEWVPEVEEASQR	monophos-(337)GSPGEEWVPEVEEASQR	468055	549872	1.30899e+06	1.05841e+06		637384	1.09164e+06	562990	944061	742160	1.18791e+06	908373	193837	640528	1.57351e+06	1.20966e+06	7	8	8	7	0.597947	0.573062	0.254881	0.798981
Q9JL04	Fmn2	Formin-2	364	ESITSAVVSLPGSPAPSPR	diphos-(364)ESITSAVVSLPGSPAPSPR		174153						260325						147635	225346		2	2	1	3	0.93432	0.649085	#DIV/0!	#DIV/0!
Q9JL04	Fmn2	Formin-2	458	SADWTEELGVR	monophos-(458)SADWTEELGVR	62558.3	105025		249335		86050		190124			96947				239755		5	2	4	3	0.53443	0.68778	0.987802	0.513238
Q9JL04	Fmn2	Formin-2	482	GATADDSGGGSPVLAAK	monophos-(482)GATADDSGGGSPVLAAK	158476					162244			312217	522556				107222	424299		2	4	3	3	0.021967	0.134984	0.924344	0.525999
Q9JL04	Fmn2	Formin-2	719	SIQTSPTEEGR	monophos-(719)SIQTSPTEEGR	278595	401866	480163	589755		145270			382812	470075	473340	532044		221383	724656		5	6	8	3	0.906319	0.411649	0.0145507	0.680581
Q9JL26	Fmnl1	Formin-like protein 1	177	SKPLDQSVEDLSK	monophos-(177)SKPLDQSVEDLSK		382995		255495		165245		228447		616553			115568	144767			4	3	3	4	0.10143	0.824082	0.0566538	0.0405942
Q9JL26	Fmnl1	Formin-like protein 1	492	GPGDVVSIEILPGAAATPSGDDAQAPR	monophos-(492)GPGDVVSIEILPGAAATPSGDDAQAPR	129763	161189	348142	253738		79900.9	351931	179404	245324	311644	251794		180653	127874	197258	327848	7	7	7	7	0.359693	0.690263	0.544726	0.45566
Q8K012	Fnbp1l	Formin-binding protein 1-like	292	TISDGTISAAK	monophos-(292)TISDGTISAAK	557722	736987	3.05453e+06		790878	206389	1.36085e+06	1.40279e+06	452419	490037	1.79912e+06	683582			779578		7	5	7	5	0.325017	0.516169	0.208099	0.68091
Q8K012	Fnbp1l	Formin-binding protein 1-like	486	HSSDINHLVTQGRESPEGSYTDDANQEVR	monophos-(486)HSSDINHLVTQGRESPEGSYTDDANQEVR		1.65653e+06	2.82033e+06		306871		483418	577580	1.3114e+06	1.8362e+06	352948		154307			399423	5	5	5	5	0.478316	0.551567	0.00611853	0.0373657
P42128	Foxk1	Forkhead box protein K1	401	SAPASPTHPGLMSPR	diphos-(401)SAPASPTHPGLMSPR	464278					291483		481057							393179	408324	3	2	1	4	0.143949	0.892517	#DIV/0!	#DIV/0!
Q7TPM6	Fsd1	Fibronectin type III and SPRY domain-containing protein 1	483	RGSATSSSNTSLT	monophos-(483)RGSATSSSNTSLT			457753	430840	135154	80018.9				155213	945923			231256			4	3	4	3	0.224136	0.515559	0.103695	0.13857
P70213	Fv1	Friend virus susceptibility protein 1	243	SLSDLTSQK	monophos-(243)SLSDLTSQK	107155		207921		115242			314680	121220				73305.3				4	2	3	3	0.499796	0.29693	0.303724	0.796259
Q9WVR4	Fxr2	Fragile X mental retardation syndrome-related protein 2	598	TDGSISGDRQPVTVADYISR	diphos-(598)TDGSISGDRQPVTVADYISR	309812	1.09123e+06	2.72772e+06	1.59565e+06	1.27921e+06	334142	2.29557e+06	1.28757e+06	565264	1.51113e+06	1.16655e+06	2.2495e+06	793116	801530	882785	1.09847e+06	8	8	8	8	0.24628	0.524344	0.389121	0.398172
Q9Z239	Fxyd1	Phospholemman	69	TGEPDEEEGTFRSSIR	monophos-(69)TGEPDEEEGTFRSSIR	415490	3.07646e+06	3.00042e+06	1.94374e+06	3.24147e+06		5.5098e+06	1.14331e+07			1.30954e+07	4.39056e+06	1.51697e+06	803977	1.44713e+07	7.78e+06	7	6	6	7	0.27038	0.290408	0.788756	0.459048
P59648	Fxyd7	FXYD domain-containing ion transport regulator 7	64	SCKSELPSSAPGGGGV	diphos-(64)SCKSELPSSAPGGGGV			868028		161650						231818	394925					2	2	3	1	0.288935	0.634225	#DIV/0!	#DIV/0!
P59648	Fxyd7	FXYD domain-containing ion transport regulator 7	64	SCKSELPSSAPGGGGV	monophos-(64)SCKSELPSSAPGGGGV	220859		609689		389303	145330	1.8938e+06	145714			1.56971e+06			385447		1.25645e+06	6	3	3	6	0.976868	0.314766	0.895941	0.851255
P59648	Fxyd7	FXYD domain-containing ion transport regulator 7	67	SELPSSAPGGGGV	monophos-(67)SELPSSAPGGGGV	242972	311932	324461		352509	87963.2	1.46355e+06	1.1172e+06	677045		620040		128404	124973		1.54743e+06	7	5	5	7	0.762228	0.848752	0.0353792	0.369311
P39688	Fyn	Tyrosine-protein kinase Fyn	18	DGSLNQSSGYR	monophos-(18)DGSLNQSSGYR		318090							303699			442104					1	2	3	0	#DIV/0!	#DIV/0!	#DIV/0!	#DIV/0!
P39688	Fyn	Tyrosine-protein kinase Fyn	413	LIEDNEYTAR	monophos-(413)LIEDNEYTAR	250505	201402		271506	142481	77159.3			259114	142685		213926	64789.5		352803	545216	5	6	6	5	0.16842	0.393208	0.00641336	0.894803
P97855	G3bp1	Ras GTPase-activating protein-binding protein 1	132	YQDEVFGGFVTEPQEESEEEVEEPEER	monophos-(132)YQDEVFGGFVTEPQEESEEEVEEPEER	561235	498072	1.93451e+06	823187	566150	330828	1.89457e+06	1.16189e+06	995855	971700	1.01603e+06	1.10683e+06	339013	406178	910636	1.27225e+06	8	8	8	8	0.107559	0.71521	0.54985	0.617874
P97855	G3bp1	Ras GTPase-activating protein-binding protein 1	228	STSPAPADVAPAQEDLR	monophos-(228)STSPAPADVAPAQEDLR	3.64272e+06	4.22969e+06	1.07597e+07		77560.4	3.05694e+06	9.24621e+06	2.12199e+06	5.72008e+06	3.31717e+06	1.18007e+07			902160	2.47238e+06	499683	7	6	6	7	0.828178	0.788501	0.660088	0.0618515
P97379	G3bp2	Ras GTPase-activating protein-binding protein 2	224	SATPPPAEPASLPQEPPK	monophos-(224)SATPPPAEPASLPQEPPK	5.0849e+06	6.26069e+06	3.3357e+06	3.1353e+06	1.86846e+06	2.12058e+06	6.91664e+06	3.53914e+06	8.58071e+06	4.29711e+06	4.64713e+06	4.04418e+06	1.43961e+06	2.04534e+06	3.5243e+06	5.75198e+06	8	8	8	8	0.654358	0.804326	0.77926	0.128538
Q80T41	Gabbr2	Gamma-aminobutyric acid type B receptor subunit 2	771	TSTSVTSVNQASTSR	diphos-(771)TSTSVTSVNQASTSR					187700					338715			109298	84922.1			1	3	1	3	#DIV/0!	#DIV/0!	#DIV/0!	#DIV/0!
Q80T41	Gabbr2	Gamma-aminobutyric acid type B receptor subunit 2	800	ITELDKDLEEVTMQLQDTPEK	monophos-(800)ITELDKDLEEVTMQLQDTPEK	105223	306018	735495				353717		435989	681811	265678		145841	109474		371818	4	6	6	4	0.621654	0.796238	0.360404	0.233639
Q80T41	Gabbr2	Gamma-aminobutyric acid type B receptor subunit 2	872	TCKDPIEDINSPEHIQR	monophos-(872)TCKDPIEDINSPEHIQR	1.35749e+06	1.22306e+06			1.30199e+06				898524	1.87042e+06	562869		593045	210011			3	5	5	3	0.0226395	0.174419	0.750141	0.247374
P48318	Gad1	Glutamate decarboxylase 1	69	QSSKNLLSCENSDQGAR	monophos-(69)QSSKNLLSCENSDQGAR	235218	476385	1.53846e+06		417299				228036								4	1	4	1	#DIV/0!	#DIV/0!	#DIV/0!	#DIV/0!
P48318	Gad1	Glutamate decarboxylase 1	73	NLLSCENSDQGAR	monophos-(73)NLLSCENSDQGAR	207497	206244	721179		498928	279390			260478		471802			281469			5	3	5	3	0.447883	0.763847	0.513853	0.892553
P06837	Gap43	Neuromodulin	37	IQASFR	monophos-(37)IQASFR	5.60938e+06	6.01337e+06	7.70766e+06	5.90648e+06	2.31739e+06	2.95534e+06	1.02048e+07	9.09924e+06	6.96385e+06	4.2089e+06	1.41098e+07	8.57027e+06	1.10834e+06	2.97159e+06	6.56595e+06	1.26641e+07	8	8	8	8	0.209316	0.631553	0.383283	0.462202
P06837	Gap43	Neuromodulin	80	KEGDGSATTDAAPATSPK	monophos-(80)KEGDGSATTDAAPATSPK	158339	312133	1.25264e+06	254465	259267	172479	175975	1.01064e+06	184861	57468.6	770880	994925		140441	559792	1.39243e+06	8	7	8	7	0.698236	0.578664	0.79293	0.897111
P06837	Gap43	Neuromodulin	81	EGDGSATTDAAPATSPKAEEPSK	monophos-(81)EGDGSATTDAAPATSPKAEEPSK	1.92904e+07	2.48146e+07	6.16842e+07	7.46225e+06	1.96317e+07	4.24368e+06	2.6037e+07	6.67722e+07	3.26806e+07	1.09502e+07	5.48889e+07	3.09838e+07	2.56528e+06	1.32797e+07	1.47233e+07	9.58928e+07	8	8	8	8	0.483391	0.814285	0.179385	0.997189
P06837	Gap43	Neuromodulin	125	AGSAETESAAKATTDNSPSSK	diphos-(125)AGSAETESAAKATTDNSPSSK	9142.67										68651.7			10940.3		122494	1	3	2	2	#DIV/0!	#DIV/0!	0.623956	0.702877
P06837	Gap43	Neuromodulin	157	QADVPAAVTDAAATTPAAEDAATK	monophos-(157)QADVPAAVTDAAATTPAAEDAATK	1.97378e+06	2.84998e+06	5.86367e+06	1.52647e+06	1.73398e+06	716016	3.7996e+06	3.95803e+06	5.05387e+06	1.08931e+06	9.74633e+06	2.86605e+06	1.10157e+06	1.07461e+06	2.02134e+06	4.66071e+06	8	8	8	8	0.145916	0.600807	0.113304	0.219792
P06837	Gap43	Neuromodulin	181	AAQPPTETAESSQAEEEKDAVDEAKPK	monophos-(181)AAQPPTETAESSQAEEEKDAVDEAKPK	154853	405456	366169				431088		265687	172979	448615	135219			140573		4	5	7	2	0.981305	0.257652	0.324833	0.950118
P16858	Gapdh	Glyceraldehyde-3-phosphate dehydrogenase	198	GAAQNIIPASTGAAK	monophos-(198)GAAQNIIPASTGAAK	202207	189988	402456	334161	296336					247998			158942			563625	5	3	5	3	0.13802	0.725061	0.157226	0.552908
Q6PAR5	Gapvd1	GTPase-activating protein and VPS9 domain-containing protein 1	754	EVSSRPSTPGLSVVSGISATSEDIPNKIEDLR	diphos-(754)EVSSRPSTPGLSVVSGISATSEDIPNKIEDLR			1.01908e+06		511982	534959		509267			393870	236432	242338	115833		336843	4	5	3	6	0.131927	0.017532	0.10061	0.382382
Q6PAR5	Gapvd1	GTPase-activating protein and VPS9 domain-containing protein 1	899	SRSSDIVSSVR	monophos-(899)SRSSDIVSSVR			252011		407809		575868						247717	183054			3	2	1	4	0.39151	0.208702	#DIV/0!	#DIV/0!
Q60780	Gas7	Growth arrest-specific protein 7	96	STGDSQNLGSSSPGR	monophos-(96)STGDSQNLGSSSPGR	218566	450416	365046	188421		163186	322206		171631	80043.7	464376	121496		131517	289697	304675	6	7	8	5	0.698676	0.400906	0.327224	0.840961
O09172	Gclm	Glutamate--cysteine ligase regulatory subunit	49	TLNEWSSQISPDLVR	monophos-(49)TLNEWSSQISPDLVR		861657	545045	260523	200116		459176	1.54961e+06	454601		834893	314377	144382	35832.4	1.15918e+06		6	6	6	6	0.745245	0.57686	0.0743338	0.869284
P47856	Gfpt1	Glutamine--fructose-6-phosphate aminotransferase [isomerizing] 1	256	VDSTTCLFPVEEK	monophos-(256)VDSTTCLFPVEEK	194819	210342	596507		237017		639018	234146	377435	388415	830717		247335	220076			6	5	6	5	0.705286	0.665659	0.586412	0.396374
Q9D7X8	Ggct	Gamma-glutamylcyclotransferase	169	GKISDEMEDIIK	monophos-(169)GKISDEMEDIIK			299856		327072		428070										3	0	1	2	#DIV/0!	#DIV/0!	#DIV/0!	#DIV/0!
Q99MR1	Gigyf1	PERQ amino acid-rich with GYF domain-containing protein 1	136	SIEEGDGAFGR	monophos-(136)SIEEGDGAFGR	373695	434599		1.25127e+06	382775	229208		973693	423004					177921	768751		6	3	4	5	0.766258	0.590298	0.704543	0.669093
Q68FF6	Git1	ARF GTPase-activating protein GIT1	367	SLSSPTDNLELSAR	diphos-(367)SLSSPTDNLELSAR					580276		772564	247525			345048						3	1	1	3	#DIV/0!	#DIV/0!	#DIV/0!	#DIV/0!
Q68FF6	Git1	ARF GTPase-activating protein GIT1	367	SLSSPTDNLELSAR	monophos-(367)SLSSPTDNLELSAR	4.78798e+06	4.91026e+06	1.52111e+07	8.28643e+06	7.82277e+06	6.97707e+06	9.37752e+06	6.31396e+06	1.43926e+07	6.91598e+06	1.55966e+07	1.49087e+07	2.86124e+06	6.48918e+06	1.65755e+07	9.60821e+06	8	8	8	8	0.277924	0.192988	0.610902	0.301815
Q68FF6	Git1	ARF GTPase-activating protein GIT1	381	SQSELDDQHDYDSVASDEDTDQEPLPSAGATR	diphos-(381)SQSELDDQHDYDSVASDEDTDQEPLPSAGATR	22425.1	4.78078e+06	2.40157e+07	8.24392e+06	150660		7.77719e+06	5.29719e+06	332277	14668473	1.4218e+07	5.65954e+06	284244	627684	5.0628e+06	3.40539e+06	7	8	8	7	0.420079	0.656025	0.0249902	0.0965991
Q68FF6	Git1	ARF GTPase-activating protein GIT1	381	SQSELDDQHDYDSVASDEDTDQEPLPSAGATR	monophos-(381)SQSELDDQHDYDSVASDEDTDQEPLPSAGATR	1.17933e+06	988608	1.98156e+06	1.07668e+06	1.26142e+06	186965	1.42296e+06	384911	5.84276e+06	1.8802e+06	2.21161e+06	1.14971e+06	134730	143613	878554	1.95253e+06	8	8	8	8	0.00638182	0.320505	0.040951	0.0737639
Q68FF6	Git1	ARF GTPase-activating protein GIT1	418	SMDSSDLSDGAVTLQEYLELKK	monophos-(418)SMDSSDLSDGAVTLQEYLELKK			773960	133352	1.29148e+06	262196		131474			179470	233315				119748	5	3	4	4	0.0249142	0.207827	0.324537	0.717133
Q68FF6	Git1	ARF GTPase-activating protein GIT1	598	HGSGADSDYENTQSGDPLLGLEGK	diphos-(598)HGSGADSDYENTQSGDPLLGLEGK	328821	737095	2.14948e+06	945780	1.34207e+06	1.26136e+06	1.00621e+06	1.72925e+06	662678		2.4571e+06	734549	359827		1.76778e+06	818820	8	6	7	7	0.396163	0.885063	0.261538	0.917063
Q68FF6	Git1	ARF GTPase-activating protein GIT1	598	HGSGADSDYENTQSGDPLLGLEGKR	monophos-(598)HGSGADSDYENTQSGDPLLGLEGKR	5.22438e+06	6.39943e+06	6.11268e+06	4.47694e+06	5.96943e+06	6.65695e+06	1.49901e+07	2.04179e+06	2.28681e+06	2.73604e+06	6.54815e+06	3.93723e+06	3.43002e+06	3.76447e+06	6.62275e+06	7.23291e+06	8	8	8	8	0.102116	0.219684	0.0336023	0.310596
P23242	Gja1	Gap junction alpha-1 protein	303	QASEQNWANYSAEQNR	monophos-(303)QASEQNWANYSAEQNR	216118	577475	894529			100734			401366	454938	300127			180946		425462	4	5	6	3	0.0470557	0.64365	0.725159	0.173841
P23242	Gja1	Gap junction alpha-1 protein	319	MGQAGSTISNSHAQPFDFPDDSQNAK	diphos-(319)MGQAGSTISNSHAQPFDFPDDSQNAK	781076	618230	5.60728e+06		1.29864e+06	419733	1.45741e+06	1.34376e+06	400536	389550	1.72747e+06		268357	3.02479e+06		651293	7	6	6	7	0.298603	0.512995	0.0841336	0.665819
Q8K3I9	Glcci1	Glucocorticoid-induced transcript 1 protein	211	SASWGSADQLK	monophos-(211)SASWGSADQLK	211726	227638	269472			91334.7	462286		261484	257141	522673			95036.4	242022	383073	5	6	6	5	0.913184	0.640558	0.435212	0.674979
P15105	Glul	Glutamine synthetase	14	QMYMSLPQGEK	monophos-(14)QMYMSLPQGEK	94011	107495	190387		107792	64894.3		184486			298698			60286.9			6	2	4	4	0.0425975	0.72644	0.439368	0.262295
P15105	Glul	Glutamine synthetase	103	YNRKPAETNLR	monophos-(103)YNRKPAETNLR					24383.7				13663		72757.7		18061.8				1	3	2	2	#DIV/0!	#DIV/0!	0.135695	0.536412
P15105	Glul	Glutamine synthetase	340	RPSANCDPYAVTEAIVR	monophos-(340)RPSANCDPYAVTEAIVR	567297	878422	1.33681e+06	394727	435866	428338	312010	498924	900298	395009	1.37029e+06	338163	251806	226264	522305	854267	8	8	8	8	0.67862	0.99684	0.0706952	0.0622915
Q9CQI3	Gmfb	Glia maturation factor beta	41	LVVLDEELEGVSPDELKDELPER	monophos-(41)LVVLDEELEGVSPDELKDELPER		69141.5	186772	232209			430490	371527	163119		482701	385991	357935	59326.1	287541	491833	5	7	6	6	0.877661	0.520623	0.975399	0.384561
Q3THK7	Gmps	GMP synthase [glutamine-hydrolyzing]	325	TLNMTTSPEEK	monophos-(325)TLNMTTSPEEK	856722	999645	1.51091e+06		548643	206500	2.34537e+06	1.54572e+06	1.69889e+06	1.43583e+06	1.98879e+06	1.28699e+06	112490	198171	1.55108e+06	2.27239e+06	7	8	7	8	0.845408	0.663605	0.047729	0.431594
P63216	Gng3	Guanine nucleotide-binding protein G(I)/G(S)/G(O) subunit gamma-3	0	MKGETPVNSTMSIGQAR	diphos-(0)MKGETPVNSTMSIGQAR		106763	1.12387e+06				185145				2.13191e+06			232366	110883		3	3	3	3	0.399161	0.654471	0.00728914	0.247185
P63216	Gng3	Guanine nucleotide-binding protein G(I)/G(S)/G(O) subunit gamma-3	0	MKGETPVNSTMSIGQAR	monophos-(0)MKGETPVNSTMSIGQAR	418943	1.83988e+06	3.19625e+06		136578	711037	794986	797627	667615		6.42302e+06	284858	60217.4	807454	2.01369e+06	1.11698e+06	7	7	6	8	0.0947831	0.60087	0.00238034	0.231525
P36916	Gnl1	Guanine nucleotide-binding protein-like 1	43	REEQTDTSDGESVTHHIR	diphos-(43)REEQTDTSDGESVTHHIR	315391	365783	1.9555e+06		217638		846176	964219			4.2208e+06						6	1	4	3	#DIV/0!	#DIV/0!	0.0918621	0.38994
P36916	Gnl1	Guanine nucleotide-binding protein-like 1	43	REEQTDTSDGESVTHHIR	monophos-(43)REEQTDTSDGESVTHHIR	1.44256e+06	1.60675e+06	4.59381e+06		2.73851e+06		566676	1.41378e+06	7.53735e+06		8.18218e+06	166818	820894			4.37673e+06	6	5	6	5	0.0598162	0.217206	0.1649	0.271713
P36916	Gnl1	Guanine nucleotide-binding protein-like 1	313	DVAGASWGNVSGEEEEEEDGPAVLVEQLTDSAMEPTGPSR	monophos-(313)DVAGASWGNVSGEEEEEEDGPAVLVEQLTDSAMEPTGPSR	442102	357007					785514	630900					128030	148315		596027	4	3	2	5	0.5876	0.184651	0.297956	0.806976
Q99JX3	Gorasp2	Golgi reassembly-stacking protein 2	406	ADASSLTVDVTSPASK	monophos-(406)ADASSLTVDVTSPASK	206526	264000			220837	135351	485967			171822	452348					281197	5	3	4	4	0.81832	0.706333	0.7779	0.943731
P05202	Got2	Aspartate aminotransferase, mitochondrial	325	IAATILTSPDLR	monophos-(325)IAATILTSPDLR		36039.9	86059.5				230911	129358		32916.7	149732	180137			165409	231103	4	5	5	4	0.788759	0.566332	0.680463	0.0560014
Q69ZC8	Gpalpp1	GPALPP motifs-containing protein 1	127	GREDPGQVSSFFNSEEAESGEDEDIVGPMPAK	monophos-(127)GREDPGQVSSFFNSEEAESGEDEDIVGPMPAK	61864.3		1.8266e+06								1.11437e+06						2	1	3	0	#DIV/0!	#DIV/0!	#DIV/0!	#DIV/0!
Q8BUV3	Gphn	Gephyrin	175	VKEVHDELEDLPSPPPPLSPPPTTSPHK	diphos-(175)VKEVHDELEDLPSPPPPLSPPPTTSPHK	8.05583e+06	7.69975e+06	1.72633e+07	1.87664e+07	9.01112e+06	6.89767e+06	6.90008e+06	2.14931e+07	1.43937e+07	9.15365e+06	1.20521e+07	1.43134e+07	8.65269e+06	4.11973e+06	3.1047e+06	7.074e+07	8	8	8	8	0.0029924	0.549877	0.000226405	0.666916
Q8BUV3	Gphn	Gephyrin	258	DTASLSTTPSESPR	diphos-(258)DTASLSTTPSESPR	408520		938589	810631	190544	302421	1.47782e+06	1.04355e+06			752073			391870	2.22785e+06		7	3	4	6	0.132089	0.401733	0.0632212	0.627747
Q8BUV3	Gphn	Gephyrin	258	DTASLSTTPSESPR	monophos-(258)DTASLSTTPSESPR			1.50951e+06	1.28507e+06	2.24939e+06	500719		1.92967e+06		2.73356e+06	2.58906e+06	1.54309e+06			2.56061e+06		5	4	5	4	0.772736	0.0769894	0.567461	0.823347
Q8BUV3	Gphn	Gephyrin	278	LSTASCPTPK	diphos-(278)LSTASCPTPK	216477	214176	473792	600690			696949	433839			970091	307257		176253	424248	502445	6	5	6	5	0.372306	0.813251	0.411095	0.913067
P35802	Gpm6a	Neuronal membrane glycoprotein M6-a	255	SKEEQELHDIHSTR	monophos-(255)SKEEQELHDIHSTR	1.67933e+07	2.62747e+07	3.82704e+07	2.02209e+07	4.39219e+07	1.42037e+07	6.66505e+07	8.75189e+07	4.38288e+07	2.72191e+07	5.67436e+07	4.96441e+07	1.93083e+07	3.23262e+06	4.85699e+07	8.02915e+07	8	8	8	8	0.827771	0.883255	0.0582156	0.400507
P35802	Gpm6a	Neuronal membrane glycoprotein M6-a	257	EEQELHDIHSTRSK	diphos-(257)EEQELHDIHSTRSK		1.05866e+06				177891	314854		468880	447665			296516	271316	768403	3.7055e+06	3	6	3	6	0.229635	0.58028	0.121091	0.76094
P35803	Gpm6b	Neuronal membrane glycoprotein M6-b	306	AKEEQELQDIQSR	monophos-(306)AKEEQELQDIQSR	1.9738e+06	5.16496e+06	7.78323e+06	2.45955e+06	4.09204e+06	798242	3.82163e+06	2.27624e+06	3.77837e+06	7.88079e+06	4.80396e+06	1.2873e+06	3.70315e+06	1.3491e+06	2.41424e+06	2.64818e+06	8	8	8	8	0.959117	0.954557	0.06693	0.0955592
P35803	Gpm6b	Neuronal membrane glycoprotein M6-b	319	SKEQLNSYT	monophos-(319)SKEQLNSYT	4.631e+06	1.07443e+07	1.85894e+07	3.83645e+06	1.82478e+06	1.60385e+06	7.73307e+06	3.25485e+06	9.29068e+06	1.89906e+07	1.34894e+07	5.67358e+06	6.09076e+06	2.54299e+06	3.04001e+06	7.74828e+06	8	8	8	8	0.920187	0.527718	0.0400573	0.0198667
Q8VCE2	Gpn1	GPN-loop GTPase 1	310	GNASPVLDPSDLILTR	monophos-(310)GNASPVLDPSDLILTR		77255.5	317964		191141				55428.9	76779.1	129789		80957.5	75206.5			3	5	5	3	0.0181248	0.246776	0.572435	0.830105
Q8C419	Gpr158	Probable G-protein coupled receptor 158	860	LKEDSEAESTESVPLVCK	diphos-(860)LKEDSEAESTESVPLVCK		858156	1.32983e+06		110119		300688			398345			215600	340624			4	3	3	4	0.055651	0.361921	0.0348481	0.143009
Q8C419	Gpr158	Probable G-protein coupled receptor 158	901	SLSVIASAK	monophos-(901)SLSVIASAK	299974	357501	512514		91398.8		279967		220792	801654			275163	104670			5	4	5	4	0.202854	0.79409	0.223495	0.0848146
Q8C419	Gpr158	Probable G-protein coupled receptor 158	1058	SIDKTEVCPWEIHSQSLLEDENR	monophos-(1058)SIDKTEVCPWEIHSQSLLEDENR		409165	689675					103312					444279				3	1	2	2	#DIV/0!	#DIV/0!	0.876528	0.338176
Q3UNH4	Gprin1	G protein-regulated inducer of neurite outgrowth 1	213	RERPGSTGEGDLVSLR	monophos-(213)RERPGSTGEGDLVSLR	412478	777905	1.17545e+06		113568	440271	1.0771e+06	718544			1.51251e+06				686839		7	2	4	5	0.349597	0.241023	0.578254	0.232492
Q3UNH4	Gprin1	G protein-regulated inducer of neurite outgrowth 1	363	NSELVSPVKPER	monophos-(363)NSELVSPVKPER	212989	568800	798274	346972	398527	378155	367100	335611	212948		892930	297645	250053	305853	540548	1.07029e+06	8	7	7	8	0.114613	0.553199	0.850408	0.888622
Q3UNH4	Gprin1	G protein-regulated inducer of neurite outgrowth 1	490	AETVSPGEVDAMTLGK	monophos-(490)AETVSPGEVDAMTLGK								670025				1.14023e+06			1.04114e+06	1.49154e+06	1	3	1	3	#DIV/0!	#DIV/0!	#DIV/0!	#DIV/0!
Q3UNH4	Gprin1	G protein-regulated inducer of neurite outgrowth 1	566	VITQIPGATSPGKVETPSLQK	monophos-(566)VITQIPGATSPGKVETPSLQK	381449	463493	2.40292e+06	1.23341e+06		1.0535e+06	1.98468e+06	724098	449801	1.07971e+06	745721	2.37935e+06	220993	337612	641992	1.47001e+06	7	8	8	7	0.859284	0.506394	0.526104	0.572652
Q3UNH4	Gprin1	G protein-regulated inducer of neurite outgrowth 1	681	DLAAAAAQKSPSAEAAAPPPGPR	monophos-(681)DLAAAAAQKSPSAEAAAPPPGPR	4.21144e+06	6.99045e+06	8.59193e+06	3.42507e+06	2.00925e+06	2.11448e+06	4.86942e+06	4.04805e+06	7.41736e+06	8.91135e+06	6.98229e+06	5.25964e+06	1.42566e+06	956802	6.79863e+06	1.31431e+07	8	8	8	8	0.171375	0.275289	0.081632	0.218061
Q3UNH4	Gprin1	G protein-regulated inducer of neurite outgrowth 1	711	APSWDAGAPPPR	monophos-(711)APSWDAGAPPPR	2.66308e+06	3.43041e+06	2.65871e+06	3.64863e+06	628664	1.09279e+06	5.86182e+06	2.88499e+06	3.92819e+06	4.06796e+06	4.80125e+06	3.13968e+06	555151	990505	3.63381e+06	5.22344e+06	8	8	8	8	0.903763	0.607042	0.0116855	0.271471
Q3UNH4	Gprin1	G protein-regulated inducer of neurite outgrowth 1	761	APSPAPRPPSRR	diphos-(761)APSPAPRPPSRR	194021	296324				139967		327535			534315						4	1	3	2	#DIV/0!	#DIV/0!	0.946404	0.518354
Q3UNH4	Gprin1	G protein-regulated inducer of neurite outgrowth 1	761	APSPAPRPPSRR	monophos-(761)APSPAPRPPSRR	313960	1.41373e+06	643963	460598		454278		281248	360234			503607	105378		826205	696012	6	5	6	5	0.459902	0.674322	0.548342	0.52902
Q3UNH4	Gprin1	G protein-regulated inducer of neurite outgrowth 1	787	SVATGPMTPQAAAPPAVPPVFPEVR	monophos-(787)SVATGPMTPQAAAPPAVPPVFPEVR	418684	304768	2.05631e+06	1.54273e+06		554954	1.08993e+06	556031	353761	503536	548373	906329	267880	253330	1.19435e+06	2.17157e+06	7	8	8	7	0.963859	0.650892	0.863697	0.907643
Q8BWS5	Gprin3	G protein-regulated inducer of neurite outgrowth 3	322	SVSTSPSILPAYLK	diphos-(322)SVSTSPSILPAYLK	134414	237991	1.15748e+06	1.57399e+06	641246	430552	3.59108e+06	1.53357e+06	273691	315288	1.82911e+06	1.7448e+06	543864	452746	1.57772e+06	1.73359e+06	8	8	8	8	0.252648	0.829549	0.352668	0.394849
Q8BWS5	Gprin3	G protein-regulated inducer of neurite outgrowth 3	322	SVSTSPSILPAYLK	monophos-(322)SVSTSPSILPAYLK	66813.8	64183.6		329571		99912.2	627771	396511	127811		422475	781193	86567.6		360846	1.18156e+06	6	6	6	6	0.207604	0.266381	0.420959	0.445224
Q99LD4	Gps1	COP9 signalosome complex subunit 1	447	SPPREGSQGELTPANSQSR	monophos-(447)SPPREGSQGELTPANSQSR	1.75343e+06	1.28481e+06	1.69032e+06		1.0642e+06				6.1694e+06	5.98063e+06	2.85338e+06		577014	584916	977877		4	6	6	4	0.00606529	0.249044	0.00477146	0.0402758
Q99LD4	Gps1	COP9 signalosome complex subunit 1	451	EGSQGELTPANSQSR	monophos-(451)EGSQGELTPANSQSR	457031	547521	850505		453289	196127		371669	466832	269139	1.156e+06		155588	316967		403695	6	6	6	6	0.298459	0.918091	0.0460263	0.0677164
Q6IR34	Gpsm1	G-protein-signaling modulator 1	487	APSSDEECFFDLLSK	diphos-(487)APSSDEECFFDLLSK	59850	220954	1.16391e+06	427067	501236	381184	94985.6	511733	208107	227434	412655	928708	673928	737219	1.07758e+06	688498	8	8	8	8	0.800057	0.249367	0.447506	0.468443
Q6IR34	Gpsm1	G-protein-signaling modulator 1	487	APSSDEECFFDLLSK	monophos-(487)APSSDEECFFDLLSK	340161	546933	1.11999e+06	585943	899808	578545	627980	670081	594254	609088	791153	1.05156e+06	661643	706245	1.41058e+06	1.00973e+06	8	8	8	8	0.654586	0.183674	0.895764	0.410257
Q6IR34	Gpsm1	G-protein-signaling modulator 1	534	AAQSSVTASPQTEEFFDLIASSQSR	diphos-(534)AAQSSVTASPQTEEFFDLIASSQSR		36414.3				68460.4		237992			98882.1		78212.2				3	2	2	3	0.189957	0.771756	0.623541	0.476635
Q80TI0	Gramd1b	GRAM domain-containing protein 1B	27	SRSPTPQNQDGDTMVEK	monophos-(27)SRSPTPQNQDGDTMVEK			294764						207250	178805	248150					240185	1	4	4	1	#DIV/0!	#DIV/0!	#DIV/0!	#DIV/0!
Q9JJA9	Grasp	General receptor for phosphoinositides 1-associated scaffold protein	88	NFTQSPEQQR	monophos-(88)NFTQSPEQQR	151630	665536	205890			66257.8				1.31608e+06	227857					2.62483e+06	4	3	5	2	0.0368554	0.245642	0.0429501	0.632118
Q9JJA9	Grasp	General receptor for phosphoinositides 1-associated scaffold protein	376	FIPGLNRSLEEEESQL	monophos-(376)FIPGLNRSLEEEESQL	194687	179422				94574.9					200432						3	1	3	1	#DIV/0!	#DIV/0!	#DIV/0!	#DIV/0!
O88273	Grem2	Gremlin-2	50	EVLASSQEALVVTER	monophos-(50)EVLASSQEALVVTER	148867	219040	318032	113204	309453		232232				301258	282973			179286		6	3	6	3	0.862828	0.59215	0.827703	0.867509
Q8VD04	Gripap1	GRIP1-associated protein 1	607	TGLEELVLSEMNSPSR	monophos-(607)TGLEELVLSEMNSPSR	343235	518624	1.00878e+06	1.15355e+06		494649	965418	1.1226e+06	332495	101074	790825	672557	144282	452938	1.25088e+06	1.00383e+06	7	8	8	7	0.647579	0.308629	0.726813	0.432462
Q8VD04	Gripap1	GRIP1-associated protein 1	652	SLSSSPQAQPPRPAELSDEEVAELFQR	diphos-(652)SLSSSPQAQPPRPAELSDEEVAELFQR	166737	292817	894166	2.00397e+06		2.45322e+06	1.68745e+06	2.99432e+06	170294	499543	1.13985e+06	599157	269876	530406	2.05048e+06	1.85911e+06	7	8	8	7	0.308057	0.216075	0.256244	0.0373042
Q8VD04	Gripap1	GRIP1-associated protein 1	652	SLSSSPQAQPPRPAELSDEEVAELFQR	monophos-(652)SLSSSPQAQPPRPAELSDEEVAELFQR	1.18743e+06	1.09856e+06	2.19921e+06	966724		684667	1.771e+06	1.73732e+06	2.10752e+06	826028	2.5875e+06	2.38232e+06	625828	956483	2.26382e+06	5.76506e+06	7	8	8	7	0.0144796	0.220147	0.0300827	0.685683
O70293	Grk6	G protein-coupled receptor kinase 6	475	DVLDIEQFSTVKGVDLEPTDQDFYQK	diphos-(475)DVLDIEQFSTVKGVDLEPTDQDFYQK		67543.8	691892				368852	2.06227e+06				220726	103346	118000		2.44037e+06	4	4	3	5	0.674348	0.918668	0.153967	0.356271
Q3UVX5	Grm5	Metabotropic glutamate receptor 5	1013	SPSPISTLSHLAGSAGR	diphos-(1013)SPSPISTLSHLAGSAGR		260636	1.12378e+06	280626	382382	180911	331600			411226			1.12005e+06	124264	437145		6	4	4	6	0.657109	0.702588	0.743807	0.722939
Q2NL51	Gsk3a	Glycogen synthase kinase-3 alpha	18	TSSFAEPGGGGGGGGGGPGGSASGPGGTGGGK	monophos-(18)TSSFAEPGGGGGGGGGGPGGSASGPGGTGGGK	929029	7.51663e+06	2.93928e+06	839579	874774	944028			2.07387e+06	5.91856e+06	1.78758e+06		209189	1.70543e+06		2.05036e+06	6	6	7	5	0.480925	0.971084	0.0283735	0.0933908
Q2NL51	Gsk3a	Glycogen synthase kinase-3 alpha	272	GEPNVSYICSR	diphos-(272)GEPNVSYICSR			2.62968e+06	601709	341577			545542	537651	739936		734833	258026	303261		815647	4	6	5	5	0.00640612	0.452954	0.0229807	0.211837
Q2NL51	Gsk3a	Glycogen synthase kinase-3 alpha	272	GEPNVSYICSR	monophos-(272)GEPNVSYICSR	7.72456e+06	1.74593e+07	3.05502e+07	8.38283e+06	1.66875e+07	6.15805e+06	1.21036e+07	8.33849e+06	2.05671e+07	1.32602e+07	2.55796e+07	3.39355e+06	1.91154e+07	1.01081e+07	8.83361e+06	1.35007e+07	8	8	8	8	0.751819	0.823207	0.0632706	0.29337
Q9WV60	Gsk3b	Glycogen synthase kinase-3 beta	6	TTSFAESCKPVQQPSAFGSMK	diphos-(6)TTSFAESCKPVQQPSAFGSMK	46413.8	85102.6	311199		990553	126757					218404		117507	238209			5	3	4	4	0.0532632	0.627119	0.0727106	0.387641
Q9WV60	Gsk3b	Glycogen synthase kinase-3 beta	6	TTSFAESCKPVQQPSAFGSMK	monophos-(6)TTSFAESCKPVQQPSAFGSMK		99877.7			197347				127300		443894		108339	124811			2	4	3	3	0.601306	0.696605	0.115599	0.519609
Q9WV60	Gsk3b	Glycogen synthase kinase-3 beta	209	GEPNVSYICSR	diphos-(209)GEPNVSYICSR			2.62968e+06	601709	341577			545542	537651	739936		734833	258026	303261		815647	4	6	5	5	0.00640612	0.452954	0.0229807	0.211837
Q9WV60	Gsk3b	Glycogen synthase kinase-3 beta	209	GEPNVSYICSR	monophos-(209)GEPNVSYICSR	7.72456e+06	1.74593e+07	3.05502e+07	8.38283e+06	1.66875e+07	6.15805e+06	1.21036e+07	8.33849e+06	2.05671e+07	1.32602e+07	2.55796e+07	3.39355e+06	1.91154e+07	1.01081e+07	8.83361e+06	1.35007e+07	8	8	8	8	0.751819	0.823207	0.0632706	0.29337
Q9WV60	Gsk3b	Glycogen synthase kinase-3 beta	383	IQAAASPPANATAASDTNAGDR	monophos-(383)IQAAASPPANATAASDTNAGDR	1.36168e+06	1.60997e+06	5.57075e+06	243137	1.50106e+06	427204	283383	809777	4.45342e+06	1.74824e+06	3.30888e+06	1.11577e+06	414563	1.43392e+06		1.53865e+06	8	7	8	7	0.599256	0.534026	0.010445	0.0557741
O08582	Gtpbp1	GTP-binding protein 1	5	SRSPVDSPVPASMFAPEPSSPGAAR	diphos-(5)SRSPVDSPVPASMFAPEPSSPGAAR	615869	1.61015e+06	5.34555e+06	2.15716e+06	4.29221e+06	807438	3.1734e+06	1.89247e+06	1.54415e+06	3.30309e+06	1.27958e+06	2.65669e+06	2.45396e+06	2.42952e+06	639551	1.72768e+06	8	8	8	8	0.101608	0.478845	0.59681	0.841983
Q9JKS5	Habp4	Intracellular hyaluronan-binding protein 4	95	KSLAASGAQQPDSPGGPQPPGQK	monophos-(95)KSLAASGAQQPDSPGGPQPPGQK	440971	463192	711269			174604	287476		905104	490739	575191			117029		622834	5	5	6	4	0.531215	0.44063	0.61	0.0490245
Q99KK9	Hars2	Probable histidine--tRNA ligase, mitochondrial	63	DLSPQQMVVR	monophos-(63)DLSPQQMVVR	232963	255176	580143				801333	693918	391380	214293	623462	629152			455260	673811	5	6	7	4	0.435317	0.912611	0.706651	0.0594731
O88703	Hcn2	Potassium/sodium hyperpolarization-activated cyclic nucleotide-gated channel 2	105	GAASGPSAAEEAGSEEAGPAGEPR	monophos-(105)GAASGPSAAEEAGSEEAGPAGEPR		339478	650274		193800								120479				3	1	2	2	#DIV/0!	#DIV/0!	0.294982	0.168679
O88703	Hcn2	Potassium/sodium hyperpolarization-activated cyclic nucleotide-gated channel 2	731	RAPPGPLPPAASPGPPAASPPAAPSSPR	diphos-(731)RAPPGPLPPAASPGPPAASPPAAPSSPR		1.87162e+06		459239	2.10732e+06				928923	3.10663e+06			4.64496e+06				3	3	4	2	0.371163	0.302028	0.444314	0.202239
O88703	Hcn2	Potassium/sodium hyperpolarization-activated cyclic nucleotide-gated channel 2	837	RDSASPGAASGLDPLDSAR	monophos-(837)RDSASPGAASGLDPLDSAR		386302							237580	674714							1	2	3	0	#DIV/0!	#DIV/0!	#DIV/0!	#DIV/0!
O88703	Hcn2	Potassium/sodium hyperpolarization-activated cyclic nucleotide-gated channel 2	838	DSASPGAASGLDPLDSAR	monophos-(838)DSASPGAASGLDPLDSAR		248191	465676	306793	910617		239263		456644	718466			447113				5	3	5	3	0.486926	0.575066	0.259499	0.625429
O09106	Hdac1	Histone deacetylase 1	371	MLPHAPGVQMQAIPEDAIPEESGDEDEEDPDKR	monophos-(371)MLPHAPGVQMQAIPEDAIPEESGDEDEEDPDKR	196568		962412		963363		714766	642451	548042		490773					980120	5	3	4	4	0.922317	0.919914	0.345451	0.175687
P70288	Hdac2	Histone deacetylase 2	372	MLPHAPGVQMQAIPEDAVHEDSGDEDGEDPDKR	monophos-(372)MLPHAPGVQMQAIPEDAVHEDSGDEDGEDPDKR	1.54048e+06	1.44837e+06	6.17224e+06	123391	711734		1.15927e+06	1.76903e+06	1.86841e+06	1.01779e+06	2.16564e+06	528866	403397	462567	1.38745e+06	1.2768e+06	7	8	8	7	0.0103176	0.397682	0.00561974	0.259712
P51859	Hdgf	Hepatoma-derived growth factor	126	GSAEGSSDEEGKLVIDEPAK	diphos-(126)GSAEGSSDEEGKLVIDEPAK	1.23133e+06	6.46091e+06	8.14086e+06	4.78674e+06	2.00508e+06	298418		1.21789e+07	3.04436e+06	1.76354e+06	9.43242e+06	9.42124e+06	873958	2.90166e+06	3.81874e+06	1.29773e+07	7	8	8	7	0.937523	0.82298	0.246968	0.818606
P51859	Hdgf	Hepatoma-derived growth factor	126	GSAEGSSDEEGKLVIDEPAK	monophos-(126)GSAEGSSDEEGKLVIDEPAK	141589	115542	427927		92751.8			329191		216265	426461	329561			252976	818912	5	5	6	4	0.364331	0.179388	0.111282	0.514182
P51859	Hdgf	Hepatoma-derived growth factor	156	RAGDVLEDSPK	monophos-(156)RAGDVLEDSPK	1.37974e+06	2.22067e+06	1.97262e+06	217258	1.40096e+06	639277	3.42144e+06	2.20644e+06	452092	616485	1.26535e+07	558777	875154	660454	949261	5.58073e+06	8	8	8	8	0.00100571	0.501207	0.034973	0.741586
P51859	Hdgf	Hepatoma-derived growth factor	197	NSTPSEPDSGQGPPAEEEEGEEEAAKEEAEAQGVR	diphos-(197)NSTPSEPDSGQGPPAEEEEGEEEAAKEEAEAQGVR	83671.3	576895	2.26907e+06	102114	618513	76784.6		370869	165815	464369	1.87312e+06	853665				560128	7	5	8	4	0.776065	0.653795	0.0683482	0.389127
P51859	Hdgf	Hepatoma-derived growth factor	197	NSTPSEPDSGQGPPAEEEEGEEEAAKEEAEAQGVR	monophos-(197)NSTPSEPDSGQGPPAEEEEGEEEAAKEEAEAQGVR	904948	787042	3.36261e+06		1.04725e+06	149029		1.43446e+06	2.02735e+06	1.1567e+06	7.82459e+06	1.00475e+06	175338	647726		2.34552e+06	6	7	7	6	0.0789322	0.45529	0.0278471	0.189815
Q3UMU9	Hdgfrp2	Hepatoma-derived growth factor-related protein 2	363	GGSSGEELEDEEPVKK	diphos-(363)GGSSGEELEDEEPVKK			1.47335e+06	554302			938750				836406			513605	897766		3	3	3	3	0.333221	0.457959	0.397616	0.602795
Q9JMG7	Hdgfrp3	Hepatoma-derived growth factor-related protein 3	95	FTGYQTIQQQSSSETEGEGGNTADASSEEEGDRVEDGK	diphos-(95)FTGYQTIQQQSSSETEGEGGNTADASSEEEGDRVEDGK			1.18821e+06	88461.6								493789				158259	2	2	3	1	0.377039	0.641412	#DIV/0!	#DIV/0!
Q9R257	Hebp1	Heme-binding protein 1	103	IPNQFQGSPPAPSDESVKIEER	monophos-(103)IPNQFQGSPPAPSDESVKIEER		615748	854529	498773	904448		472837	185492			846261	739156					6	2	5	3	0.424632	0.347494	0.139072	0.32646
Q6I6G8	Hecw2	E3 ubiquitin-protein ligase HECW2	45	ANSDTDLVTSESR	monophos-(45)ANSDTDLVTSESR		214902	557476		110104					331554	657398						3	2	4	1	0.857149	0.415422	#DIV/0!	#DIV/0!
Q6I6G8	Hecw2	E3 ubiquitin-protein ligase HECW2	855	SNSIQQMEQLNR	monophos-(855)SNSIQQMEQLNR		293981	631316	305727			1.07385e+06		375424	407974			174833	147624			4	4	5	3	0.132755	0.175646	0.0277989	0.857659
Q640R3	Hepacam	Hepatocyte cell adhesion molecule	277	QNSLEYMDQNDDRLK	monophos-(277)QNSLEYMDQNDDRLK	2.09406e+06	3.03393e+06	6.40368e+06	712123	2.91198e+06	933820	3.29471e+06	2.51023e+06	3.46264e+06	2.87147e+06	5.58627e+06	834421	1.6135e+06	1.44651e+06	1.08273e+06	4.45184e+06	8	8	8	8	0.959769	0.938787	0.205075	0.333127
Q640R3	Hepacam	Hepatocyte cell adhesion molecule	316	DKDSSEPDENPATEPR	monophos-(316)DKDSSEPDENPATEPR	133482	562654	1.16521e+06	395630			711651										5	0	4	1	#DIV/0!	#DIV/0!	#DIV/0!	#DIV/0!
Q640R3	Hepacam	Hepatocyte cell adhesion molecule	332	STTEPGPPGYSVSPPVPGRSPGLPIR	monophos-(332)STTEPGPPGYSVSPPVPGRSPGLPIR	1.12997e+06	1.66392e+06	645775	1.24894e+06	908370	933877	3.59084e+06	1.75138e+06	1.06956e+06	1.68521e+06	1.27073e+06	1.63167e+06	361135	829056	1.09189e+06	2.05146e+06	8	8	8	8	0.167298	0.545146	0.0132639	0.710924
Q640R3	Hepacam	Hepatocyte cell adhesion molecule	375	THTSPPRAPSSPGR	diphos-(375)THTSPPRAPSSPGR	3.91908e+06	1.30087e+07	4.69974e+06	4.34657e+06	1.15377e+07	4.7058e+06	9.78968e+06	5.57933e+06	6.63307e+06	1.01417e+07	1.60433e+06	6.34584e+06	1.47271e+07	5.71785e+06	9.02691e+06	3.06293e+06	8	8	8	8	0.745505	0.983603	0.856026	0.39137
Q8R1F6	Hid1	Protein HID1	583	TPEPLSRTGSQEGTSMEGSRPAAPAEPGTLK	diphos-(583)TPEPLSRTGSQEGTSMEGSRPAAPAEPGTLK	687806		826439							1.31154e+06							2	1	3	0	#DIV/0!	#DIV/0!	#DIV/0!	#DIV/0!
Q8R1F6	Hid1	Protein HID1	590	TGSQEGTSMEGSRPAAPAEPGTLK	monophos-(590)TGSQEGTSMEGSRPAAPAEPGTLK	284112	542639	888574						778436	1.6674e+06	411057		369938				3	4	6	1	0.417513	0.568734	#DIV/0!	#DIV/0!
P97825	Hn1	Hematological and neurological expressed 1 protein	84	SNSSEASSGDFLDLK	monophos-(84)SNSSEASSGDFLDLK	212125	633423	591664	274589	576525		795828	181033	375004	417371	683459	382915	112973		194237	592325	7	7	8	6	0.676088	0.552663	0.229537	0.762199
P49312	Hnrnpa1	Heterogeneous nuclear ribonucleoprotein A1	3	SESPKEPEQLR	monophos-(3)SESPKEPEQLR	1.92138e+06	2.60743e+06		1.88494e+06	1.08034e+06				1.58858e+06	2.31644e+06	6.03307e+06	2.17944e+06		1.23313e+06	3.00975e+06	3.22717e+06	4	7	7	4	0.152975	0.302698	0.671619	0.57837
Q8BG05	Hnrnpa3	Heterogeneous nuclear ribonucleoprotein A3	355	SSGSPYGGGYGSGGGSGGYGSR	monophos-(355)SSGSPYGGGYGSGGGSGGYGSR		264305	354200							134115					174810	154477	2	3	3	2	0.178005	0.0244926	0.182985	0.374352
Q60668	Hnrnpd	Heterogeneous nuclear ribonucleoprotein D0	67	IDASKNEEDEGHSNSSPR	diphos-(67)IDASKNEEDEGHSNSSPR		121494		181858				121003	63696.7		101707	216465				520978	3	4	5	2	0.0556796	0.526309	0.0202124	0.525016
Q60668	Hnrnpd	Heterogeneous nuclear ribonucleoprotein D0	67	IDASKNEEDEGHSNSSPR	monophos-(67)IDASKNEEDEGHSNSSPR	747056	1.5162e+06	529440	644038	108229		765213	1.19336e+06	1.71752e+06	246166	1.04116e+06	794096	189255	911856	444278	4.81432e+06	7	8	8	7	0.00938087	0.413874	0.0060277	0.656259
O35737	Hnrnph1	Heterogeneous nuclear ribonucleoprotein H	98	HTGPNSPDTANDGFVR	monophos-(98)HTGPNSPDTANDGFVR	1.12672e+06	1.61013e+06	3.86863e+06	452580	1.21346e+06	618047	1.56473e+06	1.69056e+06	2.0763e+06	1.27449e+06	3.46567e+06	811516	877838	619929	1.18243e+06	1.5961e+06	8	8	8	8	0.741979	0.95246	0.0126799	0.185341
P70333	Hnrnph2	Heterogeneous nuclear ribonucleoprotein H2	98	HTGPNSPDTANDGFVR	monophos-(98)HTGPNSPDTANDGFVR	1.12672e+06	1.61013e+06	3.86863e+06	452580	1.21346e+06	618047	1.56473e+06	1.69056e+06	2.0763e+06	1.27449e+06	3.46567e+06	811516	877838	619929	1.18243e+06	1.5961e+06	8	8	8	8	0.741979	0.95246	0.0126799	0.185341
P61979	Hnrnpk	Heterogeneous nuclear ribonucleoprotein K	277	RDYDDMSPR	monophos-(277)RDYDDMSPR	889241	1.66036e+06	4.48978e+06	866040		554812	3.88967e+06	2.29357e+06	1.21095e+06		5.60112e+06				1.43385e+06	4.54802e+06	7	4	6	5	0.425654	0.352461	0.70114	0.938436
Q8VDM6	Hnrnpul1	Heterogeneous nuclear ribonucleoprotein U-like protein 1	192	GRSPQPPAEEDEDDFDDTLVAIDTYNCDLHFK	monophos-(192)GRSPQPPAEEDEDDFDDTLVAIDTYNCDLHFK	303783	285250	729534		329543			368724	523705	505357	288784		257660			337170	5	5	6	4	0.456972	0.839539	0.0514704	0.248405
Q00PI9	Hnrnpul2	Heterogeneous nuclear ribonucleoprotein U-like protein 2	158	SGDETPGSEAPGDK	monophos-(158)SGDETPGSEAPGDK	50530.4	173165		260845			294553					317335				434401	4	2	4	2	0.994905	0.11222	0.914822	0.166553
Q8BUK6	Hook3	Protein Hook homolog 3	226	LNQSDSIEDPNSPAGR	monophos-(226)LNQSDSIEDPNSPAGR	198712								320663	393464	444064						1	3	4	0	#DIV/0!	#DIV/0!	#DIV/0!	#DIV/0!
P09022	Hoxa1	Homeobox protein Hox-A1	21	AYPSDHGITTFQSCAVSANSCGGDDRFLVGR	diphos-(21)AYPSDHGITTFQSCAVSANSCGGDDRFLVGR					6.07357e+06		3.91243e+06	1.39655e+06			2.26733e+06		868605			6.71881e+06	3	3	1	5	0.739823	0.829961	#DIV/0!	#DIV/0!
P07901	Hsp90aa1	Heat shock protein HSP 90-alpha	226	DKEVSDDEAEEK	monophos-(226)DKEVSDDEAEEK			30592.9	23332.7		34051.6					180574			34740.4			3	2	3	2	0.0056053	0.476991	0.00776021	0.483022
P07901	Hsp90aa1	Heat shock protein HSP 90-alpha	250	ESDDKPEIEDVGSDEEEEEKK	monophos-(250)ESDDKPEIEDVGSDEEEEEKK	1.28364e+07	2.56223e+07	2.89637e+07	1.21549e+07	1.56816e+06	2.17286e+06	2.82126e+07	2.81728e+07	1.16665e+07	2.43756e+07	4.44117e+07	9.70315e+06		4.23401e+06	1.77136e+07	1.7645e+07	8	7	8	7	0.768028	0.869862	0.968965	0.275859
P11499	Hsp90ab1	Heat shock protein HSP 90-beta	221	EKEISDDEAEEEK	monophos-(221)EKEISDDEAEEEK	102874	305475		688712			697552	292607	229815	339864	131746	516621			610963	502624	5	6	7	4	0.458598	0.836355	0.82041	0.15221
P11499	Hsp90ab1	Heat shock protein HSP 90-beta	249	IEDVGSDEEDDSGKDK	monophos-(249)IEDVGSDEEDDSGKDK	6.8138e+06	1.2474e+07	1.65208e+07	1.7507e+07	2.83526e+06	785940	2.65928e+07	4.04021e+06	1.36652e+07	1.79892e+07	4.12499e+06	1.70453e+07	4.87698e+06	1.26834e+06	1.11132e+07	3.23817e+07	8	8	8	8	0.763192	0.700366	0.0389025	0.568553
Q8K0U4	Hspa12a	Heat shock 70 kDa protein 12A	14	ETAPTSTYSSPAR	diphos-(14)ETAPTSTYSSPAR			408388				1.99953e+06			621110	469966			167274		494907	2	4	3	3	0.0199417	0.510843	0.0247874	0.56387
Q8K0U4	Hspa12a	Heat shock 70 kDa protein 12A	14	ETAPTSTYSSPAR	monophos-(14)ETAPTSTYSSPAR	1.11295e+06	1.88302e+06	1.7017e+06	1.64487e+06	973945	466244	3.32632e+06		2.14006e+06	2.96907e+06	2.11867e+06	1.84893e+06	500257	567461	2.1139e+06	2.77676e+06	7	8	8	7	0.980241	0.545782	0.0513577	0.411205
Q8K0U4	Hspa12a	Heat shock 70 kDa protein 12A	625	LDLTGSGGTAVPAR	monophos-(625)LDLTGSGGTAVPAR							386095		323448	406777				68808.5	340237	466706	1	5	2	4	#DIV/0!	#DIV/0!	0.489487	0.725715
Q61316	Hspa4	Heat shock 70 kDa protein 4	521	MQVDQEEPHTEEQQQQPQTPAENKAESEEMETSQAGSK	monophos-(521)MQVDQEEPHTEEQQQQPQTPAENKAESEEMETSQAGSK		176344	323834						291766	291965	207697						2	3	5	0	0.329977	0.848244	#DIV/0!	#DIV/0!
P48722	Hspa4l	Heat shock 70 kDa protein 4L	69	LHGRSFDDPIVQTER	monophos-(69)LHGRSFDDPIVQTER	809471	1.23265e+06	2.0537e+06	2.65176e+06	1.08159e+06	531264	3.18768e+06	1.89095e+06	2.01493e+06	2.77576e+06	2.26585e+06	3.75448e+06	904948	823224	2.07495e+06	2.54657e+06	8	8	8	8	0.929456	0.341656	0.943459	0.244505
P48722	Hspa4l	Heat shock 70 kDa protein 4L	539	CHAEHTPEEEIDHTGAK	monophos-(539)CHAEHTPEEEIDHTGAK	166831	1.4022e+06	1.93019e+06		525395	94776.9			2.04816e+06	2.24324e+06	2.15154e+06		260614				5	4	6	3	0.742895	0.187777	0.144362	0.0245575
P14602	Hspb1	Heat shock protein beta-1	12	SPSWEPFR	monophos-(12)SPSWEPFR	62405.8	143976	356520	204171	80962.9		470424	177631	74571.7	97861.7	253023	194531		26024.4	157205	324343	7	7	8	6	0.4141	0.459172	0.226919	0.651365
P14602	Hspb1	Heat shock protein beta-1	83	QLSSGVSEIR	monophos-(83)QLSSGVSEIR	237170	382589			361145		1.06333e+06	575826	357829	154749	541580	532737			487897	730058	5	6	6	5	0.289688	0.728408	0.254032	0.0622012
Q99P31	Hspbp1	Hsp70-binding protein 1	341	LLQTCFSSPTDDSMDR	monophos-(341)LLQTCFSSPTDDSMDR	1.09435e+06	153108			1.7452e+06	233198			252753	907400			622571				4	3	4	3	0.324589	0.67381	0.411322	0.596952
Q61699	Hsph1	Heat shock protein 105 kDa	530	NIQQDNSEAGTQPQVQTDGQQTSQSPPSPELTSEESK	monophos-(530)NIQQDNSEAGTQPQVQTDGQQTSQSPPSPELTSEESK	260593		648484								475215					352067	2	2	3	1	0.391415	0.859296	#DIV/0!	#DIV/0!
Q61699	Hsph1	Heat shock protein 105 kDa	807	IESPKLER	monophos-(807)IESPKLER	2.26623e+06	7.6716e+06	4.03051e+06	4.3627e+06	3.63692e+06	1.44457e+06	5.5408e+06	4.36313e+06	5.90406e+06	1.05107e+07	5.14377e+06	6.73941e+06	2.14235e+06	1.43964e+06	7.31657e+06	8.11512e+06	8	8	8	8	0.253428	0.187003	0.957324	0.236653
P42859	Htt	Huntingtin	395	SGSIVELLAGGGSSCSPVLSR	diphos-(395)SGSIVELLAGGGSSCSPVLSR		319578	2.05789e+06		517816		1.96068e+06			616845	497467		1.14313e+06	207866	356646		4	5	4	5	0.0986741	0.186867	0.818757	0.945827
O55023	Impa1	Inositol monophosphatase 1	36	SSPADLVTVTDQKVEK	monophos-(36)SSPADLVTVTDQKVEK					631496					2.27207e+06		361406	152345	1.25754e+06			1	4	2	3	#DIV/0!	#DIV/0!	0.270038	0.495881
O55091	Impact	Protein IMPACT	128	KTEEVEVESEEDPILEHPPENPVK	monophos-(128)KTEEVEVESEEDPILEHPPENPVK	6.28295e+06	1.35702e+06	1.18192e+07	942212	1.62322e+06	621249	1.89447e+06	7.32123e+06	3.47444e+06	1.64387e+06	7.67889e+06	2.36452e+06	621076	738554	3.74479e+06	5.90051e+06	8	8	8	8	0.222241	0.678844	0.320211	0.334157
P24547	Impdh2	Inosine-5'-monophosphate dehydrogenase 2	412	GMGSLDAMDK	monophos-(412)GMGSLDAMDK			185145					154720			266986				122469	150248	2	3	2	3	0.389155	0.875055	0.16066	0.0861512
Q9EPW0	Inpp4a	Type I inositol 3,4-bisphosphate 4-phosphatase	486	ASPTSTEEEQVMLR	monophos-(486)ASPTSTEEEQVMLR	259731	442087	437651	302613	118737	548151				277278	408036			723068			6	3	6	3	0.412477	0.382383	0.0184825	0.60853
Q8BKC5	Ipo5	Importin-5	814	RQDEDYDEQVEESLQDEDDNDVYILTK	monophos-(814)RQDEDYDEQVEESLQDEDDNDVYILTK		150209							221544		224761						1	2	3	0	#DIV/0!	#DIV/0!	#DIV/0!	#DIV/0!
Q8R0S2	Iqsec1	IQ motif and SEC7 domain-containing protein 1	82	LQHSTSVLR	monophos-(82)LQHSTSVLR	379210	1.32864e+06	575224		258894	223231	890004		1.21761e+06	940678	633743	478098	603429	189063			6	6	7	5	0.706499	0.772596	0.727564	0.106483
Q8R0S2	Iqsec1	IQ motif and SEC7 domain-containing protein 1	101	SRSLSESYELSSDLQDK	diphos-(101)SRSLSESYELSSDLQDK		344329			3.6367e+06								487017	981500	334640		2	3	1	4	0.0409102	0.55277	#DIV/0!	#DIV/0!
Q8R0S2	Iqsec1	IQ motif and SEC7 domain-containing protein 1	103	SLSESYELSSDLQDK	monophos-(103)SLSESYELSSDLQDK	150514	683444			274676	452830								106687	792224		4	2	2	4	0.254489	0.838875	0.578325	0.971603
Q8R0S2	Iqsec1	IQ motif and SEC7 domain-containing protein 1	175	MQFSFEGPEK	monophos-(175)MQFSFEGPEK	685811	1.431e+06	1.53719e+06	2.74672e+06	1.13151e+06	564514	4.17101e+06	1.32936e+06	900732	1.4053e+06	1.37611e+06	3.28907e+06	688053	573121	1.68035e+06	2.17155e+06	8	8	8	8	0.454189	0.726011	0.446125	0.805814
Q8R0S2	Iqsec1	IQ motif and SEC7 domain-containing protein 1	194	QVSVTNDGSQLGALVPSECGDLSDPALK	monophos-(194)QVSVTNDGSQLGALVPSECGDLSDPALK	196461	408990				209258				526262	375601			500959			3	3	4	2	0.62849	0.0777251	0.455891	0.880731
Q8R0S2	Iqsec1	IQ motif and SEC7 domain-containing protein 1	246	SLAESIDDALNCR	monophos-(246)SLAESIDDALNCR	1.7729e+06	2.42099e+06		4.32021e+06			1.69144e+06							176409			4	1	3	2	#DIV/0!	#DIV/0!	0.993284	0.192554
Q8R0S2	Iqsec1	IQ motif and SEC7 domain-containing protein 1	508	NSWDSPAFSNDVIR	monophos-(508)NSWDSPAFSNDVIR	350404	665618	1.19092e+06	1.43823e+06	548861	375157	1.29758e+06	1.14476e+06	463868	576660	782671	821148	362323	850182		1.11842e+06	8	7	8	7	0.222139	0.398338	0.874068	0.889216
Q8R0S2	Iqsec1	IQ motif and SEC7 domain-containing protein 1	917	SALSSSLRDLSEAGK	monophos-(917)SALSSSLRDLSEAGK		380113								203074			317314	118073			1	3	2	2	#DIV/0!	#DIV/0!	0.924961	0.63495
Q8R0S2	Iqsec1	IQ motif and SEC7 domain-containing protein 1	935	RSSAGSLESNVEFQPFQPPQPPVLCS	diphos-(935)RSSAGSLESNVEFQPFQPPQPPVLCS	50528.2	150475		302508	1.03899e+06	192550	255053				260414	351615	542551	413087			6	4	5	5	0.098633	0.757177	0.073921	0.136161
Q8R0S2	Iqsec1	IQ motif and SEC7 domain-containing protein 1	935	RSSAGSLESNVEFQPFQPPQPPVLCS	monophos-(935)RSSAGSLESNVEFQPFQPPQPPVLCS		109640	589366						110547				208407				2	2	3	1	0.256215	0.518831	#DIV/0!	#DIV/0!
Q8K3X4	Irf2bpl	Interferon regulatory factor 2-binding protein-like	523	KASPEPPDSAESALK	monophos-(523)KASPEPPDSAESALK	468647	499485	859439		278181	177255		621190	852615	707301	1.08478e+06			149644			6	4	6	4	0.318263	0.31555	0.949643	0.0178917
Q8K3X4	Irf2bpl	Interferon regulatory factor 2-binding protein-like	633	RNSSSPVSPASVPGQR	diphos-(633)RNSSSPVSPASVPGQR					375722	82650.7								355288			2	1	0	3	#DIV/0!	#DIV/0!	#DIV/0!	#DIV/0!
Q9D7P6	Iscu	Iron-sulfur cluster assembly enzyme ISCU, mitochondrial	11	RAASALLLR	monophos-(11)RAASALLLR	336565	436199	492993	1.1264e+06	247473		1.53617e+06	1.21665e+06	442315		1.02495e+06	1.13187e+06	55786		532368	1.47343e+06	7	6	7	6	0.937301	0.982505	0.189438	0.654881
Q9D7P6	Iscu	Iron-sulfur cluster assembly enzyme ISCU, mitochondrial	12	AASALLLRSPR	diphos-(12)AASALLLRSPR	205828	403844	760572	1.53649e+06	288847		1.9809e+06	1.59838e+06	477776		1.13933e+06	1.43183e+06	111314		772803		7	5	7	5	0.548815	0.644864	0.322204	0.800724
Q91VK4	Itm2c	Integral membrane protein 2C	20	AAASGPASASAPAAEILLTPAR	monophos-(20)AAASGPASASAPAAEILLTPAR	157107	807064			78094.6												3	0	2	1	#DIV/0!	#DIV/0!	#DIV/0!	#DIV/0!
Q8R071	Itpka	Inositol-trisphosphate 3-kinase A	116	RLSTSSLSSTGSSSLLEDSEDDLLSDSESR	monophos-(116)RLSTSSLSSTGSSSLLEDSEDDLLSDSESR	132514	248164	461094		147731	265589	602000	151224	415139	130175	237005		1.04019e+06	324557	209441	466702	7	7	6	8	0.224119	0.400462	0.107945	0.350089
Q9Z0R4	Itsn1	Intersectin-1	200	AQSFDVASAPPAAEWAVPQSSR	monophos-(200)AQSFDVASAPPAAEWAVPQSSR	132782	316142	460912	606754		285186			388561	311763	562657	512543	193831	731648	462174	341762	5	8	8	5	0.802419	0.444496	0.477996	0.933575
Q9Z0R4	Itsn1	Intersectin-1	328	LPEEPSSEDEQQPEKK	monophos-(328)LPEEPSSEDEQQPEKK	1.93129e+06	3.39204e+06	2.88405e+06	1.34647e+06	1.13161e+06	768190	2.55519e+06	1.53019e+06	3.08094e+06	4.50102e+06	2.1058e+06	1.23693e+06	345090	908498	2.37638e+06	2.75447e+06	8	8	8	8	0.34868	0.705061	0.608953	0.0658766
Q9Z0R4	Itsn1	Intersectin-1	883	SAFTPATATGSSPSPVLGQGEK	monophos-(883)SAFTPATATGSSPSPVLGQGEK	102364	208055				50326.1	283491		149139	203777					193983	260177	4	4	4	4	0.205689	0.50278	0.256231	0.611096
Q9Z0R4	Itsn1	Intersectin-1	968	STSIDTGPTESPASLKR	monophos-(968)STSIDTGPTESPASLKR	206923	1.07722e+06		781179		283925	1.29024e+07	196544		380146	339427	3.85464e+06	158617	814666	860372	1.4686e+06	6	7	6	7	0.00434014	0.522889	0.0174771	0.511748
Q9Z0R4	Itsn1	Intersectin-1	1127	LLSPGTSKITPTELPK	diphos-(1127)LLSPGTSKITPTELPK	103547	599586	446263	2.40072e+06	544848	623796	934649	320324	1.26097e+06	856588	295557	1.92708e+06	432563	145005	1.04148e+06	2.05418e+06	8	8	8	8	0.978313	0.487083	0.435932	0.541987
Q9Z0R4	Itsn1	Intersectin-1	1659	DQFSPDDFLGR	monophos-(1659)DQFSPDDFLGR		72629.4		234051			364442	210360	117424	135658		209683		68904.4	184109	252988	4	6	5	5	0.243746	0.341861	0.379341	0.302615
Q9Z0R6	Itsn2	Intersectin-2	1601	DQFSPDDFLGR	monophos-(1601)DQFSPDDFLGR		72629.4		234051			364442	210360	117424	135658		209683		68904.4	184109	252988	4	6	5	5	0.243746	0.341861	0.379341	0.302615
Q9ET80	Jph1	Junctophilin-1	441	VLEKPPSPKESPHFYR	diphos-(441)VLEKPPSPKESPHFYR	2.61113e+06	3.69765e+06	4.33109e+06		4.45992e+06	1.79625e+06			4.53548e+06	4.45653e+06	5.33183e+06	4.84663e+06	1.02891e+06	1.62202e+06		3.18354e+06	5	7	7	5	0.484115	0.829149	0.305833	0.0179099
Q9ET77	Jph3	Junctophilin-3	417	EFSPSFQHR	monophos-(417)EFSPSFQHR	343857	387250	298143						614324	606581							3	2	5	0	0.173115	0.00404704	#DIV/0!	#DIV/0!
Q9ET77	Jph3	Junctophilin-3	436	HQMSCDDIEVLSTGTPLQQESPELYR	diphos-(436)HQMSCDDIEVLSTGTPLQQESPELYR	304797	212737	990200	358575	466909	280170	279963	403898	286560	249591	637918	375446	232914	369669	425239		8	7	8	7	0.180544	0.683995	0.0163083	0.461971
Q9ET77	Jph3	Junctophilin-3	698	SLPVALESDEETGDELK	monophos-(698)SLPVALESDEETGDELK	558385	509933	642428	859507	549537	396298	1.16762e+06	633630	670810	743584	740747	899448	240354	295277	922785	52921.4	8	8	8	8	0.445343	0.525781	0.0169545	0.251503
P15066	Jund	Transcription factor jun-D	229	LAALKDEPQTVPDVPSFGDSPPLSPIDMDTQER	diphos-(229)LAALKDEPQTVPDVPSFGDSPPLSPIDMDTQER			1.56766e+07	4.50757e+06				1.56306e+07			5.12351e+06	8.14325e+06			6.99889e+06	7.14924e+06	3	4	4	3	0.0253768	0.303501	0.971038	0.70219
Q8BNW9	Kbtbd11	Kelch repeat and BTB domain-containing protein 11	60	ASAAEGSEASPPSLR	monophos-(60)ASAAEGSEASPPSLR					571893		6.01562e+06						693254	282758			2	2	0	4	0.09583	0.412059	#DIV/0!	#DIV/0!
Q8BNW9	Kbtbd11	Kelch repeat and BTB domain-containing protein 11	313	SGSRPQSPSGDAESR	diphos-(313)SGSRPQSPSGDAESR	63085.8	319111		226851	37100.4		113333		99783.2	418150			54509.8	70157.5			5	4	5	4	0.479551	0.930437	0.0320538	0.0766276
P63141	Kcna2	Potassium voltage-gated channel subfamily A member 2	419	ETEGEEQAQYLQVTSCPK	monophos-(419)ETEGEEQAQYLQVTSCPK	1.18749e+06	2.60271e+06	7.26582e+06	3.92756e+06	211775	511606	1.70178e+06	8.08477e+06	2.43716e+06	2.54893e+06	7.9461e+06	8.12707e+06	762001	2.37023e+06	2.31543e+06	9.96143e+06	8	8	8	8	0.700604	0.415843	0.493932	0.453757
P63141	Kcna2	Potassium voltage-gated channel subfamily A member 2	437	IPSSPDLKK	diphos-(437)IPSSPDLKK	1.51589e+06	3.29739e+06	1.00291e+06	3.84204e+06	1.46359e+06	749637	8.68218e+06	5.37683e+06	2.68747e+06	6.06826e+06	5.47511e+06	4.09288e+06		1.48015e+06	3284900	3.47402e+06	8	7	8	7	0.20733	0.645243	0.262402	0.997442
P63141	Kcna2	Potassium voltage-gated channel subfamily A member 2	437	IPSSPDLKK	monophos-(437)IPSSPDLKK	409122	1.36362e+06		312793	180281	112414	1.09922e+06	621667	1.52925e+06	2.31863e+06	933196	417685	111777	227272	426326	1.8977e+06	7	8	7	8	0.193338	0.288311	0.664894	0.219252
P63143	Kcnab1	Voltage-gated potassium channel subunit beta-1	143	RSSLVITTK	monophos-(143)RSSLVITTK	173776	385688	535645		242914			375617	334423	182091	764946		121830				5	4	6	3	0.193772	0.957319	0.515236	0.331617
P62482	Kcnab2	Voltage-gated potassium channel subunit beta-2	0	MYPESTTGSPAR	monophos-(0)MYPESTTGSPAR		595691	882236		191040	133366		347361	453169	642979	882483	721534		231034		636583	5	6	6	5	0.504334	0.3341	0.706326	0.00667378
P62482	Kcnab2	Voltage-gated potassium channel subunit beta-2	16	QTGSPGMIYSTR	monophos-(16)QTGSPGMIYSTR	184594	426450	1.28143e+06		236830				261388	698389	991070		970852				4	4	6	2	0.522405	0.541994	0.567343	0.923314
P62482	Kcnab2	Voltage-gated potassium channel subunit beta-2	109	RSSLVITTK	monophos-(109)RSSLVITTK	173776	385688	535645		242914			375617	334423	182091	764946		121830				5	4	6	3	0.193772	0.957319	0.515236	0.331617
Q03717	Kcnb1	Potassium voltage-gated channel subfamily B member 1	456	SIEMMDIVVEK	monophos-(456)SIEMMDIVVEK	72902	113406	895615	313100		98039.1	510897	245541	100782	152386	909508	315168	105016	131226	215393	301089	7	8	8	7	0.791521	0.774868	0.0498095	0.359855
Q03717	Kcnb1	Potassium voltage-gated channel subfamily B member 1	514	ARSSSSPQHLNVQQLQDMYSK	diphos-(514)ARSSSSPQHLNVQQLQDMYSK			2.53669e+06	864033	514271		603790	383874	411484	206729	440055	1.42765e+06	1.23667e+06	401750			5	6	6	5	0.255326	0.508521	0.10084	0.423122
Q03717	Kcnb1	Potassium voltage-gated channel subfamily B member 1	516	SSSSPQHLNVQQLQDMYSK	monophos-(516)SSSSPQHLNVQQLQDMYSK		195691	844670	236745		158337	502580		298764	255980	374629	585074		344074		447461	5	6	7	4	0.0760848	0.980198	0.50244	0.793448
Q03717	Kcnb1	Potassium voltage-gated channel subfamily B member 1	548	EMAPQSQPQEELEMGSMPSPVAPLPTR	diphos-(548)EMAPQSQPQEELEMGSMPSPVAPLPTR	162431	289121	1.015e+06	463176	471623	298626	941099	403555	316739	239508	358096	556346	298211	486158	297136	457900	8	8	8	8	0.0147355	0.295314	0.546551	0.796806
Q03717	Kcnb1	Potassium voltage-gated channel subfamily B member 1	648	SGFFVESPR	monophos-(648)SGFFVESPR		209291		303084		96867.3				334345					262631		3	2	3	2	0.656133	0.326103	0.426985	0.283009
Q03717	Kcnb1	Potassium voltage-gated channel subfamily B member 1	793	NHFESSPLPTSPK	monophos-(793)NHFESSPLPTSPK	325143	716748	504520	410584	68436.2	401986		430087	979164	1328410	447035	178887	268831	386228		508594	7	7	8	6	0.0871112	0.327595	0.0672711	0.132676
A6H8H5	Kcnb2	Potassium voltage-gated channel subfamily B member 2	460	SMELIDVAVEK	monophos-(460)SMELIDVAVEK			152767	184243				151877									3	0	2	1	#DIV/0!	#DIV/0!	#DIV/0!	#DIV/0!
A6H8H5	Kcnb2	Potassium voltage-gated channel subfamily B member 2	479	DSVDDNHLSPSR	monophos-(479)DSVDDNHLSPSR	123076	202733	564538					250227		247670							4	1	4	1	#DIV/0!	#DIV/0!	#DIV/0!	#DIV/0!
Q9QXT8	Kcnip3	Calsenilin	49	WILSSAAPQGSDSSDSELELSTVR	diphos-(49)WILSSAAPQGSDSSDSELELSTVR											218914	343881				425809	0	3	2	1	#DIV/0!	#DIV/0!	#DIV/0!	#DIV/0!
Q6PHZ8	Kcnip4	Kv channel-interacting protein 4	47	TSSPAIQNSVEDELEMATVR	monophos-(47)TSSPAIQNSVEDELEMATVR		306635	302260				581165		228776	180074	221075						3	3	5	1	0.0522909	0.116464	#DIV/0!	#DIV/0!
Q08460	Kcnma1	Calcium-activated potassium channel subunit alpha-1	700	RLEDEQPPTLSPK	diphos-(700)RLEDEQPPTLSPK		470355	450403		121971					1.04081e+06			669387				3	2	3	2	0.623048	0.0858527	0.735177	0.482036
Q08460	Kcnma1	Calcium-activated potassium channel subunit alpha-1	700	RLEDEQPPTLSPK	monophos-(700)RLEDEQPPTLSPK		707947	782595							1.18673e+06			707144				2	2	3	1	0.196603	0.493386	#DIV/0!	#DIV/0!
Q6WVG3	Kctd12	BTB/POZ domain-containing protein KCTD12	150	EGSLGDELLPLGYAEPEPQEGASAGAPSPTLELASR	diphos-(150)EGSLGDELLPLGYAEPEPQEGASAGAPSPTLELASR	321423	824102	5.21939e+06	2.13454e+06	4.68397e+06	468938	1.04191e+06	4.39229e+06	1.561e+06	87799.5	5.01174e+06	8.48247e+06	1.48539e+06		2.12144e+06	6.47705e+06	8	7	8	7	0.310568	0.379097	0.504354	0.998688
Q6WVG3	Kctd12	BTB/POZ domain-containing protein KCTD12	150	EGSLGDELLPLGYAEPEPQEGASAGAPSPTLELASR	monophos-(150)EGSLGDELLPLGYAEPEPQEGASAGAPSPTLELASR		304335	2.76028e+06		1.303e+06		306475	846978	322142		2.74798e+06	479095	88687.2		337071	951659	5	6	5	6	0.925465	0.651066	0.0438203	0.318503
Q6WVG3	Kctd12	BTB/POZ domain-containing protein KCTD12	186	SPSGGAAGPLLTPSQSLDGSR	diphos-(186)SPSGGAAGPLLTPSQSLDGSR	592702	1.86222e+06	2.91847e+06	756805	4.8428e+06	424307	5.92975e+06		1.27e+06	187719	413523	433064	599648	822480	358139	696193	7	8	8	7	7.64447e-05	0.0642472	0.0260933	0.375163
Q6WVG3	Kctd12	BTB/POZ domain-containing protein KCTD12	186	SPSGGAAGPLLTPSQSLDGSRR	monophos-(186)SPSGGAAGPLLTPSQSLDGSRR	2.18471e+06	2.58507e+06	6.25897e+06	1.4368e+06	3.25145e+06	1.91968e+06	2.71758e+06	4.74077e+06	2.40644e+06	4.04646e+06	3.85884e+06	5.38061e+06	2.19826e+06	1.32928e+06	1.6555e+06	3.60027e+06	8	8	8	8	0.703881	0.919271	0.333516	0.25852
Q5DTY9	Kctd16	BTB/POZ domain-containing protein KCTD16	120	LLAPEDVKQSPDEFCHSDFEDASQGSDTR	diphos-(120)LLAPEDVKQSPDEFCHSDFEDASQGSDTR	2.40148e+06	1.80292e+06	1.01819e+07	3.80704e+06	5.66886e+06	851499	721640	2.73646e+06	3.76906e+06	1.00408e+06	8.25054e+06	5.71167e+06	891513	2.28649e+06	1.64023e+06	3.5865e+06	8	8	8	8	0.596549	0.92934	0.113151	0.0933519
Q5DTY9	Kctd16	BTB/POZ domain-containing protein KCTD16	120	LLAPEDVKQSPDEFCHSDFEDASQGSDTR	monophos-(120)LLAPEDVKQSPDEFCHSDFEDASQGSDTR	519151	539780	5.56417e+06		516800		336222	117719	1.18612e+06	605854	3.32845e+06	730244	302991		185433	1.34096e+06	6	7	7	6	0.128736	0.855894	0.00557793	0.127688
Q5DTY9	Kctd16	BTB/POZ domain-containing protein KCTD16	128	QSPDEFCHSDFEDASQGSDTR	diphos-(128)QSPDEFCHSDFEDASQGSDTR	214911	898161	3.95802e+06		972812	139033			1.06858e+06	609058	1.50031e+06	356127	173545	964850		1.05824e+06	5	7	7	5	0.0111497	0.590846	0.06921	0.370518
Q5DTY9	Kctd16	BTB/POZ domain-containing protein KCTD16	128	QSPDEFCHSDFEDASQGSDTR	monophos-(128)QSPDEFCHSDFEDASQGSDTR	858035	1.17245e+06	1.92002e+06	248227	999638	481398			928208	1.13206e+06	3.04998e+06	291118	421001	913868		502334	6	7	8	5	0.316944	0.847629	0.0329893	0.155928
Q5DTY9	Kctd16	BTB/POZ domain-containing protein KCTD16	282	WSSSHCDCCCK	monophos-(282)WSSSHCDCCCK		94314.5	72132.4						17173.1		70027.6						2	2	4	0	0.505933	0.300954	#DIV/0!	#DIV/0!
Q5DTY9	Kctd16	BTB/POZ domain-containing protein KCTD16	334	QSNIQTLDRPIKK	monophos-(334)QSNIQTLDRPIKK	398610	877232			186514				1.44584e+06	417160	1.54404e+06					509648	3	4	5	2	0.539776	0.266167	0.606149	0.21745
Q5DTY9	Kctd16	BTB/POZ domain-containing protein KCTD16	366	TLTSGSRESNISSK	diphos-(366)TLTSGSRESNISSK	2.50825e+06	4.11008e+06	6.43645e+06	1.54184e+06	2.2918e+06	697932		1.15106e+06	6.31582e+06	3.52642e+06	6.55113e+06	526019	1.11196e+06	3.04064e+06	462515	4.00348e+06	7	8	8	7	0.660487	0.662416	0.186698	0.0548905
Q5DTY9	Kctd16	BTB/POZ domain-containing protein KCTD16	366	TLTSGSRESNISSK	monophos-(366)TLTSGSRESNISSK	711580	1.44969e+06			721977	721852	524249		1.39127e+06	1.05839e+06	264903		844802	772603	339430		5	6	5	6	0.755129	0.848963	0.0561878	0.172988
Q50H33	Kctd8	BTB/POZ domain-containing protein KCTD8	410	RNSELFQSLISK	monophos-(410)RNSELFQSLISK		181885	162477		57666.9												3	0	2	1	#DIV/0!	#DIV/0!	#DIV/0!	#DIV/0!
Q3U0V1	Khsrp	Far upstream element-binding protein 2	178	VQISPDSGGLPER	monophos-(178)VQISPDSGGLPER	301160	525520	349272	368546		122650	906120	589484	389987	404812	424485	3.32273e+06	230776	140306	1.80144e+06	591515	7	8	8	7	0.00205277	0.284632	0.193961	0.767118
Q8R0A7	Kiaa0513	Uncharacterized protein KIAA0513	70	RSSSNESFSSNQSADSAPDEETLALR	monophos-(70)RSSSNESFSSNQSADSAPDEETLALR	800028	396138	1.95052e+06		179304	790833			835400	1.38737e+06	1.1069e+06		388941	442976		613450	5	6	6	5	0.255553	0.934963	0.125752	0.0482639
Q8R0A7	Kiaa0513	Uncharacterized protein KIAA0513	269	TVTMISPEDEQKGEK	monophos-(269)TVTMISPEDEQKGEK	2.4214e+06	8.84053e+06	1.20042e+07	4.35218e+06	6.85249e+06	2.92594e+06	8.27469e+06	8.08362e+06	8.2643e+06	1.26803e+07	1.84095e+07	7.33122e+06	4.1884e+06	3.19126e+06	1.05679e+07	1.09723e+07	8	8	8	8	0.314273	0.21021	0.24109	0.272943
Q80TL4	Kiaa1045	Protein KIAA1045	36	GGELPGSR	monophos-(36)GGELPGSR											124988		20824.5	36015.1			0	3	1	2	#DIV/0!	#DIV/0!	#DIV/0!	#DIV/0!
Q80TL4	Kiaa1045	Protein KIAA1045	44	RGTVEGSVQEVQEEK	diphos-(44)RGTVEGSVQEVQEEK	414055	486458	1.15698e+06	566786		266448	660786	647895	246249	181481	1.2098e+06	523384		553466		938115	7	6	8	5	0.422821	0.963565	0.384099	0.938881
Q80TL4	Kiaa1045	Protein KIAA1045	44	RGTVEGSVQEVQEEK	monophos-(44)RGTVEGSVQEVQEEK	2.75565e+06	5.12576e+06	3.41777e+06	1.70755e+06	1.4569e+06	1.15668e+06	4.33035e+06	2.68128e+06	4.05897e+06	654042	6.82585e+06	368363	648505	2.20613e+06	4.55534e+06	2.11211e+06	8	8	8	8	0.221186	0.876561	0.259645	0.45185
Q80TL4	Kiaa1045	Protein KIAA1045	59	EAEASAPVVQEESSINR	monophos-(59)EAEASAPVVQEESSINR	317848	395946	1.04216e+06	176906	264036	444659	866551	689770	430577	420989	466937	139450	135037	258346	192607	689928	8	8	8	8	0.244707	0.177581	0.974774	0.893601
Q80TL4	Kiaa1045	Protein KIAA1045	305	GRGSTISEAECHHAR	monophos-(305)GRGSTISEAECHHAR	14310.1	230820	134348		569651				138263		141297		163612		120048		4	4	5	3	0.00141101	0.478435	0.052396	0.229829
Q80TL4	Kiaa1045	Protein KIAA1045	327	LTEAPSCSVSISHVGPIADSSPAASSSK	diphos-(327)LTEAPSCSVSISHVGPIADSSPAASSSK	217434	783536			299138	366659			368381		378135			916989			4	3	4	3	0.689287	0.545598	0.572721	0.694143
Q80TL4	Kiaa1045	Protein KIAA1045	327	LTEAPSCSVSISHVGPIADSSPAASSSK	monophos-(327)LTEAPSCSVSISHVGPIADSSPAASSSK	1.29642e+06	905662	7.66971e+06		2.46063e+06	2.19419e+06			2.44211e+06	1.27671e+06	5.57404e+06	264209	1.19135e+06	695469			5	6	7	4	0.467897	0.496987	0.0741086	0.452079
Q8BYI8	Kiaa1467	Uncharacterized protein KIAA1467	14	KSPDLGEYDPLTQADSDESEDDLVLNLQQK	diphos-(14)KSPDLGEYDPLTQADSDESEDDLVLNLQQK		140923	760379	340786		79504.7	548758	479595		154812	401261	513484	148625	99978.2	565866	876403	6	7	6	7	0.853833	0.986121	0.599284	0.925031
Q8BYI8	Kiaa1467	Uncharacterized protein KIAA1467	15	SPDLGEYDPLTQADSDESEDDLVLNLQQK	diphos-(15)SPDLGEYDPLTQADSDESEDDLVLNLQQK			4.30743e+06	2.19581e+06		674609	1.17295e+06	1.65848e+06		623278	1.90845e+06	5.24863e+06	1.19054e+06	1.18934e+06	7.67511e+06	1.66786e+06	5	7	5	7	0.244016	0.561243	0.634526	0.614636
Q8BYI8	Kiaa1467	Uncharacterized protein KIAA1467	15	SPDLGEYDPLTQADSDESEDDLVLNLQQK	monophos-(15)SPDLGEYDPLTQADSDESEDDLVLNLQQK						37888.9		135223					115671	53782.8	134346	223998	2	4	0	6	0.800293	0.495511	#DIV/0!	#DIV/0!
Q8BYI8	Kiaa1467	Uncharacterized protein KIAA1467	52	SALGDLPEPDSDADVAGAAKPHLSEVTPEGFPSEPLGGLEQK	monophos-(52)SALGDLPEPDSDADVAGAAKPHLSEVTPEGFPSEPLGGLEQK			370721			71473		338325			266452	573973	177786			917083	3	4	3	4	0.399524	0.342812	0.300775	0.911407
Q148V7	Kiaa1468	LisH domain and HEAT repeat-containing protein KIAA1468	177	AGSISTLDSLDFAR	diphos-(177)AGSISTLDSLDFAR	100497	169791	353843	435796		387841	672338	776044		135206	309331	237935	125513	447739	650597	524961	7	7	7	7	0.637892	0.589208	0.191916	0.016432
Q148V7	Kiaa1468	LisH domain and HEAT repeat-containing protein KIAA1468	177	AGSISTLDSLDFAR	monophos-(177)AGSISTLDSLDFAR	492186	442018	1.0915e+06	1.24717e+06	1.42321e+06	613409	2.04057e+06	1.20623e+06	518211	488091	1.11045e+06		407082	393586	1.2601e+06	2.72721e+07	8	7	7	8	5.51061e-08	0.402635	6.05451e-08	0.314886
Q148V7	Kiaa1468	LisH domain and HEAT repeat-containing protein KIAA1468	239	NYKSSPEIQEPIKPLEK	monophos-(239)NYKSSPEIQEPIKPLEK	1.17225e+06	1.24738e+06	460129	1.33528e+06		731627	700490	1.1492e+06	1.64891e+06	618874	1.44454e+06	1.32969e+06	244909	114311	881280	4.81685e+06	7	8	8	7	0.00188347	0.465561	0.00193116	0.906213
Q68FD9	Kiaa1549	UPF0606 protein KIAA1549	1531	GHYEFPVVDDLSSGDTKER	diphos-(1531)GHYEFPVVDDLSSGDTKER	430014		3.92162e+06	1.47505e+06		1.20173e+06	980210	1.05446e+06		393938	1.08235e+06	4.64592e+06	578730	1.28724e+06	3.89687e+06	1.16736e+06	6	7	6	7	0.503513	0.67908	0.24638	0.526525
Q68FD9	Kiaa1549	UPF0606 protein KIAA1549	1891	GLQGPGLGYPTSSTEDLQPGHSSASLIK	diphos-(1891)GLQGPGLGYPTSSTEDLQPGHSSASLIK	466660	2.37877e+06	5.80006e+06	1.58652e+06		767342		1.90636e+06		1.15831e+06	1.17269e+06	2.12821e+06	453430	1.58991e+06	2.35615e+06	601744	6	7	7	6	0.0329178	0.372048	0.0967085	0.314602
P33173	Kif1a	Kinesin-like protein KIF1A	1089	DVLSPLRPSR	monophos-(1089)DVLSPLRPSR		294671		257956						434496		300941	157626				2	3	4	1	0.262859	0.850474	#DIV/0!	#DIV/0!
P33173	Kif1a	Kinesin-like protein KIF1A	1372	SDSLILDHQWELEK	monophos-(1372)SDSLILDHQWELEK	250066	791146	1.43276e+06	945740			1.06765e+06	788601	619661	1.07875e+06	837175	1.68079e+06	849447		622715	1.37284e+06	6	7	8	5	0.987966	0.56621	0.410896	0.951202
P33173	Kif1a	Kinesin-like protein KIF1A	1527	TPQPCSRPASPEPELLPELDSK	diphos-(1527)TPQPCSRPASPEPELLPELDSK	344131	1.88013e+06	2.1261e+06		1.75892e+06				701816	1.17391e+06	881292		2.00129e+06		611471	978006	4	6	6	4	0.338962	0.28374	0.981814	0.735859
Q9QXL2	Kif21a	Kinesin-like protein KIF21A	252	LISESSPMNEFETLTAK	monophos-(252)LISESSPMNEFETLTAK	81519.6	95733.9	260461	165007			285978		170076	254533	184142	244877	211961		194411		5	6	8	3	0.0472068	0.496024	0.742098	0.297022
Q9QXL2	Kif21a	Kinesin-like protein KIF21A	852	KLSSSESPAPDTGSSAASGEADTSRPGTQQK	monophos-(852)KLSSSESPAPDTGSSAASGEADTSRPGTQQK	143624	438631	546204		408414				493434	588357	435320		1.04241e+06	212459			4	5	6	3	0.366485	0.356208	0.0611402	0.567195
P28741	Kif3a	Kinesin-like protein KIF3A	688	SAKPETVIDSLLQ	monophos-(688)SAKPETVIDSLLQ	389570	416670	1.39383e+06	1.93551e+06	1.19174e+06	691006	3.73842e+06	2.04627e+06	578361	571366	1.15796e+06	999301	888126	613674	1.53567e+06	2.19942e+06	8	8	8	8	0.0948042	0.371394	0.109995	0.123142
Q61771	Kif3b	Kinesin-like protein KIF3B	673	DYEGPAISPK	monophos-(673)DYEGPAISPK	283560	303666	568305	383884	172837		1.0191e+06	488451			482245	287699			400843	516376	7	4	6	5	0.125381	0.801876	0.056954	0.348216
O88447	Klc1	Kinesin light chain 1	155	KYDDDISPSEDK	monophos-(155)KYDDDISPSEDK			478786	152246			681949	623748			771119					1.07934e+06	4	2	3	3	0.851915	0.0936861	0.781541	0.225763
O88447	Klc1	Kinesin light chain 1	519	SRESLNMDVVK	diphos-(519)SRESLNMDVVK	419198	699859	854125	507060	949417		1.74356e+06	1.71188e+06	681857	496324	1.3417e+06		223510	295848		1.42189e+06	7	6	7	6	0.953952	0.433976	0.0861913	0.255426
O88447	Klc1	Kinesin light chain 1	519	SRESLNMDVVK	monophos-(519)SRESLNMDVVK		711427	982935		2.77119e+06			1.30008e+06		859874	1.39374e+06		1.64077e+06	478504		3.51351e+06	4	5	4	5	0.716452	0.855464	0.0426987	0.153528
O88448	Klc2	Kinesin light chain 2	160	DSLDDLFPNEDEQSPAPSPGGGDVAAQHGGYEIPAR	diphos-(160)DSLDDLFPNEDEQSPAPSPGGGDVAAQHGGYEIPAR	418494	540435	1.0102e+06			248367	1.02313e+06	1.22093e+06	557529	458971	1.24348e+06	585505		397275	460301	753075	6	7	7	6	0.491155	0.584182	0.63472	0.983972
O88448	Klc2	Kinesin light chain 2	160	DSLDDLFPNEDEQSPAPSPGGGDVAAQHGGYEIPAR	monophos-(160)DSLDDLFPNEDEQSPAPSPGGGDVAAQHGGYEIPAR	131958	158489					255665	151516	240703	268813	333776				317829		4	4	5	3	0.691333	0.0163087	0.863517	0.813423
O88448	Klc2	Kinesin light chain 2	572	ASSLNFLNK	monophos-(572)ASSLNFLNK	672227	621060	1.71675e+06		682774	408470	1.39722e+06	1.05827e+06	857830	836383	2.14386e+06	840771	424470	405400	1.06063e+06	1.08669e+06	7	8	7	8	0.757481	0.940058	0.290384	0.284174
O35344	Kpna3	Importin subunit alpha-4	49	NVPQEESLEDSDVDADFK	diphos-(49)NVPQEESLEDSDVDADFK		66181.1	2.95978e+06	1.50148e+06	1.27104e+06	313429		2.62371e+06	17642.9		3.45411e+06	2.21075e+06	430253	1.0699e+06	4.38209e+06	3.38553e+06	6	7	6	7	0.451346	0.423618	0.884685	0.79527
O35344	Kpna3	Importin subunit alpha-4	49	NVPQEESLEDSDVDADFK	monophos-(49)NVPQEESLEDSDVDADFK	4.19851e+06	2.54355e+06	7.986e+06	4.26118e+06	4.79595e+06	2.36142e+06	4.56561e+06	6.76616e+06	3.97937e+06	1.86307e+06	1.11198e+07	6.2114e+06	2.08653e+06	3.00419e+06	7.11604e+06	7.60705e+06	8	8	8	8	0.194297	0.610968	0.40182	0.722187
O35343	Kpna4	Importin subunit alpha-3	49	NVPQEDICEDSDIDGDYR	monophos-(49)NVPQEDICEDSDIDGDYR		307577	321746					317741	264123		233861				447607	158787	3	4	4	3	0.00707543	0.564867	0.0673238	0.736988
Q8VDQ9	Kri1	Protein KRI1 homolog	83	DATFYQRTAEASSSESEEEPPAALGK	diphos-(83)DATFYQRTAEASSSESEEEPPAALGK	6.00952e+06			4.24933e+06			4.97111e+06		8.57825e+06	3.80501e+06		5.48467e+06					3	3	5	1	0.235626	0.586417	#DIV/0!	#DIV/0!
Q61595	Ktn1	Kinectin	585	AQIQQFHSQIAAQTSASVLAEELHKVIAEK	diphos-(585)AQIQQFHSQIAAQTSASVLAEELHKVIAEK					619394	85724.8		1.2289e+07									3	0	0	3	#DIV/0!	#DIV/0!	#DIV/0!	#DIV/0!
P11627	L1cam	Neural cell adhesion molecule L1	1172	DETFGEYRSLESDNEEK	diphos-(1172)DETFGEYRSLESDNEEK				1.77118e+06			2.77304e+06	1.48636e+06			1.27147e+06			874888	860866	1.37262e+06	3	4	2	5	0.16302	0.0527657	0.652045	0.939474
P11627	L1cam	Neural cell adhesion molecule L1	1236	EKEAAGGNDSSGATSPINPAVALE	diphos-(1236)EKEAAGGNDSSGATSPINPAVALE			2.2745e+06	220909			3.25633e+06	797186			483874			1.19273e+06	673862		4	3	3	4	0.132924	0.354649	0.986848	0.60941
Q9CQ22	Lamtor1	Ragulator complex protein LAMTOR1	19	KLLLDPSSTPTK	monophos-(19)KLLLDPSSTPTK	396206	1.136e+06	787818	577837	204596		2.87266e+06	1.49383e+06	533347		1.08727e+06	1.3759e+06	167808	250759	1.11524e+06	3.54093e+06	7	7	7	7	0.583128	0.879129	0.00544083	0.348313
Q6ZQ58	Larp1	La-related protein 1	66	ESPRPPAAAEAPAGSDGEDGGRR	monophos-(66)ESPRPPAAAEAPAGSDGEDGGRR	468280	754361	568216	388110		201097	385967	459914	883873	1.00947e+06	1.2802e+06	797514	131350		814048	879373	7	7	8	6	0.107466	0.0279148	0.872889	0.0998097
Q6ZQ58	Larp1	La-related protein 1	520	GLSASLPDLDSESWIEVK	monophos-(520)GLSASLPDLDSESWIEVK	259312	137303	881693	1.49666e+06	569532	567124	978172	1.19377e+06	238568	381530	1.17755e+06	1.44716e+06	361221	225483	504049	620842	8	8	8	8	0.950321	0.548378	0.144545	0.595081
Q6ZQ58	Larp1	La-related protein 1	597	NTFTAWSEEDSDYEIDDRDVNK	diphos-(597)NTFTAWSEEDSDYEIDDRDVNK			1.08371e+06	1.18373e+06	570644	439749	898741	606093			671486	539225	381648	747232	521805		6	5	4	7	0.167247	0.16312	0.225641	0.0916571
Q6ZQ58	Larp1	La-related protein 1	742	SLPTTVPESPNYR	diphos-(742)SLPTTVPESPNYR	321001	488271	1.05917e+06	849005	948318	434293	1.34232e+06		361102		858518		493305	368366	930741		7	5	6	6	0.562493	0.396808	0.63366	0.639404
Q6ZQ58	Larp1	La-related protein 1	742	SLPTTVPESPNYR	monophos-(742)SLPTTVPESPNYR	449706	371336		549318	1.48087e+06	412558	1.89707e+06	458300	405474	317782	554965	703000	297895	411187	783639	923636	7	8	7	8	0.0202411	0.339654	0.0020827	0.131797
P06240	Lck	Proto-oncogene tyrosine-protein kinase LCK	387	LIEDNEYTAR	monophos-(387)LIEDNEYTAR	250505	201402		271506	142481	77159.3			259114	142685		213926	64789.5		352803	545216	5	6	6	5	0.16842	0.393208	0.00641336	0.894803
P16125	Ldhb	L-lactate dehydrogenase B chain	7	LIASVADDEAAVPNNK	monophos-(7)LIASVADDEAAVPNNK	333286				432450					348964	264964			96467.5			2	3	3	2	0.719564	0.250155	0.0671504	0.718731
P16125	Ldhb	L-lactate dehydrogenase B chain	43	SLADELALVDVLEDK	monophos-(43)SLADELALVDVLEDK			48103.1					50550.7			76332.3	81055.9				86823.2	2	3	3	2	0.453708	0.00411021	0.573362	0.992635
Q8VED9	Lgalsl	Galectin-related protein	13	LDDGHLNNSLGSPVQADVYFPR	diphos-(13)LDDGHLNNSLGSPVQADVYFPR			2.85695e+06	1.40207e+06	164488		1.02493e+06	847715	283818		1.6787e+06	1.72241e+06			570520	1.26959e+06	5	5	5	5	0.427337	0.779885	0.166392	0.110122
Q8VED9	Lgalsl	Galectin-related protein	13	LDDGHLNNSLGSPVQADVYFPR	monophos-(13)LDDGHLNNSLGSPVQADVYFPR			1.38053e+06	2.14963e+06	537455	251587	1.68074e+06	2.25727e+06	804351		871643	1.7162e+06	61602.2	66918.8	958773	317321	6	7	5	8	0.433281	0.107605	0.51505	0.166743
Q3UH68	Limch1	LIM and calponin homology domains-containing protein 1	223	GSSDGRGSDSESDLPHR	monophos-(223)GSSDGRGSDSESDLPHR	220748	307981	835840	288158			977952	411747	342022	427898	638643	437739			503678	679720	6	6	8	4	0.0724891	0.988267	0.602221	0.156201
Q3UH68	Limch1	LIM and calponin homology domains-containing protein 1	718	SPEPEATLTFPFLDK	monophos-(718)SPEPEATLTFPFLDK	93372.6	106511		404103		181797	450828	360062	149525	166490	249014	188414		180873	447346	301311	6	7	7	6	0.353994	0.732653	0.744528	0.0702874
Q9D1T0	Lingo1	Leucine-rich repeat and immunoglobulin-like domain-containing nogo receptor-interacting protein 1	594	KSDAGISSADAPR	diphos-(594)KSDAGISSADAPR		274021	142617	261356	254247		296209	703370			426388	458320		113783	141977	495642	6	5	5	6	0.94088	0.964543	0.303184	0.854377
Q9D1T0	Lingo1	Leucine-rich repeat and immunoglobulin-like domain-containing nogo receptor-interacting protein 1	594	KSDAGISSADAPR	monophos-(594)KSDAGISSADAPR	2.32231e+06	3.97956e+06	2.65849e+06	3.20265e+06	2.02504e+06	1.17904e+06	4.93355e+06	2.09896e+06	4.33935e+06	3.33392e+06	6.83654e+06	4.8887e+06	1.34261e+06	1.06613e+06	3.65815e+06	5.87062e+06	8	8	8	8	0.191623	0.200398	0.544284	0.177179
Q3TYD6	Lmtk2	Serine/threonine-protein kinase LMTK2	731	NAGFTSALLESPQR	monophos-(731)NAGFTSALLESPQR	208293	237252				268519			222341	290790							3	2	4	1	0.498646	0.623229	#DIV/0!	#DIV/0!
Q3TYD6	Lmtk2	Serine/threonine-protein kinase LMTK2	778	RHSGTSPQASPALLTEEGSPTAPTDPILKPEETK	diphos-(778)RHSGTSPQASPALLTEEGSPTAPTDPILKPEETK	671438	141211	784837			122071		461715	366094				159320	116253		216725	5	4	4	5	0.126585	0.208832	0.202263	0.104158
Q7TQ95	Lnp	Protein lunapark	408	ADSVPNLEPSEESLVTK	monophos-(408)ADSVPNLEPSEESLVTK	1.06011e+06	1.5167e+06	2.59749e+06	694530	1.42138e+06	960502			1.72038e+06	957408	2.62252e+06	1.40184e+06	667053	865213	1.33091e+06		6	7	8	5	0.949513	0.981779	0.134621	0.158008
Q9D920	Loh12cr1	Loss of heterozygosity 12 chromosomal region 1 protein homolog	67	GLLSGQTSPTNAK	monophos-(67)GLLSGQTSPTNAK	304756	457513	1.94771e+06	474061	291099	140534	2.52037e+06	641225	1.01808e+06		1.37184e+06	576556	204548	184819	460473	1.0147e+06	8	7	7	8	0.125823	0.679085	0.506027	0.604056
Q99PI5	Lpin2	Phosphatidate phosphatase LPIN2	242	SDSELEVKPSESLLR	monophos-(242)SDSELEVKPSESLLR				794091			831593		618752					121633		798654	2	3	2	3	0.106789	0.335112	0.427442	0.715583
Q7TME0	Lppr4	Lipid phosphate phosphatase-related protein type 4	342	DALRSLTDLNQDPSR	monophos-(342)DALRSLTDLNQDPSR		387797	670298						235397	654497			461515				2	3	4	1	0.882919	0.704807	#DIV/0!	#DIV/0!
Q80XU8	Lrfn4	Leucine-rich repeat and fibronectin type-III domain-containing protein 4	582	SCSLDLGDTGGCYGYAR	monophos-(582)SCSLDLGDTGGCYGYAR	184461		570984			158291			380851		447783			134436			3	3	4	2	0.67545	0.924927	0.153159	0.108824
Q505F5	Lrrc47	Leucine-rich repeat-containing protein 47	507	STSENKEEDMLSGTEADAGCGLSDPNLTLSSGK	monophos-(507)STSENKEEDMLSGTEADAGCGLSDPNLTLSSGK	152972		698637						364625								2	1	3	0	#DIV/0!	#DIV/0!	#DIV/0!	#DIV/0!
P0C192	Lrrc4b	Leucine-rich repeat-containing protein 4B	697	SGSKENVQETQI	monophos-(697)SGSKENVQETQI	2.33807e+06	2.30916e+06	4.13677e+06	2.65813e+06		1.02383e+06	6.3464e+06	2.06906e+06	1.70609e+06	1.34311e+06	4.86014e+06	1.38465e+06	868270	1.17962e+06	4.64637e+06	7.14421e+06	7	8	8	7	0.496601	0.933667	0.0746097	0.500892
Q80TE7	Lrrc7	Leucine-rich repeat-containing protein 7	432	GDEDFQSDSDSFNPTLWEEQR	diphos-(432)GDEDFQSDSDSFNPTLWEEQR			388484				784789	109602						133360	505686		3	2	1	4	0.962062	0.732764	#DIV/0!	#DIV/0!
Q80TE7	Lrrc7	Leucine-rich repeat-containing protein 7	855	TAFPSKLETTPTTSPLPER	diphos-(855)TAFPSKLETTPTTSPLPER	140370					730524								441978	307170		2	2	1	3	0.285938	0.859207	#DIV/0!	#DIV/0!
Q80TE7	Lrrc7	Leucine-rich repeat-containing protein 7	945	KSQSIDEIDVGTYK	diphos-(945)KSQSIDEIDVGTYK				718786	536034	364846	1.32739e+06							355501	796922	788042	4	3	1	6	0.553809	0.758101	#DIV/0!	#DIV/0!
Q80TE7	Lrrc7	Leucine-rich repeat-containing protein 7	946	SQSIDEIDVGTYK	monophos-(946)SQSIDEIDVGTYK	295180	421688	559942	779099	685589	257557	988226	459238	561498	703691	486668	797474	252401		647257	890236	8	7	8	7	0.699411	0.604328	0.221134	0.862237
Q80TE7	Lrrc7	Leucine-rich repeat-containing protein 7	996	SQSVPMLDDEMLMYGSSK	monophos-(996)SQSVPMLDDEMLMYGSSK	98850.1	113266		297533		210738	500962							205701	481337		5	2	3	4	0.603031	0.518684	0.659733	0.164864
Q80TE7	Lrrc7	Leucine-rich repeat-containing protein 7	1114	RADSLASSTEMAMFR	diphos-(1114)RADSLASSTEMAMFR	121684					179984					214501			423148	191074		2	3	2	3	0.444884	0.289352	0.640416	0.436906
Q80TE7	Lrrc7	Leucine-rich repeat-containing protein 7	1114	RADSLASSTEMAMFR	monophos-(1114)RADSLASSTEMAMFR		132198	203699			76068.3		219834	181582								4	1	3	2	#DIV/0!	#DIV/0!	0.21779	0.710531
Q80TE7	Lrrc7	Leucine-rich repeat-containing protein 7	1115	ADSLASSTEMAMFR	diphos-(1115)ADSLASSTEMAMFR	46676.5					191095	180475							173805			3	1	1	3	#DIV/0!	#DIV/0!	#DIV/0!	#DIV/0!
Q80TE7	Lrrc7	Leucine-rich repeat-containing protein 7	1149	GGLEGQSSISMTDPQFLK	monophos-(1149)GGLEGQSSISMTDPQFLK	143793	219936	501283			333098		158830	287674		309576			95505.3		321736	5	4	5	4	0.609771	0.846831	0.880342	0.470399
Q80TE7	Lrrc7	Leucine-rich repeat-containing protein 7	1285	TPSQQSNILDNGQEDVSPSGQWNPYPLGR	monophos-(1285)TPSQQSNILDNGQEDVSPSGQWNPYPLGR		69961.8				69465.1			107230	59172.6				43030			2	3	3	2	0.0148732	0.996423	0.928538	0.366058
Q80TE7	Lrrc7	Leucine-rich repeat-containing protein 7	1342	SREQQPYEGNINK	monophos-(1342)SREQQPYEGNINK		241494	361199								452714						2	1	3	0	#DIV/0!	#DIV/0!	#DIV/0!	#DIV/0!
Q80TE7	Lrrc7	Leucine-rich repeat-containing protein 7	1391	SMDGYPEQFCVR	monophos-(1391)SMDGYPEQFCVR	692310	929722	1.29989e+06	1.01258e+06	231924	802755	1.50947e+06	765845	939027	1.03536e+06	1.05103e+06	1.19142e+06	162495	463510	1.07206e+06	1.39048e+06	8	8	8	8	0.935736	0.969861	0.0154277	0.276874
Q80WG5	Lrrc8a	Leucine-rich repeat-containing protein 8A	197	SSTVSEDVEATVPMLQR	diphos-(197)SSTVSEDVEATVPMLQR		190290				382435	1.13426e+06	484712						298646	382516		4	2	1	5	0.211934	0.537967	#DIV/0!	#DIV/0!
Q91WK0	Lrrfip2	Leucine-rich repeat flightless-interacting protein 2	108	RGSGDTSSLIDPDTSLSELR	monophos-(108)RGSGDTSSLIDPDTSLSELR	706482	683552	1.60834e+06	277181	586793	192581	960083	312490	1.2293e+06	890075	1.10147e+06	794588	212112	319167	200167	833941	8	8	8	8	0.735029	0.885703	0.477757	0.0220153
Q80ZI6	Lrsam1	E3 ubiquitin-protein ligase LRSAM1	206	ESGLDYYPPSQYLLPVLEQDGAENTQDSPDGPASR	monophos-(206)ESGLDYYPPSQYLLPVLEQDGAENTQDSPDGPASR	24258.9	53034.2	170543	94200.6					88018.6	63952.4							4	2	6	0	0.387602	0.853069	#DIV/0!	#DIV/0!
Q9D0R8	Lsm12	Protein LSM12 homolog	72	TETPPPLASLNVSK	monophos-(72)TETPPPLASLNVSK	175803	229867	373536	246898	346809	163034	1.62043e+06	239000	223823	369372	305667	230704	179464	53188.8	321959	395174	8	8	8	8	0.000927034	0.381572	4.40696e-05	0.441021
Q8K2F8	Lsm14a	Protein LSM14 homolog A	181	SSPQLDPLR	monophos-(181)SSPQLDPLR	272279	189850	391810		397556	85787.1	1.20139e+06	357833	520155			472894	116058	220788	888769	452367	7	6	5	8	0.517554	0.865462	0.0620265	0.612319
Q8K2F8	Lsm14a	Protein LSM14 homolog A	191	SPTMEQAVQTASAHLPAPAPVGR	monophos-(191)SPTMEQAVQTASAHLPAPAPVGR					244133	121096	1.56468e+06	284278				586167	148166			498264	4	3	1	6	0.212956	0.745698	#DIV/0!	#DIV/0!
Q8K2F8	Lsm14a	Protein LSM14 homolog A	214	RSPVPARPLPPTSQK	monophos-(214)RSPVPARPLPPTSQK		1.00908e+06	1.22555e+06				3.07878e+06										3	0	2	1	#DIV/0!	#DIV/0!	#DIV/0!	#DIV/0!
Q7TNC4	Luc7l2	Putative RNA-binding protein Luc7-like 2	8	AMLDQLMGTSR	monophos-(8)AMLDQLMGTSR		87870.7	207090	207447			211430	185043			186814	199599			262215	261880	5	4	5	4	0.687932	0.177043	0.669788	0.133304
Q8R4U7	Luzp1	Leucine zipper protein 1	611	SQENILQGFSLPNK	monophos-(611)SQENILQGFSLPNK	117682	130193	195089	144876		137053	270032	267271	72138.5	94263.9	293506			151879	279374	268178	7	6	7	6	0.332997	0.783427	0.803207	0.0686976
Q8R4U7	Luzp1	Leucine zipper protein 1	655	EKPDSDDDLDIESFVTAK	monophos-(655)EKPDSDDDLDIESFVTAK	331498	272649	751878	608752		257495	314011	544653	471549	517597	764610	714754	193408	367517	777961	1.01059e+06	7	8	8	7	0.476933	0.20273	0.246189	0.651821
Q9D0E3	Lysmd1	LysM and putative peptidoglycan-binding domain-containing protein 1	91	DLFNGLDSEEENDGEEEVRPSKDEIGSSSGR	monophos-(91)DLFNGLDSEEENDGEEEVRPSKDEIGSSSGR	375061	443727	3.17932e+07		579337					1.78181e+06	7.67006e+06	642983		478178			4	4	6	2	0.0319909	0.527275	0.00875464	0.250015
Q9D0E3	Lysmd1	LysM and putative peptidoglycan-binding domain-containing protein 1	176	KGESGVPEEDTGLYPSSPR	monophos-(176)KGESGVPEEDTGLYPSSPR	105742		207877		54194.3		302247	772237			352351					887817	5	2	3	4	0.514463	0.253622	0.183915	0.292386
Q9D7V2	Lysmd2	LysM and putative peptidoglycan-binding domain-containing protein 2	16	AHRPSAPSPPPR	monophos-(16)AHRPSAPSPPPR	1.13755e+06	2.3797e+06	3.06958e+06	1.29916e+06	1.71381e+06	506701	1.28872e+06	1.95639e+06	1.47083e+06	1.21464e+06	3.52218e+06	1.41682e+06	497264		1.09833e+06	2.63569e+06	8	7	8	7	0.519166	0.959061	0.685051	0.237478
Q9D7V2	Lysmd2	LysM and putative peptidoglycan-binding domain-containing protein 2	28	SRSTSEPEEAELSLSLAR	monophos-(28)SRSTSEPEEAELSLSLAR	121229	101226			132029												3	0	2	1	#DIV/0!	#DIV/0!	#DIV/0!	#DIV/0!
Q9D7V2	Lysmd2	LysM and putative peptidoglycan-binding domain-containing protein 2	30	STSEPEEAELSLSLAR	monophos-(30)STSEPEEAELSLSLAR	167480	272057				224732	342663								315927		4	1	2	3	#DIV/0!	#DIV/0!	0.708556	0.304033
Q9QXZ0	Macf1	Microtubule-actin cross-linking factor 1	269	LLDAEDVDVPSPDEK	monophos-(269)LLDAEDVDVPSPDEK					465088		709983		479215				288770				2	2	1	3	0.841573	0.319827	#DIV/0!	#DIV/0!
Q80U28	Madd	MAP kinase-activating death domain protein	1057	SPTENVNTPVGK	monophos-(1057)SPTENVNTPVGK		257168			229138	46652.7	581244		218709	514419		217208	265594			322324	4	5	4	5	0.28459	0.809042	0.647338	0.914939
Q80U28	Madd	MAP kinase-activating death domain protein	1108	SLKEENFVASVELWNK	monophos-(1108)SLKEENFVASVELWNK			727382		1.50977e+06		310654			288467		168623	921114			81686.7	3	4	3	4	0.448783	0.247797	0.356343	0.478068
Q80U28	Madd	MAP kinase-activating death domain protein	1233	ATLSDSEIETNSATSAIFGK	monophos-(1233)ATLSDSEIETNSATSAIFGK		307797	1.90316e+06		414307	161989	979195		516893	949946	215872	336841	891113		1.09014e+06	186212	5	7	6	6	0.156465	0.632083	0.36117	0.792048
P20917	Mag	Myelin-associated glycoprotein	539	KNVTESSSFSGGDNPHVLYSPEFR	monophos-(539)KNVTESSSFSGGDNPHVLYSPEFR	2.62825e+07	2.84125e+07	8.2335e+07	2.59233e+07	2.28036e+07	7.13032e+06	2.27237e+07	3.42343e+07	6.2784e+07	2.47306e+07	5.11561e+07	1.96098e+07	1.37062e+07	9.54757e+06	3.29733e+07	3.37379e+07	8	8	8	8	0.639101	0.984549	0.0767234	0.0626638
P20917	Mag	Myelin-associated glycoprotein	540	NVTESSSFSGGDNPHVLYSPEFR	diphos-(540)NVTESSSFSGGDNPHVLYSPEFR	131731		4.72536e+06	1.29383e+06	1.88558e+06		549858	1.07374e+06	482291		1.97159e+06	923753	898344	820178	318685	1.56479e+06	6	7	6	7	0.0256371	0.418012	0.0178143	0.451857
Q9WVQ1	Magi2	Membrane-associated guanylate kinase, WW and PDZ domain-containing protein 2	680	GGFFSPWK	monophos-(680)GGFFSPWK	54431	55319	146949			44554.8			64985.7	75344.8			52695.2	46727.8	171511	203160	4	6	5	5	0.613784	0.509346	0.209616	0.546347
Q9WVQ1	Magi2	Membrane-associated guanylate kinase, WW and PDZ domain-containing protein 2	724	SSFPDSTEAFDPR	monophos-(724)SSFPDSTEAFDPR	180754				470814								192732		605267		2	2	1	3	0.780259	0.798877	#DIV/0!	#DIV/0!
Q9WVQ1	Magi2	Membrane-associated guanylate kinase, WW and PDZ domain-containing protein 2	1004	IIPQEELNSPTSAPSSEK	monophos-(1004)IIPQEELNSPTSAPSSEK	289823	489484							458715	712638							2	2	4	0	0.848404	0.348743	#DIV/0!	#DIV/0!
Q9QYR6	Map1a	Microtubule-associated protein 1A	104	KVAELEEEQSQGSSSYSDWVK	diphos-(104)KVAELEEEQSQGSSSYSDWVK	2.08729e+06	180295	6.35009e+06	1.59367e+06	3.36518e+06	897967	1.84877e+06	2.01425e+06	4.29416e+06	2.87499e+06	1.50811e+06	2.55736e+06	1.76198e+06	2.2106e+06	3.57258e+06	2.90312e+06	8	8	8	8	0.07848	0.581522	0.0666981	0.636653
Q9QYR6	Map1a	Microtubule-associated protein 1A	104	KVAELEEEQSQGSSSYSDWVK	monophos-(104)KVAELEEEQSQGSSSYSDWVK	2.92138e+06	342492	7.67247e+06	1.34961e+06	3.69569e+06	1.158e+06	3.15261e+06	1.95715e+06	4.0791e+06	3.1969e+06	1.76316e+06	1.87508e+06	2.26486e+06	788263	1.62829e+06	2.67161e+06	8	8	8	8	0.0510643	0.581338	0.0448256	0.418399
Q9QYR6	Map1a	Microtubule-associated protein 1A	457	KFSKPDLKPFTPEVR	monophos-(457)KFSKPDLKPFTPEVR			710457		254748			336114									3	0	1	2	#DIV/0!	#DIV/0!	#DIV/0!	#DIV/0!
Q9QYR6	Map1a	Microtubule-associated protein 1A	496	ELSSEPRTPPAQK	monophos-(496)ELSSEPRTPPAQK	401529	184301	1.59732e+06	199369	683837	263925			1.19798e+06	1.99268e+06	489441	404445	702585	149380	631870	407537	6	8	8	6	0.889612	0.54475	0.0296732	0.234817
Q9QYR6	Map1a	Microtubule-associated protein 1A	521	ELALSSPEDLTQDFEELKR	diphos-(521)ELALSSPEDLTQDFEELKR	5.11108e+06	6.4038e+06	1.23787e+08	1.08341e+08	2.22649e+07	1.70086e+07	9.67273e+07	1.10463e+08	1.93933e+07	2.97675e+07	2.72938e+07	1.22013e+08	6.43266e+07	2.16989e+07	1.08149e+08	6.42204e+06	8	8	8	8	0.630995	0.645329	0.649285	0.980112
Q9QYR6	Map1a	Microtubule-associated protein 1A	521	ELALSSPEDLTQDFEELKR	monophos-(521)ELALSSPEDLTQDFEELKR			552170						372229	370442			171168	158297	841202	805882	1	6	3	4	#DIV/0!	#DIV/0!	0.141543	0.797285
Q9QYR6	Map1a	Microtubule-associated protein 1A	655	AELEEMEEVHPSDEEEEETKAESFYQK	monophos-(655)AELEEMEEVHPSDEEEEETKAESFYQK	5.23241e+06	790148	8.71682e+06	4.32496e+06	1.90753e+06	2.63013e+06	4.50554e+06	6.8277e+06	1.2675e+07	7.30092e+06	2.09109e+06	3.38535e+06	1.83401e+06	2.71056e+06	5.16281e+06	1.35714e+07	8	8	8	8	0.143168	0.379373	0.974389	0.735486
Q9QYR6	Map1a	Microtubule-associated protein 1A	863	SSLLLDTVTSIPSSR	diphos-(863)SSLLLDTVTSIPSSR	176439		1.02772e+06	569136	794535	284886	1.24248e+06	612915	322575	299404	265738		253533	219344	1.08879e+06	267939	7	7	6	8	0.627476	0.152519	0.588153	0.463598
Q9QYR6	Map1a	Microtubule-associated protein 1A	863	SSLLLDTVTSIPSSR	monophos-(863)SSLLLDTVTSIPSSR	116964		365053						688919	247477			173321			405786	2	4	4	2	0.996413	0.502565	0.899914	0.75774
Q9QYR6	Map1a	Microtubule-associated protein 1A	878	TEATQGLDYVPSAGTISPTSSLEEDKGFK	diphos-(878)TEATQGLDYVPSAGTISPTSSLEEDKGFK	3.60994e+06	645213	6.6266e+06	5.46454e+06	1.09309e+07	2.89485e+06	5.877e+06	4.81334e+06	1.52714e+07	4.84984e+06	1.63705e+06	6.00656e+06	7.58988e+06	3.23608e+06	3.96384e+06	6.84517e+06	8	8	8	8	0.420142	0.566634	0.199074	0.891723
Q9QYR6	Map1a	Microtubule-associated protein 1A	878	TEATQGLDYVPSAGTISPTSSLEEDKGFK	monophos-(878)TEATQGLDYVPSAGTISPTSSLEEDKGFK	816565	104106	1.47962e+06	797615		252597	300528	332029	2.10296e+06	1.83654e+06	486025	594104	1.0149e+06	211229	580748	766918	7	8	8	7	0.428565	0.254082	0.0586997	0.0862048
Q9QYR6	Map1a	Microtubule-associated protein 1A	904	GFKSPPCEDFSVTGESEK	monophos-(904)GFKSPPCEDFSVTGESEK	1.26741e+06	208935	1.29727e+06	691864	179011	805060	1.25349e+06	554940	2.62044e+06	1.87004e+06	348554	713987	251409	546350	1.72656e+06	1.31343e+06	8	8	8	8	0.127462	0.270173	0.326586	0.405094
Q9QYR6	Map1a	Microtubule-associated protein 1A	978	CLSPDDSTVK	monophos-(978)CLSPDDSTVK	2.98881e+06	682528	5.5671e+06	855314	1.71442e+06	829541	3.87219e+06	2.71015e+06	5.99244e+06	5.51845e+06	2.39699e+06	1.03907e+06	1.26984e+06	718089	1.87333e+06	3.9389e+06	8	8	8	8	0.656269	0.649832	0.150058	0.288055
Q9QYR6	Map1a	Microtubule-associated protein 1A	988	MASPPPSGPPSAAHTPFHQSPVEEKSEPQDFQEDSWGDTK	diphos-(988)MASPPPSGPPSAAHTPFHQSPVEEKSEPQDFQEDSWGDTK	7.30262e+06	1.82788e+06	1.23582e+07	4.26625e+06	7.58025e+06	2.98068e+06	4.74733e+06	7.06993e+06	2.2342e+07	1.64464e+07	3.76651e+06	7.03783e+06	4.41203e+06	959353	3.57122e+06	1.26284e+07	8	8	8	8	0.0470452	0.344563	0.093083	0.183853
Q9QYR6	Map1a	Microtubule-associated protein 1A	988	MASPPPSGPPSAAHTPFHQSPVEEK	monophos-(988)MASPPPSGPPSAAHTPFHQSPVEEK	9.44876e+06	2.65906e+06	1.16586e+07	1.1039e+07	5.37947e+06	1.84334e+06	1.63245e+07	9.84767e+06	3.9724e+07	3.79631e+07	3.32425e+06	8.71691e+06	8.83073e+06	4.117e+06	1.4319e+07	2.94337e+07	8	8	8	8	0.00833056	0.117278	0.200795	0.49046
Q9QYR6	Map1a	Microtubule-associated protein 1A	1013	SEPQDFQEDSWGDTK	monophos-(1013)SEPQDFQEDSWGDTK	747560			847363	628391	437269	1.26429e+06	764706	1.95723e+06	1.76325e+06	672619	1.04185e+06	611906	410489	1.43429e+06	1.15602e+06	6	8	6	8	0.140068	0.186867	0.403253	0.209687
Q9QYR6	Map1a	Microtubule-associated protein 1A	1061	SPQAQDTLGSLAGGQTGCTIQLLPEQDK	monophos-(1061)SPQAQDTLGSLAGGQTGCTIQLLPEQDK	2.25974e+06	254619	2.72294e+06	477286	1.47261e+06	3.55856e+06	887628	689502	4.31767e+06	1.69637e+06	1.12689e+06	478901	2.59247e+06	979460	1.1504e+06	883534	8	8	8	8	0.901429	0.855975	0.423313	0.821757
Q9QYR6	Map1a	Microtubule-associated protein 1A	1112	TQEPAEPQKDELLGFTDQSFSPEDAESLSVLSVVSPDTAK	diphos-(1112)TQEPAEPQKDELLGFTDQSFSPEDAESLSVLSVVSPDTAK			374734					1.05174e+06	370990			1.00325e+06				1.16045e+06	2	3	3	2	0.741106	0.764146	0.29542	0.15256
Q9QYR6	Map1a	Microtubule-associated protein 1A	1170	DLWPMVSPEDTQSLSFSEESPSKETSLDISSK	diphos-(1170)DLWPMVSPEDTQSLSFSEESPSKETSLDISSK			801353					1.38213e+06	125842			288206	97466.2				2	3	3	2	0.114885	0.027794	0.246791	0.583358
Q9QYR6	Map1a	Microtubule-associated protein 1A	1170	DLWPMVSPEDTQSLSFSEESPSK	monophos-(1170)DLWPMVSPEDTQSLSFSEESPSK	137167		2.22233e+06					285729	175446	376367	144190	288357	106458		188470	1.01026e+06	3	7	6	4	0.0117032	0.497102	0.290456	0.731996
Q9QYR6	Map1a	Microtubule-associated protein 1A	1202	QLSPESLGTLQFGELSLGKEEK	diphos-(1202)QLSPESLGTLQFGELSLGKEEK	48232.6		168270			171810		187698					508834	110877			4	2	2	4	0.0443485	0.556028	0.664155	0.38235
Q9QYR6	Map1a	Microtubule-associated protein 1A	1202	QLSPESLGTLQFGELSLGKEEK	monophos-(1202)QLSPESLGTLQFGELSLGKEEK	350620	51609.6	3.02265e+06	617168	1.38981e+06	722591	1.62513e+06	1.31567e+07	1.0734e+06	785935	9.83533e+06	1.92673e+06	1.92455e+06	1.57261e+06	1.23099e+06	2.72131e+06	8	8	8	8	0.333347	0.99293	0.531591	0.65898
Q9QYR6	Map1a	Microtubule-associated protein 1A	1309	SPESLSSPAMEDLAMEWGGK	monophos-(1309)SPESLSSPAMEDLAMEWGGK	333669	61485.6	1.01349e+06	668009		220852	945814	725651	862022	358875	198517	524117	477654	2.7694e+07	1.1722e+06	1.27496e+06	7	8	8	7	5.80726e-08	0.334391	1.53901e-09	0.322807
Q9QYR6	Map1a	Microtubule-associated protein 1A	1572	EMTLDQKSPEK	monophos-(1572)EMTLDQKSPEK	2.46144e+06	593191	3.30216e+06	1.9707e+06	671641	956980	3.51632e+06	1.41812e+06	5.93003e+06	4.88544e+06	1.60082e+06	1.49028e+06	460609	748987	4.62972e+06	4.96136e+06	8	8	8	8	0.104234	0.185835	0.929887	0.521901
Q9QYR6	Map1a	Microtubule-associated protein 1A	1599	ALGLEESPEEEGKAR	monophos-(1599)ALGLEESPEEEGKAR	492210		1.6019e+06	1.48771e+06	3.47258e+06	726710	1.67186e+06	2.14081e+06	2.96986e+06	1.43593e+06	646544	2.05355e+06	1.19512e+06		2.6669e+06	2.5882e+06	7	7	7	7	0.769024	0.58156	0.784929	0.280138
Q9QYR6	Map1a	Microtubule-associated protein 1A	1631	ETSPTRGEPVPAWEGK	monophos-(1631)ETSPTRGEPVPAWEGK	7.03628e+06	2.7149e+06	1.07462e+07	7.0915e+06	7.05879e+06	3.57773e+06	9.70031e+06	6.25746e+06	1.87251e+07	1.62266e+07	5.3494e+06	5.9949e+06	7.39407e+06	2.81861e+06	1.2358e+07	1.94727e+07	8	8	8	8	0.0340406	0.120143	0.91648	0.814246
Q9QYR6	Map1a	Microtubule-associated protein 1A	1637	GEPVPAWEGKSPEQEVR	monophos-(1637)GEPVPAWEGKSPEQEVR	372308		545776			126773		510969	1.14275e+06	782522			205400		560348	910096	4	5	4	5	0.329379	0.14035	0.869795	0.288058
Q9QYR6	Map1a	Microtubule-associated protein 1A	1742	WLAESPVGLPPEEEDKLTR	monophos-(1742)WLAESPVGLPPEEEDKLTR			1.2987e+06	3.5972e+06	1.41335e+06	1.01803e+06		2.06566e+06	1.36267e+06	1.20166e+06		3.79837e+06	2.80558e+06		3.06893e+06	3.05507e+06	5	6	5	6	0.974805	0.313191	0.395666	0.983745
Q9QYR6	Map1a	Microtubule-associated protein 1A	1761	SPFEIISPPASPPEMTGQR	diphos-(1761)SPFEIISPPASPPEMTGQR	1.25292e+07	2.85953e+06	9.68431e+07	7.58001e+07	2.73339e+07	1.65949e+07	5.21283e+07	5.14409e+07	3.50617e+07	3.5477e+07	1.25678e+07	5.82772e+07	5.4951e+07	1.71306e+07	8.10026e+07	4.66134e+07	8	8	8	8	0.335941	0.961474	0.292179	0.876998
Q9QYR6	Map1a	Microtubule-associated protein 1A	1761	SPFEIISPPASPPEMTGQR	monophos-(1761)SPFEIISPPASPPEMTGQR	453518			1.10833e+06		343720	1.8353e+06	661529	1.82695e+06	1.23308e+06		873087	857048		1.41252e+06	2.57527e+06	5	6	5	6	0.914296	0.163727	0.355366	0.679508
Q9QYR6	Map1a	Microtubule-associated protein 1A	1780	VPSAPGQESPVPDTKSTPPTR	diphos-(1780)VPSAPGQESPVPDTKSTPPTR	4.14331e+06	716835	6.83633e+06	3.68944e+06	6.63189e+06	1.55096e+06	4.7542e+06	4.24938e+06	1.19931e+07	9.07831e+06	3.6988e+06	4.90142e+06	4.40449e+06	2.11392e+06	5.20199e+06	5.88842e+06	8	8	8	8	0.330941	0.195829	0.0805726	0.374532
Q9QYR6	Map1a	Microtubule-associated protein 1A	1780	VPSAPGQESPVPDTK	monophos-(1780)VPSAPGQESPVPDTK	5.34076e+06	590384	2.91944e+06	3.89511e+06	3.93534e+06	1.77932e+06	1.60545e+07	2.89082e+06	7.17872e+06	9.7133e+06	1.7388e+06	3.96695e+06	3.73599e+06		6.61111e+06	5.42426e+06	8	7	8	7	0.160847	0.700628	0.229516	0.514588
Q9QYR6	Map1a	Microtubule-associated protein 1A	2072	SHWDDGTNDSDLEK	monophos-(2072)SHWDDGTNDSDLEK	1.65036e+06		3.17718e+06		2.27007e+06	751574	670950	1.18315e+06	3.28431e+06	4.108e+06	746463		996050	862508	2.96734e+06		6	6	5	7	0.384438	0.466131	0.327257	0.0900699
Q9QYR6	Map1a	Microtubule-associated protein 1A	2161	SAPCGSLAFSGDR	monophos-(2161)SAPCGSLAFSGDR			330285		182076	116456							369391	88371.9			3	2	1	4	0.422686	0.893791	#DIV/0!	#DIV/0!
Q9QYR6	Map1a	Microtubule-associated protein 1A	2174	ALALVPGTPTR	monophos-(2174)ALALVPGTPTR				254221		43721.3	1.87265e+06		218511				99925.9		322153	226981	3	4	2	5	0.00271585	0.473226	0.0493235	0.465789
Q9QYR6	Map1a	Microtubule-associated protein 1A	2586	AKPASPARR	monophos-(2586)AKPASPARR											18268.7	5548.28			6268.89	14275.3	0	4	2	2	#DIV/0!	#DIV/0!	0.715269	0.847827
Q9QYR6	Map1a	Microtubule-associated protein 1A	2602	SPTPGKGPVDR	diphos-(2602)SPTPGKGPVDR	49914.4	82456.4	184904	497858	29162	57011.7	99146.6	278731		88485.2	173138	540586		71714.1	68069.8	1.36617e+06	8	6	7	7	0.00784768	0.342155	0.0523671	0.804301
Q9QYR6	Map1a	Microtubule-associated protein 1A	2602	SPTPGKGPVDR	monophos-(2602)SPTPGKGPVDR	51171.1	156784	914533	134131	331161	266427	78280.1	695760	31796.6	151352	1.55634e+06	1.95521e+06	117280	529517	1.35125e+06	230471	8	8	8	8	0.0322431	0.189669	0.134252	0.591993
Q9QYR6	Map1a	Microtubule-associated protein 1A	2622	STPSQVTSEEKDGHSPMSK	monophos-(2622)STPSQVTSEEKDGHSPMSK	788705	878151	1.83144e+06	185626	1.07696e+06	76983.8	1.96036e+06	2.40734e+06	2.01945e+06	1.25171e+06	5.3118e+06	1.55737e+06	9720.44	391136	844254	5.2207e+06	8	8	8	8	0.0306869	0.270695	0.799517	0.78492
P14873	Map1b	Microtubule-associated protein 1B	327	IAELEEERSQGSTSNSDWMK	diphos-(327)IAELEEERSQGSTSNSDWMK		207167	2.89437e+06	2.3332e+06	3.21236e+06	1.61906e+06	1.49393e+06	1.21988e+06	4.07407e+06	1.99879e+06	886297		1.39279e+06	2.37466e+06	1.15074e+06	1.34617e+06	7	7	6	8	0.909274	0.9522	0.109618	0.559819
P14873	Map1b	Microtubule-associated protein 1B	327	IAELEEERSQGSTSNSDWMK	monophos-(327)IAELEEERSQGSTSNSDWMK	247097		1.03723e+06		597493	125567			2.18199e+06	2.26873e+06			152894	101942		906486	4	5	4	5	0.151026	0.308448	0.0853891	0.0565794
P14873	Map1b	Microtubule-associated protein 1B	519	DLTGQVPTPPVK	monophos-(519)DLTGQVPTPPVK	264753		1.13031e+06	1.00686e+06	174079		863506	746660	715631	1.00961e+06		862839	309367		991946		6	5	6	5	0.561817	0.714179	0.762136	0.314646
P14873	Map1b	Microtubule-associated protein 1B	538	ADSRESLKPATKPVASK	diphos-(538)ADSRESLKPATKPVASK			4.66659e+06	247462	453472			1.64285e+06	1.34656e+06	2.41637e+06		372379					4	3	5	2	0.415233	0.785477	0.663919	0.609241
P14873	Map1b	Microtubule-associated protein 1B	538	ADSRESLKPATKPVASK	monophos-(538)ADSRESLKPATKPVASK	3.02636e+06	678483	1.35041e+07	3.40094e+06	2.20647e+06	847272	9.11019e+06	6.70982e+06	5.85129e+06	1.04556e+07	4.27264e+06	5.0771e+06	3.4565e+06	694905	1.5375e+06	1.65217e+07	8	8	8	8	0.717713	0.673102	0.499329	0.794669
P14873	Map1b	Microtubule-associated protein 1B	610	EEQSPVKAEVAEK	monophos-(610)EEQSPVKAEVAEK	283742		788274	368620			640424	756457	540384	456067	167178	173914		83702.7	468186	1.16074e+06	5	7	7	5	0.384059	0.49559	0.199994	0.232795
P14873	Map1b	Microtubule-associated protein 1B	824	SLMSSPEDLTKDFEELK	diphos-(824)SLMSSPEDLTKDFEELK	548842	297732	8.66493e+06	4.18712e+06	826196	966712	9.19526e+06	5.17669e+06	1.27804e+06	1.23764e+06	1.365e+06	3.79598e+06	911792	1.272e+06	7.93754e+06	5.47111e+06	8	8	8	8	0.379245	0.612334	0.613429	0.421645
P14873	Map1b	Microtubule-associated protein 1B	883	GSAESPDEGITTTEGEGECEQTPEELEPVEK	diphos-(883)GSAESPDEGITTTEGEGECEQTPEELEPVEK			536188	189814				192096						66721.7	295412		3	2	2	3	0.995205	0.518434	0.331753	0.332843
P14873	Map1b	Microtubule-associated protein 1B	883	GSAESPDEGITTTEGEGECEQTPEELEPVEK	monophos-(883)GSAESPDEGITTTEGEGECEQTPEELEPVEK	1.033e+06	207361	2.90954e+06	986349	920821	162952	407125	348740	1.79102e+06	1.16818e+06	341189	626187	258804	124411	1.0705e+06	1.15212e+06	8	8	8	8	0.261328	0.884986	0.0733439	0.11513
P14873	Map1b	Microtubule-associated protein 1B	914	QGVDDIEKFEDEGAGFEESSETGDYEEK	monophos-(914)QGVDDIEKFEDEGAGFEESSETGDYEEK	2.13583e+06	374585	5.57384e+06	1.39974e+06	529765	472749	2.26476e+06	1.19411e+06	4.32891e+06	5.0789e+06	454062	1.39942e+06	756378	937102	1.53669e+06	1.58528e+06	8	8	8	8	0.988266	0.76066	0.00440206	0.0990374
P14873	Map1b	Microtubule-associated protein 1B	965	HSPTEDDESAKAEADVHLK	monophos-(965)HSPTEDDESAKAEADVHLK					102392		53947.6	113137	585478	196482						385615	3	3	2	4	0.0512073	0.0581105	0.328589	0.23793
P14873	Map1b	Microtubule-associated protein 1B	987	ESVVSGDDRAEEDMDDVLEK	monophos-(987)ESVVSGDDRAEEDMDDVLEK	142831		2.62382e+06			90436.8		241734	289979								4	1	3	2	#DIV/0!	#DIV/0!	0.108541	0.471905
P14873	Map1b	Microtubule-associated protein 1B	1007	GEAEQSEEEGEEEDKAEDAR	monophos-(1007)GEAEQSEEEGEEEDKAEDAR			938909	499100			567705	261894							359542	1.55675e+06	4	2	2	4	0.113683	0.40699	0.726357	0.947631
P14873	Map1b	Microtubule-associated protein 1B	1137	DVMSDETNNEETESPSQEFVNITK	diphos-(1137)DVMSDETNNEETESPSQEFVNITK			806923		410655	152574							210128				3	1	1	3	#DIV/0!	#DIV/0!	#DIV/0!	#DIV/0!
P14873	Map1b	Microtubule-associated protein 1B	1137	DVMSDETNNEETESPSQEFVNITK	monophos-(1137)DVMSDETNNEETESPSQEFVNITK	1.94483e+06	444214	1.16214e+07	2.41333e+06	3.74232e+06	2.06749e+06	2.33191e+06	1.95719e+06	5.49666e+06	4.11076e+06	2.07654e+06	2.13352e+06	4.87596e+06	2.69162e+06	2.42878e+06	3.48186e+06	8	8	8	8	0.0190998	0.942903	0.0038534	0.537138
P14873	Map1b	Microtubule-associated protein 1B	1194	DYNASASTISPPSSMEEDKFSK	monophos-(1194)DYNASASTISPPSSMEEDKFSK	240340		539260						500624	420556							2	2	4	0	0.333226	0.692197	#DIV/0!	#DIV/0!
P14873	Map1b	Microtubule-associated protein 1B	1245	LSPAKSPSLSPSPPSPIEK	diphos-(1245)LSPAKSPSLSPSPPSPIEK			1.17449e+06		337418								208220		211578		2	2	1	3	0.00510798	0.416321	#DIV/0!	#DIV/0!
P14873	Map1b	Microtubule-associated protein 1B	1250	SPSLSPSPPSPIEK	diphos-(1250)SPSLSPSPPSPIEK	2.1872e+06	608552	4.45522e+06	6.61084e+06	7.49635e+06	3.05e+06	5.05814e+06	6.78051e+06	4.19755e+06	4748595	1.41015e+06	6.36869e+06	3.11267e+06	3.44114e+06	1.01076e+07	8.38473e+06	8	8	8	8	0.660937	0.613651	0.638974	0.108217
P14873	Map1b	Microtubule-associated protein 1B	1250	SPSLSPSPPSPIEK	monophos-(1250)SPSLSPSPPSPIEK	4.16439e+06				4.36599e+06	990156		2.18294e+06	5.85393e+06	3.20913e+06			1.69148e+06	882659	6.64339e+06	3.11584e+06	4	6	3	7	0.616838	0.641666	0.645229	0.269748
P14873	Map1b	Microtubule-associated protein 1B	1290	SVSPGVTQAVVEEHCASPEEK	diphos-(1290)SVSPGVTQAVVEEHCASPEEK								1.06467e+06						63172.6		337306	1	2	0	3	#DIV/0!	#DIV/0!	#DIV/0!	#DIV/0!
P14873	Map1b	Microtubule-associated protein 1B	1290	SVSPGVTQAVVEEHCASPEEK	monophos-(1290)SVSPGVTQAVVEEHCASPEEK	6.18407e+06	1.40672e+06	9.71784e+06	3.60772e+06	4.9137e+06	1.57508e+06	5.43383e+06	4.63025e+06	9.17827e+06	7.75653e+06	4.77479e+06	5.55894e+06	2.7827e+06	1.56413e+06	4364140	6.42693e+06	8	8	8	8	0.871745	0.640524	0.258168	0.102832
P14873	Map1b	Microtubule-associated protein 1B	1311	TLEVVSPSQSVTGSAGHTPYYQSPTDEK	diphos-(1311)TLEVVSPSQSVTGSAGHTPYYQSPTDEK	1.66002e+06	736013	1.13615e+07	3.48583e+06	1.16538e+07	1.68906e+06	2.88796e+06	5.13339e+06	1.99111e+07	5.65295e+06	709277	7.99493e+06	3.84402e+06	2.18607e+06	5.35828e+06	4.55933e+06	8	8	8	8	0.425918	0.585441	0.0665069	0.503446
P14873	Map1b	Microtubule-associated protein 1B	1311	TLEVVSPSQSVTGSAGHTPYYQSPTDEK	monophos-(1311)TLEVVSPSQSVTGSAGHTPYYQSPTDEK	511978		1.02231e+06			296022			1.81858e+06	1.30707e+06			333733	165917	436315	224429	3	6	4	5	0.490789	0.816215	0.00778854	0.0472593
P14873	Map1b	Microtubule-associated protein 1B	1369	ASLSPMDEPVPDSESPVEK	diphos-(1369)ASLSPMDEPVPDSESPVEK	1.14492e+06	1.1525e+06	1.15997e+07	5.29686e+06	6.40939e+06	1.9637e+06	8.48568e+06	5.24607e+06	3.90194e+06	3.12284e+06	3.47178e+06	5.49771e+06	2.5607e+06	2.84204e+06	1.22806e+07	3.93252e+06	8	8	8	8	0.7003	0.793878	0.892148	0.543349
P14873	Map1b	Microtubule-associated protein 1B	1369	ASLSPMDEPVPDSESPVEK	monophos-(1369)ASLSPMDEPVPDSESPVEK	691309	336757	2.6843e+06	1.01249e+06	184924	391676	1.50474e+06	1.25833e+06	2.83845e+06	3.25368e+06	600466	1.82319e+06	853329	580120	2.20126e+06	1.65185e+06	8	8	8	8	0.59821	0.141755	0.207224	0.244233
P14873	Map1b	Microtubule-associated protein 1B	1388	VLSPLRSPPLLGSESPYEDFLSADSK	diphos-(1388)VLSPLRSPPLLGSESPYEDFLSADSK	104229	51242.6	7.81016e+06	9.24407e+06	2.83219e+06	3.11299e+06	2.12039e+06	8.19344e+06	313311	114294	1.65655e+06	4.38411e+06	5.88159e+06	2.58369e+06	1.17074e+06	3.34227e+06	8	8	8	8	0.133453	0.259206	0.211366	0.661029
P14873	Map1b	Microtubule-associated protein 1B	1388	VLSPLRSPPLLGSESPYEDFLSADSK	monophos-(1388)VLSPLRSPPLLGSESPYEDFLSADSK			2.04849e+06	1.48542e+06	1.32587e+06	458342	458285	1.29139e+06			1.2558e+06	2.21071e+06	1.50118e+06	57993.6		843550	6	5	4	7	0.589609	0.992503	0.820797	0.021063
P14873	Map1b	Microtubule-associated protein 1B	1394	SPPLLGSESPYEDFLSADSK	monophos-(1394)SPPLLGSESPYEDFLSADSK	348399	93561.7	926757	420688		283205	682759	882689	1.13548e+06	1.03074e+06	209545	400043	291618	171865	1.37202e+06	751968	7	8	8	7	0.363515	0.484013	0.869102	0.77135
P14873	Map1b	Microtubule-associated protein 1B	1430	QGFPDRESPVSDLTSTGLYQDK	monophos-(1430)QGFPDRESPVSDLTSTGLYQDK	662954		2.05114e+06	814033	417977	403538	879779	905490	1.11847e+06	975110	479759		297656	408532	1.04246e+06	1.08126e+06	7	7	6	8	0.30794	0.68392	0.201072	0.177829
P14873	Map1b	Microtubule-associated protein 1B	1490	KLGGDVSPTQIDVSQFGSFK	monophos-(1490)KLGGDVSPTQIDVSQFGSFK	90115.2		1.33759e+06	685112		241732	759365	782834	237535	124284	246009		149487		255631	1.56165e+06	6	6	6	6	0.628064	0.466149	0.827977	0.572351
P14873	Map1b	Microtubule-associated protein 1B	1635	SEQSSMSIEFGQESPEHSLAMDFSR	diphos-(1635)SEQSSMSIEFGQESPEHSLAMDFSR	180797		1.72994e+06			417049	531267	983171	261205					905344	779641		5	3	3	5	0.5031	0.770389	0.0356844	0.999049
P14873	Map1b	Microtubule-associated protein 1B	1635	SEQSSMSIEFGQESPEHSLAMDFSR	monophos-(1635)SEQSSMSIEFGQESPEHSLAMDFSR	325413		4.58565e+06	251666		346829	192688	558498	1.18761e+06	426135		79154.7	1.31413e+06	549625	926359	82023	6	7	6	7	0.00889704	0.614598	0.00400681	0.459876
P14873	Map1b	Microtubule-associated protein 1B	1765	VQSLEGEKLSPK	monophos-(1765)VQSLEGEKLSPK	827620		2.07871e+06	950981	1.60066e+06	720080	1.24073e+06	4.05708e+06	3.67783e+06	3309520	2.8599e+06	2.99047e+06	1.98522e+06	596205	3.28165e+06	2.95386e+06	7	8	7	8	0.660248	0.0766583	0.811213	0.604276
P14873	Map1b	Microtubule-associated protein 1B	1777	SDISPLTPR	diphos-(1777)SDISPLTPR			574475	532682	341861		839678	895560							710902		5	1	2	4	#DIV/0!	#DIV/0!	0.173904	0.486383
P14873	Map1b	Microtubule-associated protein 1B	1777	SDISPLTPR	monophos-(1777)SDISPLTPR	131738			352481	206023	93433.8	436105	499706	306044	257241		316529	129392		896810	412659	6	6	5	7	0.329395	0.454972	0.0400518	0.35807
P14873	Map1b	Microtubule-associated protein 1B	1786	ESSPLYSPGFSDSTSAAK	diphos-(1786)ESSPLYSPGFSDSTSAAK	877748	568763	9.46183e+06	2.00594e+06	9.72263e+06	1.31948e+06	6.31451e+06	2.8254e+06	3.77171e+06	3.97672e+06	1.40823e+06	3.76651e+06	1.92341e+06	1.73381e+06	4.31185e+06	1.4788e+06	8	8	8	8	0.00918021	0.371264	0.923869	0.750119
P14873	Map1b	Microtubule-associated protein 1B	1786	ESSPLYSPGFSDSTSAAK	monophos-(1786)ESSPLYSPGFSDSTSAAK	327793	322271	2.07595e+06	2.23588e+06	1.43955e+06	207008	474026		1.03438e+06	830941		1.40951e+06	583869	357367		677806	7	6	7	6	0.0750582	0.624056	0.225136	0.148685
P14873	Map1b	Microtubule-associated protein 1B	1804	ETAAAHQASSSPPIDAATAEPYGFR	monophos-(1804)ETAAAHQASSSPPIDAATAEPYGFR	3.99758e+06	1.49601e+06	1.31859e+07	3.69566e+06	3.26584e+06	1.20726e+06	3.80503e+06	4.22818e+06	1.28011e+07	1.21312e+07	2.52287e+06	7.44116e+06	4.78969e+06	1.9799e+06	6.3263e+06	6.19142e+06	8	8	8	8	0.875024	0.232315	0.01827	0.119799
P14873	Map1b	Microtubule-associated protein 1B	1854	DSGGKTPGDFNYAYQKPENAAGSPDEEDYDYESQEK	monophos-(1854)DSGGKTPGDFNYAYQKPENAAGSPDEEDYDYESQEK	821499	725387	8.37912e+06		712928	250953	582042	1.60551e+06	2.64535e+06	3.25175e+06		961422	335742		1.38944e+06	865755	7	6	6	7	0.0567599	0.820915	0.00055261	0.160882
P14873	Map1b	Microtubule-associated protein 1B	1944	TPEEGGYSYEISEK	monophos-(1944)TPEEGGYSYEISEK				343796	371525	321245	1.52661e+06	557743				421196	260025	229570	858985	552662	5	5	2	8	0.206853	0.550797	0.194195	0.545329
P14873	Map1b	Microtubule-associated protein 1B	2029	SPDTSAYCYETMEK	monophos-(2029)SPDTSAYCYETMEK	818885	299581	2.77767e+06	474817	556176	962167	915840	844881	2.11075e+06	1.79668e+06	871001	742670	903330	764517	1.39471e+06	966884	8	8	8	8	0.312265	0.48158	0.00252062	0.347155
P14873	Map1b	Microtubule-associated protein 1B	2260	SKPLAASPKPGALK	monophos-(2260)SKPLAASPKPGALK		1.7257e+06	4.02891e+06		1.29977e+06	409734		2.65821e+06	1.37479e+06		3.8072e+06			400209		2.74464e+06	5	4	4	5	0.846483	0.954197	0.719171	0.186814
P20357	Map2	Microtubule-associated protein 2	10	APHWTSASLTEAAAHPHSPEMKDQGGAGEGLSR	monophos-(10)APHWTSASLTEAAAHPHSPEMKDQGGAGEGLSR	4.26361e+06	6.1476e+06	2.00386e+07	3.74913e+06	2.2785e+06	138040	9.24133e+06	8.31537e+06	1.59689e+07	1.03516e+07	4.70048e+06	7.43379e+06	1.74242e+06		218701	1.52509e+07	8	7	8	7	0.959011	0.71806	0.933984	0.237218
P20357	Map2	Microtubule-associated protein 2	112	EAQHKDQPAALPLAAEETANLPPSPPPSPASEQTATVEEDLLTASK	diphos-(112)EAQHKDQPAALPLAAEETANLPPSPPPSPASEQTATVEEDLLTASK	99071.6	1.07156e+06	728736	1.86202e+07	1.09863e+07	150587		1.20578e+06	1.88977e+07	3.07688e+06	448861	2.9845e+06	4.72286e+06	134581	1.49265e+07	874101	7	8	8	7	0.949477	0.7796	0.468203	0.787119
P20357	Map2	Microtubule-associated protein 2	272	KDEWGLAAPISPGPLTPMR	monophos-(272)KDEWGLAAPISPGPLTPMR		55846.5	602863	477733		184480	493386	136942	56565.6		173709		125333			551185	6	4	5	5	0.961109	0.51611	0.708863	0.868576
P20357	Map2	Microtubule-associated protein 2	443	STVSIEEAVAK	monophos-(443)STVSIEEAVAK	116204	150830		254312	229593	75107.4	540921		291995	322267					342627		6	3	5	4	0.0454803	0.245216	0.164414	0.495846
P20357	Map2	Microtubule-associated protein 2	465	TGVIQTSTEQSFSK	monophos-(465)TGVIQTSTEQSFSK	230275		317573			176275	601675							121771	294846		4	2	2	4	0.871893	0.462095	0.415398	0.886892
P20357	Map2	Microtubule-associated protein 2	582	STELGSDYYELSDSRGSAQESLDTISPK	diphos-(582)STELGSDYYELSDSRGSAQESLDTISPK	72806		402280	225216	642053	296540			734703	1.13304e+06			737961	212959	362200		5	5	5	5	0.329788	0.13835	0.253859	0.776657
P20357	Map2	Microtubule-associated protein 2	582	STELGSDYYELSDSR	monophos-(582)STELGSDYYELSDSR					448558	884075	769043		580148	135671	912792		188764		481321	317980	3	6	3	6	0.84414	0.211307	0.421127	0.900992
P20357	Map2	Microtubule-associated protein 2	597	GSAQESLDTISPK	diphos-(597)GSAQESLDTISPK			1.38981e+06		744016			1.17085e+06			3.21791e+06				1.78565e+06		3	2	2	3	0.182064	0.0972249	0.264598	0.266107
P20357	Map2	Microtubule-associated protein 2	597	GSAQESLDTISPK	monophos-(597)GSAQESLDTISPK	4.95562e+06	3.41983e+06	5.50338e+06	7.53569e+06	1.96455e+06	1.37272e+06	1.52136e+07	4.62351e+06	1.56046e+07	5.92945e+06	3.29983e+06	4.82678e+06	2.49418e+06	1.22725e+06	8.69443e+06	1.59248e+07	8	8	8	8	0.491819	0.520689	0.271731	0.98332
P20357	Map2	Microtubule-associated protein 2	621	ASQPSPPAQEAGYSTLAQSYTPDHPSELPEEPSSPQER	diphos-(621)ASQPSPPAQEAGYSTLAQSYTPDHPSELPEEPSSPQER	4.74993e+06	1.45377e+06	493535	8.59741e+06	1.84497e+07	4.01576e+06	1.43512e+06	8.3397e+06	2.48602e+07	1.13922e+07	4.17606e+06	1.68723e+07	6.38025e+06	6.25094e+06	939727	3.04654e+07	8	8	8	8	0.150943	0.13732	0.637241	0.922216
P20357	Map2	Microtubule-associated protein 2	621	ASQPSPPAQEAGYSTLAQSYTPDHPSELPEEPSSPQER	monophos-(621)ASQPSPPAQEAGYSTLAQSYTPDHPSELPEEPSSPQER	9.08423e+06	3.10665e+06	1.33814e+07	4.91736e+06	9.83998e+06	2.00963e+06	5.4245e+06	2.31197e+06	1.63354e+07	1.0118e+07	3.44509e+06	6.20279e+06	8.28095e+06	1.78058e+06	720398	1.06243e+07	8	8	8	8	0.536396	0.698416	0.635449	0.168141
P20357	Map2	Microtubule-associated protein 2	721	GHDLSPLASDILTNTSGSMDEGDDYLPPTTPAVEK	diphos-(721)GHDLSPLASDILTNTSGSMDEGDDYLPPTTPAVEK	1.96465e+06	4.14966e+06	1.10896e+08	1.00963e+07	1.48772e+06	3.41186e+06	1.05894e+07	1.8384e+07	5.95758e+06	6.2019e+06	4.25962e+06	1.52132e+07	3.94863e+06	3.22292e+06	1.87254e+07	1.46848e+07	8	8	8	8	0.000109033	0.43038	0.00032151	0.45365
P20357	Map2	Microtubule-associated protein 2	721	GHDLSPLASDILTNTSGSMDEGDDYLPPTTPAVEK	monophos-(721)GHDLSPLASDILTNTSGSMDEGDDYLPPTTPAVEK	4.20513e+06	1.16112e+07	5.16839e+07	1.85065e+07	6.72868e+06	9.76427e+06	1.11026e+07	2.09753e+07	1.47295e+07	1.67973e+07	1.0283e+07	7.68711e+06	8.61221e+06	2.68456e+06	3.00663e+07	4.0352e+07	8	8	8	8	0.650658	0.95282	0.750093	0.92691
P20357	Map2	Microtubule-associated protein 2	820	LASVSADAEVAR	monophos-(820)LASVSADAEVAR	239834	393272			317395		71594		859326	649699	674846		171201		418737		4	5	5	4	0.309432	0.0821613	0.468112	0.0591976
P20357	Map2	Microtubule-associated protein 2	876	YTVPLPSPVQDSENLSGESGSFYEGTDDKVR	monophos-(876)YTVPLPSPVQDSENLSGESGSFYEGTDDKVR	489338	524083	2.45022e+06	840434		275552	1.19383e+06	367103	663746	539866	227729	190498	490898	223696	1.15838e+06	281855	7	8	8	7	0.043384	0.22787	0.212642	0.593988
P20357	Map2	Microtubule-associated protein 2	908	DLATDLSLIEVK	monophos-(908)DLATDLSLIEVK	152972	152058		539920		73625.4	256639	143907	54785.3	55284.2				376886	2.12821e+06	139174	6	5	5	6	0.00248071	0.456743	0.0197087	0.368357
P20357	Map2	Microtubule-associated protein 2	1004	ELITTKDTSPEK	monophos-(1004)ELITTKDTSPEK										229049	5317.63	902.085					0	3	3	0	#DIV/0!	#DIV/0!	#DIV/0!	#DIV/0!
P20357	Map2	Microtubule-associated protein 2	1019	GLSSVPEVAEVEPTTK	monophos-(1019)GLSSVPEVAEVEPTTK						159717	219819			257450				88976.7	239403		2	3	1	4	0.617966	0.944209	#DIV/0!	#DIV/0!
P20357	Map2	Microtubule-associated protein 2	1157	KETSPETSLIQDEVALK	monophos-(1157)KETSPETSLIQDEVALK	1.4282e+07	2.59944e+07	2.29792e+07	3.02786e+07	8.23356e+06	1.53383e+07	4.46028e+07	9.32429e+06	3.34173e+07	1.76875e+07	1.87922e+07	2.69689e+07	1.3089e+07	1.30654e+07	4.14496e+07	3.93734e+07	8	8	8	8	0.875494	0.500975	0.0347404	0.90492
P20357	Map2	Microtubule-associated protein 2	1158	ETSPETSLIQDEVALK	diphos-(1158)ETSPETSLIQDEVALK	299152	765478	2.07458e+06	1.41122e+06	552470	1.15513e+06	2.24793e+06	732734	965139	1.04862e+06	454378	640407	852224	757983	675239	813562	8	8	8	8	0.00241492	0.182973	0.898228	0.954947
P20357	Map2	Microtubule-associated protein 2	1207	EESTETPDIPAIPSDVTQPQPEAIVSEPAEVPSEEEEIEAGGEYDKLLFR	monophos-(1207)EESTETPDIPAIPSDVTQPQPEAIVSEPAEVPSEEEEIEAGGEYDKLLFR	2.21353e+06			1.29093e+06	391683	165873	321685	2.0235e+06			1.53946e+06	151130			710566		6	3	4	5	0.826771	0.67038	0.780604	0.31888
P20357	Map2	Microtubule-associated protein 2	1257	SDTLQISDLLVSESREEFVETCPGELK	monophos-(1257)SDTLQISDLLVSESREEFVETCPGELK	1.27956e+06	1.19118e+06	3.40372e+06	2.68984e+06	763700	1.72148e+06	4.06399e+06	1.25335e+06	1.37601e+06	1.43046e+06			973843	596847	2761910		8	5	6	7	0.482539	0.334775	0.512266	0.800214
P20357	Map2	Microtubule-associated protein 2	1349	DGSPDAPATPEKEEVAFSEYK	diphos-(1349)DGSPDAPATPEKEEVAFSEYK	4.2678e+07	5.73926e+07	1.33303e+08	7.35714e+07	5.41904e+07	4.54341e+07	1.08401e+08	6.7573e+07	8.2103e+07	6.96054e+06	5.93784e+07	6.53382e+07	3.45735e+07	4.83987e+06	1.15288e+07	1.03513e+07	8	8	8	8	0.90982	0.0280426	0.953885	0.215588
P20357	Map2	Microtubule-associated protein 2	1349	DGSPDAPATPEKEEVAFSEYK	monophos-(1349)DGSPDAPATPEKEEVAFSEYK	7.56107e+06	1.04182e+07	1.72487e+07	8.20469e+06	1.7765e+07	4.88165e+06	1.10948e+07	7.47645e+06	1.93551e+07	1.88087e+07	7.69577e+06	7.15404e+06	4.23826e+06	4.6379e+06	8.12437e+06	1.65304e+07	8	8	8	8	0.44149	0.933473	0.960437	0.330506
P20357	Map2	Microtubule-associated protein 2	1477	KSEVQAHSPSR	monophos-(1477)KSEVQAHSPSR			8068.96		436648	77548.4								11936.7			3	1	1	3	#DIV/0!	#DIV/0!	#DIV/0!	#DIV/0!
P20357	Map2	Microtubule-associated protein 2	1543	SSLPRPSSILPPR	monophos-(1543)SSLPRPSSILPPR	997139		808518	844460	459643	359962	1.20567e+06		2.46706e+06				111767	226369			6	3	4	5	0.01146	0.858811	0.265784	0.0912013
P20357	Map2	Microtubule-associated protein 2	1588	AGKSGTSTPTTPGSTAITPGTPPSYSSR	diphos-(1588)AGKSGTSTPTTPGSTAITPGTPPSYSSR	6.60881e+06	1.20012e+07	2.93246e+07	8.16866e+06	9.94506e+06	9.27444e+06	2.47597e+07	7.4575e+06	1.62299e+07	1.37034e+07	6.14827e+06	8.53833e+06	2.18722e+06	7.7139e+06	1.1728e+07	6.79812e+06	8	8	8	8	0.108893	0.23147	0.708471	0.476833
P20357	Map2	Microtubule-associated protein 2	1591	SGTSTPTTPGSTAITPGTPPSYSSR	monophos-(1591)SGTSTPTTPGSTAITPGTPPSYSSR	4.35726e+06	4.93781e+06	2.26715e+07	3.04337e+06	1.17561e+07	2.35032e+06	1.23458e+07	2.75497e+06	2.13287e+07	1.28847e+07	4.10522e+06	2.06843e+06	4.09902e+06	2.64342e+06	1.15561e+07	1.45509e+07	8	8	8	8	0.958394	0.75377	0.230315	0.641957
P20357	Map2	Microtubule-associated protein 2	1616	TPGTPGTPSYPR	diphos-(1616)TPGTPGTPSYPR	1.39197e+06	4.48058e+06	1.94798e+06	2.0847e+06		2.14087e+06	5.5896e+06	2.28316e+06	338480	1.22439e+06	422261	821499		1.38167e+06	4.32226e+06	3.0187e+06	7	7	8	6	0.909946	0.165711	0.67335	0.0709564
P20357	Map2	Microtubule-associated protein 2	1616	TPGTPGTPSYPR	monophos-(1616)TPGTPGTPSYPR		766616				291673	707194			809923							3	1	2	2	#DIV/0!	#DIV/0!	0.132222	0.300892
P20357	Map2	Microtubule-associated protein 2	1634	SGILVPSEK	monophos-(1634)SGILVPSEK		256295				114266	436515	286036									4	0	1	3	#DIV/0!	#DIV/0!	#DIV/0!	#DIV/0!
P20357	Map2	Microtubule-associated protein 2	1740	VGSLDNAHHVPGGGNVK	monophos-(1740)VGSLDNAHHVPGGGNVK	625020	1.53897e+06	847287					2.79161e+06	902593		5.7206e+06		244105			1.15628e+06	4	4	5	3	0.155279	0.694025	0.565032	0.716639
P20357	Map2	Microtubule-associated protein 2	1770	ARVDHGAEIITQSPSR	monophos-(1770)ARVDHGAEIITQSPSR	1.92777e+07	2.6634e+07	3.71044e+07	1.42846e+07	1.5947e+07	7.23706e+06	3.56162e+07	2.28127e+07	5.53319e+07	5.19103e+07	2.32856e+07	2.46752e+07	2.11524e+07	7.1043e+06	2.48404e+07	4.20948e+07	8	8	8	8	0.232834	0.220098	0.613147	0.192493
P20357	Map2	Microtubule-associated protein 2	1772	VDHGAEIITQSPSRSSVASPR	diphos-(1772)VDHGAEIITQSPSRSSVASPR	1.65554e+06	3.19501e+06	3.33194e+06		1.56052e+06	950341	5.7121e+06	8.62345e+06	3.80104e+06				1.07092e+06	4.35604e+06		1.69323e+06	7	4	4	7	0.403762	0.590247	0.0873939	0.786489
P47809	Map2k4	Dual specificity mitogen-activated protein kinase kinase 4	84	LKISPEQHWDFTAEDLK	monophos-(84)LKISPEQHWDFTAEDLK		107294					366756	252593			971953				316064		3	2	2	3	0.140835	0.223966	0.017279	0.691203
P47809	Map2k4	Dual specificity mitogen-activated protein kinase kinase 4	242	LCDFGISGQLVDSIAK	monophos-(242)LCDFGISGQLVDSIAK		121614	374800		188184	77628.1					189243		102186				4	2	3	3	0.659221	0.682273	0.327926	0.269989
P47809	Map2k4	Dual specificity mitogen-activated protein kinase kinase 4	381	ILDQMPATPSSPMYVD	diphos-(381)ILDQMPATPSSPMYVD	452038	3.01422e+06	2.29727e+07	6.35087e+06	1.452e+07	3.34059e+06	5.41394e+06	2.19696e+07	3.43956e+06	549630	2.85047e+07	1.54812e+07	3.36538e+06	8.25523e+06	9.23918e+06	1.75147e+07	8	8	8	8	0.905343	0.822201	0.251319	0.938581
P47809	Map2k4	Dual specificity mitogen-activated protein kinase kinase 4	381	ILDQMPATPSSPMYVD	monophos-(381)ILDQMPATPSSPMYVD	631841	620409	1.55226e+06	564515	711477	418901		2.96657e+06	1.85042e+06	375733	1.39335e+06	904778	268822	1.07707e+06	633384	2.40149e+06	7	8	8	7	0.582987	0.914811	0.106352	0.604261
Q66L42	Map3k10	Mitogen-activated protein kinase kinase kinase 10	495	KGSDGASPPASPSIIPR	diphos-(495)KGSDGASPPASPSIIPR		308692				193850	419507							148751	470524		3	2	1	4	0.36256	0.98852	#DIV/0!	#DIV/0!
Q66L42	Map3k10	Mitogen-activated protein kinase kinase kinase 10	755	SDSDEAAPAAPSPPPSPLAPSPSTNPLVDVELESFK	diphos-(755)SDSDEAAPAAPSPPPSPLAPSPSTNPLVDVELESFK	30969.3	28143.8	241553					231670								134412	4	1	3	2	#DIV/0!	#DIV/0!	0.738425	0.460835
Q62073	Map3k7	Mitogen-activated protein kinase kinase kinase 7	411	SIQDLTVTGTEPGQVSSR	monophos-(411)SIQDLTVTGTEPGQVSSR							357814	184870				282691	156834	151759	299462		2	4	1	5	0.44137	0.574193	#DIV/0!	#DIV/0!
P27546	Map4	Microtubule-associated protein 4	472	DMSPLPESEVTLGKDVVILPETK	monophos-(472)DMSPLPESEVTLGKDVVILPETK	159941		884156				613945	1.10632e+06	201518		333156	206403		71132.6	366642		4	5	5	4	0.036743	0.108366	0.483577	0.482112
P27546	Map4	Microtubule-associated protein 4	514	DMSPSAETEAPLAK	monophos-(514)DMSPSAETEAPLAK					147747	246794	1.87191e+06							352639	537622		3	2	0	5	0.190209	0.697424	#DIV/0!	#DIV/0!
P27546	Map4	Microtubule-associated protein 4	757	RTSPSKPSSAPALKPGPK	monophos-(757)RTSPSKPSSAPALKPGPK	2.67684e+06	2.7241e+06	3.38801e+06	599373	1.26967e+06	52410.9	2.45475e+06	3.77484e+06	7.41488e+06	3.87993e+06	4.47752e+06	2.37184e+06	545935	43044.1	565447	5.31973e+06	8	8	8	8	0.0916191	0.374536	0.955975	0.106379
P27546	Map4	Microtubule-associated protein 4	895	LATTVSAPDLK	monophos-(895)LATTVSAPDLK	110407		286077					255187							155177	335959	3	2	2	3	0.612093	0.789351	0.607564	0.628306
P27546	Map4	Microtubule-associated protein 4	1043	VGSLDNVGHLPAGGAVK	monophos-(1043)VGSLDNVGHLPAGGAVK	143011		397678	184614		228857	310708	348883			282721	254101		88598.8	358391	290379	6	5	5	6	0.951944	0.820525	0.989065	0.765487
Q7TSJ2	Map6	Microtubule-associated protein 6	77	ATGPAPGPSVDRETVAAPGR	monophos-(77)ATGPAPGPSVDRETVAAPGR	237530			241061		76808.9	422245	203805						90502	249308	569629	5	3	2	6	0.229824	0.616304	0.019585	0.724944
Q7TSJ2	Map6	Microtubule-associated protein 6	201	GPMQLSADARDPEGAGGAGVLAAGK	monophos-(201)GPMQLSADARDPEGAGGAGVLAAGK	2.54141e+06	808083	5.16743e+06					1.69187e+06	3.18193e+06		120722				492833		4	3	5	2	0.938378	0.392183	0.612922	0.443929
Q7TSJ2	Map6	Microtubule-associated protein 6	293	SEGHEEKPLPPAQSQTQEGGPAAGK	monophos-(293)SEGHEEKPLPPAQSQTQEGGPAAGK	260246								340511		561598						1	2	3	0	#DIV/0!	#DIV/0!	#DIV/0!	#DIV/0!
Q7TSJ2	Map6	Microtubule-associated protein 6	384	RSEGHEQTPAAHAQGTGPEGGK	monophos-(384)RSEGHEQTPAAHAQGTGPEGGK	547156	91051	756206	154079	57960.3	144058	536710	762868	710779	773680	1.16303e+06	422563	126949	108420	102972	1.60942e+06	8	8	8	8	0.13455	0.285799	0.285778	0.531622
Q7TSJ2	Map6	Microtubule-associated protein 6	618	DQVPVVPGSLKGQSPTAPGPTK	monophos-(618)DQVPVVPGSLKGQSPTAPGPTK	184172	785192	3.12677e+06	4.819e+06	6.4886e+06	497261	1.80905e+06	2.69282e+06	381000	696968	373146	1.01544e+07	1.66895e+06	891335	1.35044e+06	4.67666e+06	8	8	8	8	0.28807	0.98563	0.190207	0.9695
Q7TSJ2	Map6	Microtubule-associated protein 6	629	GQSPTAPGPTKDQGAVLLGPVK	monophos-(629)GQSPTAPGPTKDQGAVLLGPVK	256646	178791	1.61856e+06	1.30426e+06	1.09185e+06	491804	677837	816272	284666	355877	2.11792e+06	2.55835e+06	566662	525675	820965	1.50548e+06	8	8	8	8	0.182289	0.431039	0.0157539	0.46354
Q7TSJ2	Map6	Microtubule-associated protein 6	684	AQSPLLPEPLKNQSPVVPASTK	monophos-(684)AQSPLLPEPLKNQSPVVPASTK	589103	468940	1.17318e+06	1.57187e+06	660513	638977	2.14189e+06	928834	344636	491872	1.08156e+06	1.42597e+06	229231	448339	1.00913e+06	2.38001e+06	8	8	8	8	0.582182	0.775056	0.210027	0.627867
Q7TSJ2	Map6	Microtubule-associated protein 6	878	GTQLPTVSPSPPVMIPTVPHTEYIEGSP	diphos-(878)GTQLPTVSPSPPVMIPTVPHTEYIEGSP				175222		73031.8		194235			135481	201419	72011.7	52291.8			3	4	3	4	0.968377	0.554483	0.428292	0.140676
Q7TSJ2	Map6	Microtubule-associated protein 6	878	GTQLPTVSPSPPVMIPTVPHTEYIEGSP	monophos-(878)GTQLPTVSPSPPVMIPTVPHTEYIEGSP			6.38639e+06	1.32696e+07	4.52184e+06	3.29266e+06	7.05837e+06	6.36512e+06	444779		1.62089e+07	1.18256e+07	2.8467e+06	654613	285362	6.45884e+06	6	7	5	8	0.207837	0.666508	0.0464127	0.112323
Q14BB9	Map6d1	MAP6 domain-containing protein 1	21	SDVAVPLTLHGYSDPGSEESGADCSVSR	monophos-(21)SDVAVPLTLHGYSDPGSEESGADCSVSR	215130	288474	3.29041e+06	242554	535674	1.72875e+06	697733	291584	384575	248929	3.25131e+06	385413	465297	950823	315034	442365	8	8	8	8	0.859532	0.842849	0.011696	0.503649
Q14BB9	Map6d1	MAP6 domain-containing protein 1	79	AGSRDAAQERPSGPGGR	monophos-(79)AGSRDAAQERPSGPGGR	1.14377e+06	822769	1.26495e+06	93620.4	338693	64928.3	582220	1.65562e+06	570324	79704.2	3.07144e+06	508283	110431	13201.2	89771.8	2.69638e+06	8	8	8	8	0.0594804	0.767827	0.976004	0.612949
Q14BB9	Map6d1	MAP6 domain-containing protein 1	148	VVTTHSSGWDPSPGASFQVPEVR	diphos-(148)VVTTHSSGWDPSPGASFQVPEVR			2.76333e+06	3.70773e+06	1.14362e+06	1.18574e+06	1.74243e+06	7.87714e+06	1.35826e+06		1.14003e+06	3.99769e+06	40749.9		3.13067e+06		6	5	5	6	0.385317	0.412126	0.164824	0.958609
Q14BB9	Map6d1	MAP6 domain-containing protein 1	148	VVTTHSSGWDPSPGASFQVPEVR	monophos-(148)VVTTHSSGWDPSPGASFQVPEVR				689515		260121		1.84735e+06				449879					3	1	2	2	#DIV/0!	#DIV/0!	0.19079	0.607736
A2AJI0	Map7d1	MAP7 domain-containing protein 1	94	SRGPTPTATGPR	diphos-(94)SRGPTPTATGPR				405729		80462.8	308602							101054			3	1	1	3	#DIV/0!	#DIV/0!	#DIV/0!	#DIV/0!
A2AJI0	Map7d1	MAP7 domain-containing protein 1	112	RSSQPSPTTVPASDSPPAK	diphos-(112)RSSQPSPTTVPASDSPPAK	3.93758e+06	5.37503e+06	5.68436e+06	5.47751e+06	4.23539e+06	1.52366e+06	7.15036e+06	3.8639e+06	8.38053e+06	3.98612e+06	1.23975e+07	1.87101e+06	1.88253e+06	3.15563e+06	3.8581e+06	6.54714e+06	8	8	8	8	0.0567508	0.677031	0.229012	0.186234
A2AJI0	Map7d1	MAP7 domain-containing protein 1	112	RSSQPSPTTVPASDSPPAK	monophos-(112)RSSQPSPTTVPASDSPPAK	1.34958e+06	1.16387e+06	1.13877e+06	1.16125e+06	443474	329314	718800	1.01283e+06	2.96477e+06	3.09071e+06	1.44403e+06		289773	633421	484853	2.49777e+06	8	7	7	8	0.00659288	0.177373	0.628715	0.0371528
A2AJI0	Map7d1	MAP7 domain-containing protein 1	393	RKPGAGGSPALAR	monophos-(393)RKPGAGGSPALAR	107601	146138	37477.1	237168	501735	106502	1.76878e+06		209893	189205	513030	422679	39276.2	479447	41034.3	3.03684e+06	7	8	8	7	0.262575	0.651604	4.08112e-05	0.200465
A2AJI0	Map7d1	MAP7 domain-containing protein 1	532	AAEEKEPAAPASPAPSPVPSPTPAQPQK	diphos-(532)AAEEKEPAAPASPAPSPVPSPTPAQPQK	736292	1.00412e+06	1.28404e+06	1.02788e+06	3.17514e+06	167564	787144	997554	2.21421e+06	708182	1.62621e+06	331497	139511	399059	921385	2.01474e+06	8	8	8	8	0.812019	0.810447	0.158845	0.923554
A2AJI0	Map7d1	MAP7 domain-containing protein 1	532	AAEEKEPAAPASPAPSPVPSPTPAQPQK	monophos-(532)AAEEKEPAAPASPAPSPVPSPTPAQPQK	202024	235593							400098	372692	298376					270324	2	4	5	1	0.553236	0.0679301	#DIV/0!	#DIV/0!
A2AG50	Map7d2	MAP7 domain-containing protein 2	303	VATSAASGGHGSPLRR	monophos-(303)VATSAASGGHGSPLRR	196247	255152						329962		192735	191841					429812	3	3	4	2	0.385542	0.906607	0.211903	0.0111761
A2AG50	Map7d2	MAP7 domain-containing protein 2	348	TAKPTYLGSPVK	monophos-(348)TAKPTYLGSPVK	241347		447952				850398							96387.1			3	1	2	2	#DIV/0!	#DIV/0!	0.34052	0.773185
A2AG50	Map7d2	MAP7 domain-containing protein 2	682	SNSLDDSTEDVQSMDVSPVSK	monophos-(682)SNSLDDSTEDVQSMDVSPVSK	249543	258303	231461				852450	208308	392765	246000	669136			55546	298793	156366	5	6	6	5	0.583065	0.708233	0.217019	0.860003
A2AG50	Map7d2	MAP7 domain-containing protein 2	762	NLIEGFNSPGQETTLNTFC	monophos-(762)NLIEGFNSPGQETTLNTFC	45169.9	59646.9		178452		61359.7	191005	159686			205437			109483		111365	6	3	4	5	0.891468	0.580397	0.369483	0.922899
Q3TRR0	Map9	Microtubule-associated protein 9	157	STSSGETSSGLDADGHFKPSPQPR	monophos-(157)STSSGETSSGLDADGHFKPSPQPR	484193		441969					250219	544110		642372		133598				3	3	4	2	0.351842	0.794034	0.82541	0.0106242
P63085	Mapk1	Mitogen-activated protein kinase 1	170	VADPDHDHTGFLTEYVATR	diphos-(170)VADPDHDHTGFLTEYVATR	1.15617e+06	2.49921e+06	7.72088e+06	4.25352e+06	1.2463e+07	4.58908e+06	5.37971e+06	1.91187e+07	2.66583e+06	1.87311e+06	7.12784e+06	5.53122e+06	2.11023e+06	5.88698e+06	9.67895e+06	7.65017e+06	8	8	8	8	0.0725041	0.445341	0.0563962	0.0615887
P63085	Mapk1	Mitogen-activated protein kinase 1	170	VADPDHDHTGFLTEYVATR	monophos-(170)VADPDHDHTGFLTEYVATR	383022	833080	2.93844e+06	799301	1.68483e+06	782682	3.74633e+06	1.89919e+06	841002	168963	1.92496e+06	3.22004e+06	458621	641070	1.88247e+06	2.97271e+06	8	8	8	8	0.959642	0.841641	0.984729	0.534116
Q61831	Mapk10	Mitogen-activated protein kinase 10	212	TAGTSFMMTPYVVTR	diphos-(212)TAGTSFMMTPYVVTR	702352	2.24511e+06	6.86327e+06	3.67289e+06	5.17825e+06	1.29409e+06	4.5467e+06	4.12614e+06	1.83324e+06	1.19713e+06	5.35544e+06	6.06471e+06	1.49154e+06	3.08241e+06	5.90287e+06	6.31578e+06	8	8	8	8	0.848181	0.765337	0.580105	0.64686
Q61831	Mapk10	Mitogen-activated protein kinase 10	212	TAGTSFMMTPYVVTR	monophos-(212)TAGTSFMMTPYVVTR	91749.8	2.23035e+06	667707	360370	1.28581e+06	117692	1.3227e+06	297549	7.69476e+06	6.21689e+06	797331	957597	6.72993e+06	156047	254463	916293	8	8	8	8	0.000960976	0.107054	0.482863	0.456912
Q63844	Mapk3	Mitogen-activated protein kinase 3	190	IADPEHDHTGFLTEYVATR	diphos-(190)IADPEHDHTGFLTEYVATR	557100	443998	2.5399e+06	1.22218e+06	2.48684e+06	620778	2.40149e+06	2.15983e+06	2.226e+06	387729	1.73111e+06	1.541e+06	961430	1.73009e+06	1.26164e+06	1.64748e+06	8	8	8	8	0.200998	0.763912	0.618614	0.399843
Q63844	Mapk3	Mitogen-activated protein kinase 3	190	IADPEHDHTGFLTEYVATR	monophos-(190)IADPEHDHTGFLTEYVATR		298796	930088		434207	67399	1.14351e+06	601253	256406		759550	713318			523431	1.01562e+06	6	5	5	6	0.519872	0.735906	0.60648	0.859145
Q91Y86	Mapk8	Mitogen-activated protein kinase 8	174	TAGTSFMMTPYVVTR	diphos-(174)TAGTSFMMTPYVVTR	702352	2.24511e+06	6.86327e+06	3.67289e+06	5.17825e+06	1.29409e+06	4.5467e+06	4.12614e+06	1.83324e+06	1.19713e+06	5.35544e+06	6.06471e+06	1.49154e+06	3.08241e+06	5.90287e+06	6.31578e+06	8	8	8	8	0.848181	0.765337	0.580105	0.64686
Q91Y86	Mapk8	Mitogen-activated protein kinase 8	174	TAGTSFMMTPYVVTR	monophos-(174)TAGTSFMMTPYVVTR	91749.8	2.23035e+06	667707	360370	1.28581e+06	117692	1.3227e+06	297549	7.69476e+06	6.21689e+06	797331	957597	6.72993e+06	156047	254463	916293	8	8	8	8	0.000960976	0.107054	0.482863	0.456912
Q9ESN9	Mapk8ip3	C-Jun-amino-terminal kinase-interacting protein 3	362	TGSSPTQGIVNK	monophos-(362)TGSSPTQGIVNK				692008	897253		1.74657e+06	403383		1.6721e+06			571511				4	2	2	4	0.541521	0.750522	0.66009	0.634167
Q8R001	Mapre2	Microtubule-associated protein RP/EB family member 2	192	KSHHANSPTAGAAK	monophos-(192)KSHHANSPTAGAAK				114032				54788.4		65789.4	38088.6	44982.6		127438		244876	2	5	4	3	0.695615	0.777096	0.129043	0.190128
Q8R001	Mapre2	Microtubule-associated protein RP/EB family member 2	206	SSPASKPGSTPSRPSSAKR	diphos-(206)SSPASKPGSTPSRPSSAKR		279309		118896	171291			219387		99114.8	520502						4	2	4	2	0.0447113	0.687399	0.254886	0.707913
Q8R001	Mapre2	Microtubule-associated protein RP/EB family member 2	206	SSPASKPGSTPSRPSSAK	monophos-(206)SSPASKPGSTPSRPSSAK	361337	1.04254e+06			421939			329743	626306	374959	2.75879e+06			17135.1		157400	4	5	5	4	0.0765468	0.686816	0.0178717	0.149611
Q6PER3	Mapre3	Microtubule-associated protein RP/EB family member 3	151	LIGTAVPQRTSPTGPK	monophos-(151)LIGTAVPQRTSPTGPK	831672	804437	1.96591e+06	3.50902e+06	1.2701e+06	332817	1.62866e+06	1.66123e+06		344086	2.58072e+06	3.54957e+06	457962	289398	3.03802e+06	2.09114e+06	8	7	7	8	0.380032	0.672883	0.428091	0.334254
P10637	Mapt	Microtubule-associated protein tau	56	STPTAEDVTAPLVDER	monophos-(56)STPTAEDVTAPLVDER	843802	432529		337512	663400	239427	2.30281e+06	235234	1.35422e+06	1.04573e+06	243147	909539		552962	1.86262e+06	1.20664e+06	7	7	7	7	0.453088	0.393093	0.121757	0.44635
P10637	Mapt	Microtubule-associated protein tau	462	IPAKTTPSPK	diphos-(462)IPAKTTPSPK					150403						822537		78906.6	314444			1	3	1	3	#DIV/0!	#DIV/0!	#DIV/0!	#DIV/0!
P10637	Mapt	Microtubule-associated protein tau	466	TTPSPKTPPGSGEPPK	diphos-(466)TTPSPKTPPGSGEPPK	3.67801e+06	1.13675e+07	9.54239e+06	2.32438e+06	8.02656e+06	1.94573e+06	973038	1.03371e+07	6.49678e+06	3.8048e+06	1.15496e+07	6.0942e+06		2.64128e+06	6.53935e+06	4.52504e+06	8	7	8	7	0.367635	0.969379	0.9376	0.326925
P10637	Mapt	Microtubule-associated protein tau	466	TTPSPKTPPGSGEPPK	monophos-(466)TTPSPKTPPGSGEPPK	2.68084e+06	3.36226e+06	3.10724e+06	301655	1.16839e+06	871010		899349	8.99038e+06	1.86155e+06	9.39035e+06	589831	573378	1.23489e+06	644853	2.11921e+06	7	8	8	7	0.0152591	0.345577	0.000178114	0.0661005
P10637	Mapt	Microtubule-associated protein tau	472	TPPGSGEPPKSGER	monophos-(472)TPPGSGEPPKSGER			221615		84956.6				14100.6	8749.87	485951		21668.5	66221.8			2	5	4	3	0.672543	0.838852	0.0409636	0.349815
P10637	Mapt	Microtubule-associated protein tau	482	SGERSGYSSPGSPGTPGSR	diphos-(482)SGERSGYSSPGSPGTPGSR	201639	226723	166949		397089	67912.9			283802	51392.3	511700		487437	267975			5	5	6	4	0.405292	0.308051	0.691132	0.560027
P10637	Mapt	Microtubule-associated protein tau	486	SGYSSPGSPGTPGSR	diphos-(486)SGYSSPGSPGTPGSR	1.31349e+07	1.08298e+07	2.60811e+07	8.10671e+06	9.99636e+06	1.23518e+07	8.58499e+06	2.0913e+07	2.36774e+07	1.12073e+07	3.23533e+07	1.67886e+07	4.5306e+06	1.97885e+07	1.26151e+07	2.85893e+07	8	8	8	8	0.3431	0.236453	0.801892	0.464862
P10637	Mapt	Microtubule-associated protein tau	486	SGYSSPGSPGTPGSR	monophos-(486)SGYSSPGSPGTPGSR	2.12816e+07	2.45728e+07	1.962e+07	6.72201e+06	2.75573e+07	4.36228e+06	6.47393e+06	1.5687e+07	1.79025e+07	2.03189e+07	2.88787e+07	2.98925e+07	7.8412e+06	1.19283e+07	1.68097e+07	2.7053e+07	8	8	8	8	0.788996	0.33013	0.608892	0.135154
P10637	Mapt	Microtubule-associated protein tau	501	SRTPSLPTPPTR	diphos-(501)SRTPSLPTPPTR	3.61637e+06	5.20679e+06	2.39947e+06	2.12003e+06	510863	4.29943e+06	1.89863e+07	5.91183e+06	6.79953e+06	2.90861e+06	2.64794e+06		1.23435e+06	865213	6.72896e+06	5.53829e+06	8	7	7	8	0.0601182	0.51955	0.00749807	0.428646
P10637	Mapt	Microtubule-associated protein tau	501	SRTPSLPTPPTR	monophos-(501)SRTPSLPTPPTR	4.08745e+06	5.07694e+06	4.47453e+06	712910	1.05201e+06	1.93423e+06	4.74223e+06	3.80211e+06	7.88839e+06	3.41479e+06	8.37044e+06	1.57957e+06	1.00833e+06	1.57929e+06	4.94994e+06	6.03467e+06	8	8	8	8	0.195713	0.366492	0.432723	0.286052
P10637	Mapt	Microtubule-associated protein tau	503	TPSLPTPPTREPK	monophos-(503)TPSLPTPPTREPK	6.26473e+06	9.78788e+06	1.069e+07	4.43111e+06	6.23976e+06	4.48767e+06	1.86861e+07	1.4808e+07	1.19785e+07	7.01191e+06	1.98276e+07	1.03567e+07	3.68559e+06	3.80649e+06	1.51213e+07	9.54154e+06	8	8	8	8	0.857568	0.785388	0.556802	0.855488
P10637	Mapt	Microtubule-associated protein tau	549	SKIGSTENLK	monophos-(549)SKIGSTENLK	391915	520369	232532	523284	231639	161677	438940	123118	530270	290293	566400	203380	68910.2	211286		1.05844e+06	8	7	8	7	0.0746966	0.506444	0.0437323	0.584739
P10637	Mapt	Microtubule-associated protein tau	645	IGSLDNITHVPGGGNKK	monophos-(645)IGSLDNITHVPGGGNKK	1.48947e+06	1.57072e+06	2.15031e+06	977823	1.67712e+06	1.06561e+06	3.76518e+06	1.59797e+06	844995	609979	3.70224e+06	1.24166e+06	692015	1.33844e+06	2.25745e+06	2.26174e+06	8	8	8	8	0.633514	0.734739	0.924987	0.60145
P10637	Mapt	Microtubule-associated protein tau	677	TDHGAEIVYKSPVVSGDTSPR	diphos-(677)TDHGAEIVYKSPVVSGDTSPR	5.79596e+07	7.11834e+07	1.07535e+08	4.51011e+07	5.11468e+07	2.05532e+07	8.83733e+07	6.06778e+07	8.70166e+07	1.66533e+07	9.26903e+07	6.37395e+07	1.82034e+07	5.67002e+07	3.24461e+07	8.33208e+07	8	8	8	8	0.714453	0.660372	0.828249	0.258547
P10637	Mapt	Microtubule-associated protein tau	677	TDHGAEIVYKSPVVSGDTSPR	monophos-(677)TDHGAEIVYKSPVVSGDTSPR	706403	950454	1.14457e+06		298121		868179	916655	1.49318e+06	633747	1.27958e+06	638046	246671		1.16086e+06		6	6	7	5	0.300321	0.685911	0.668011	0.222008
P10637	Mapt	Microtubule-associated protein tau	687	SPVVSGDTSPR	diphos-(687)SPVVSGDTSPR	6.55758e+06	6.49883e+06	4.49524e+07	4.27753e+07	1.95067e+06	7.46341e+06	8.03924e+06	3.64124e+07	7.86383e+06	2.12199e+06	5.61261e+07	2.83803e+07	871681	1.06576e+07	1.65548e+07	9.96628e+07	8	8	8	8	0.127961	0.548362	0.271534	0.904038
P10637	Mapt	Microtubule-associated protein tau	687	SPVVSGDTSPR	monophos-(687)SPVVSGDTSPR	2.3751e+07	5.08559e+07	7.8795e+07	4.23153e+07	1.52961e+07	1.31253e+07	5.1809e+07	1.58961e+07	1.01339e+07	2.10646e+07	1.15717e+08	4.4297e+07	8.04493e+06	1.03698e+07	4.8034e+07	6.37486e+07	8	8	8	8	0.254289	0.814469	0.272516	0.188641
P10637	Mapt	Microtubule-associated protein tau	698	HLSNVSSTGSIDMVDSPQLATLADEVSASLAK	diphos-(698)HLSNVSSTGSIDMVDSPQLATLADEVSASLAK			367139			216665		85077.1			1.88708e+06	2.60822e+06	38757.1			275627	3	4	3	4	0.0253863	0.213984	0.00325843	0.155608
P26645	Marcks	Myristoylated alanine-rich C-kinase substrate	11	GEATAERPGEAAVASSPSK	monophos-(11)GEATAERPGEAAVASSPSK	5.3168e+06	9.6146e+06	5.67707e+06	4.25395e+06	3.15149e+06	3.37635e+06	7.64293e+06	5.03332e+06	8.66121e+06	1.23019e+07	9.18939e+06	5.30236e+06	1.18558e+06	1.69768e+06	9.40197e+06	1.03456e+07	8	8	8	8	0.120314	0.302818	0.57222	0.167744
P26645	Marcks	Myristoylated alanine-rich C-kinase substrate	85	DEAAAATEPGAGAADKEAAEAEPAEPSSPAAEAEGASASSTSSPK	monophos-(85)DEAAAATEPGAGAADKEAAEAEPAEPSSPAAEAEGASASSTSSPK	1.9225e+06	616481	1.69575e+06		3.17479e+06	292967	549573	443946	3.05723e+06	2.02472e+06	1.6868e+06	356887		469017	361452	2.19374e+06	7	7	7	7	0.992878	0.722231	0.589635	0.334993
P26645	Marcks	Myristoylated alanine-rich C-kinase substrate	130	AEDGAAPSPSSETPKK	diphos-(130)AEDGAAPSPSSETPKK	332939	688830	1.33709e+06	1.37752e+06			2.95696e+06			630048		874286		131581	1.27153e+06	1.84978e+06	5	5	6	4	0.417769	0.490576	0.0457897	0.337871
P26645	Marcks	Myristoylated alanine-rich C-kinase substrate	130	AEDGAAPSPSSETPKK	monophos-(130)AEDGAAPSPSSETPKK	2.0758e+06	2.32203e+06	3.63668e+06	2.1862e+06		531067	2.85114e+06	1.40357e+06	2.56211e+06	2.14788e+06	3.11259e+06		624092	594577	4.29408e+06	3.35523e+06	7	7	7	7	0.438218	0.71529	0.03352	0.344004
P26645	Marcks	Myristoylated alanine-rich C-kinase substrate	158	LSGFSFKK	monophos-(158)LSGFSFKK	4.67406e+06	5.58147e+06	8.05412e+06	6.66768e+06	2.63703e+06	2.06424e+06	7.0597e+06	5.84597e+06	4.66117e+06	5.75029e+06	5.09186e+06	5.747e+06	2.88428e+06	3.21929e+06	4.99396e+06	8.56502e+06	8	8	8	8	0.644694	0.832078	0.072817	0.244314
P28667	Marcksl1	MARCKS-related protein	10	GDVTAEEAAGASPAK	monophos-(10)GDVTAEEAAGASPAK			608510				936735	1.34068e+06				1.20026e+06				1.0174e+06	3	2	2	3	0.483806	0.638211	0.378865	0.527498
P28667	Marcksl1	MARCKS-related protein	99	LSGLSFKR	monophos-(99)LSGLSFKR			341832				478642	285270				273809					3	1	2	2	#DIV/0!	#DIV/0!	0.430675	0.544639
Q8VHJ5	Mark1	Serine/threonine-protein kinase MARK1	212	LDTFCGSPPYAAPELFQGK	monophos-(212)LDTFCGSPPYAAPELFQGK	217291	139933	282150			140461			279198	182247				53345.1			4	3	5	2	0.422096	0.745582	0.748709	0.062417
Q8VHJ5	Mark1	Serine/threonine-protein kinase MARK1	370	KPPEFEGGESLSSGSLCQR	diphos-(370)KPPEFEGGESLSSGSLCQR	619647	853831	3.13836e+06	1.10844e+06	2.44112e+06			462009	1.27428e+06	918791	715108		394133	908335			6	5	7	4	0.0344227	0.25112	0.770936	0.754939
Q8VHJ5	Mark1	Serine/threonine-protein kinase MARK1	370	KPPEFEGGESLSSGSLCQR	monophos-(370)KPPEFEGGESLSSGSLCQR	285295		971941			119406			531374		572249		130061	169573			3	4	4	3	0.304987	0.693021	0.0171622	0.0496486
Q05512	Mark2	Serine/threonine-protein kinase MARK2	205	LDTFCGSPPYAAPELFQGK	monophos-(205)LDTFCGSPPYAAPELFQGK	217291	139933	282150			140461			279198	182247				53345.1			4	3	5	2	0.422096	0.745582	0.748709	0.062417
Q03141	Mark3	MAP/microtubule affinity-regulating kinase 3	208	LDTFCGSPPYAAPELFQGK	monophos-(208)LDTFCGSPPYAAPELFQGK	217291	139933	282150			140461			279198	182247				53345.1			4	3	5	2	0.422096	0.745582	0.748709	0.062417
Q03141	Mark3	MAP/microtubule affinity-regulating kinase 3	386	VRPNSDLSNSTGQSPHHK	diphos-(386)VRPNSDLSNSTGQSPHHK	25315.2	43908.7	77298.2		210954						183531						4	1	4	1	#DIV/0!	#DIV/0!	#DIV/0!	#DIV/0!
Q03141	Mark3	MAP/microtubule affinity-regulating kinase 3	386	VRPNSDLSNSTGQSPHHK	monophos-(386)VRPNSDLSNSTGQSPHHK			246553		128068			98727.3			153180						3	1	2	2	#DIV/0!	#DIV/0!	0.387658	0.219275
Q8CIP4	Mark4	MAP/microtubule affinity-regulating kinase 4	211	LDTFCGSPPYAAPELFQGK	monophos-(211)LDTFCGSPPYAAPELFQGK	217291	139933	282150			140461			279198	182247				53345.1			4	3	5	2	0.422096	0.745582	0.748709	0.062417
Q8C525	Mb21d2	Protein MB21D2	367	RGSTTSIPSPQSDGGDPNQPDDR	diphos-(367)RGSTTSIPSPQSDGGDPNQPDDR	351618	936880	1.03321e+06		768668	149243		391114	785997	869660	4.9654e+06		228908	882861		396703	6	6	6	6	0.00299886	0.357044	0.00143652	0.207875
Q8C525	Mb21d2	Protein MB21D2	367	RGSTTSIPSPQSDGGDPNQPDDR	monophos-(367)RGSTTSIPSPQSDGGDPNQPDDR	586344	244732	1.87026e+06		598962				850264	390441	1.14495e+06			201427			4	4	6	2	0.423891	0.684174	0.686109	0.362088
Q8R3I2	Mboat2	Lysophospholipid acyltransferase 2	469	RTSTQENVHLSQAK	monophos-(469)RTSTQENVHLSQAK		218069			60587.7				188401	433111							2	2	3	1	0.728066	0.359922	#DIV/0!	#DIV/0!
P04370	Mbp	Myelin basic protein	145	YLATASTMDHAR	monophos-(145)YLATASTMDHAR							513945	120930					54263				2	1	0	3	#DIV/0!	#DIV/0!	#DIV/0!	#DIV/0!
P04370	Mbp	Myelin basic protein	195	TTHYGSLPQK	monophos-(195)TTHYGSLPQK		575926		2.25448e+06	416886	137703	2.87276e+06	3.03758e+06	405781		1.21236e+06	1.16812e+06	414861	234599	948243	2.66083e+06	6	7	5	8	0.289001	0.385148	0.28772	0.738519
P04370	Mbp	Myelin basic protein	222	NIVTPRTPPPSQGK	monophos-(222)NIVTPRTPPPSQGK	229994	194505	1.17778e+06	289877	140061	105384	2.77275e+06	2.80474e+06	579996		4.55848e+06	905386	450229	465964	1.81006e+06	2.37742e+06	8	7	7	8	0.537759	0.380541	0.507266	0.749158
Q99J21	Mcoln1	Mucolipin-1	534	SELQAYIEQCQDSPTSGK	monophos-(534)SELQAYIEQCQDSPTSGK	198017	642024			358096	89314.3			515571	1.00165e+06	363638		452578	142903			4	5	5	4	0.679812	0.396435	0.377465	0.143881
P14152	Mdh1	Malate dehydrogenase, cytoplasmic	238	KLSSAMSAAK	monophos-(238)KLSSAMSAAK	1.30944e+06	1.62857e+06	3.64905e+06	923244	1.75268e+06	467848	516397	1.61887e+06	2.24924e+06	1.43198e+06	5.67738e+06	1.55092e+06	219042	448193	1.43532e+06	2.48982e+06	8	8	8	8	0.191501	0.525865	0.097912	0.0831587
P14152	Mdh1	Malate dehydrogenase, cytoplasmic	318	ELTEEKETAFEFLSSA	monophos-(318)ELTEEKETAFEFLSSA	405797	129628	846532		887992			538863	316502	308859	709157	669447	597037			1.14548e+06	5	6	7	4	0.933745	0.747612	0.798067	0.0985999
P14152	Mdh1	Malate dehydrogenase, cytoplasmic	324	ETAFEFLSSA	monophos-(324)ETAFEFLSSA			79180.4		24474.9			122582		33900.4	614203	129164			136171	129051	3	5	4	4	0.0878097	0.375714	0.0237057	0.474064
P08249	Mdh2	Malate dehydrogenase, mitochondrial	241	AGAGSATLSMAYAGAR	monophos-(241)AGAGSATLSMAYAGAR	345793	142728	534405		169453												4	0	3	1	#DIV/0!	#DIV/0!	#DIV/0!	#DIV/0!
Q9Z2D6	Mecp2	Methyl-CpG-binding protein 2	61	AETSESSGSAPAVPEASASPK	monophos-(61)AETSESSGSAPAVPEASASPK	398146	218691				119087			486762	436745	326837						3	3	5	1	0.501475	0.143233	#DIV/0!	#DIV/0!
Q8CFN5	Mef2c	Myocyte-specific enhancer factor 2C	220	NSPGLLVSPGNLNK	monophos-(220)NSPGLLVSPGNLNK	743386	980582	1.63239e+06	710396	858817	580298	1.60556e+06	1.31743e+06	954806	797478	1.0616e+06	1.23957e+06	754849	574581	1.26487e+06	1.35116e+06	8	8	8	8	0.317382	0.764236	0.517343	0.896153
Q8CFN5	Mef2c	Myocyte-specific enhancer factor 2C	239	SPPPMNLGMNNR	monophos-(239)SPPPMNLGMNNR	457647	582368	1.21753e+06	908756	612019	464436	1.18593e+06	667773	780140	369208	940509	702717	239198	496259	634407	806535	8	8	8	8	0.519142	0.320151	0.995993	0.455935
Q9CQU1	Mfap1	Microfibrillar-associated protein 1	106	IVEPEVVGESDSEVEGDAWR	diphos-(106)IVEPEVVGESDSEVEGDAWR			191552				1.56085e+06	209985			291624				369542		3	2	2	3	0.0990993	0.619357	0.135254	0.455087
Q9CQU1	Mfap1	Microfibrillar-associated protein 1	257	SLAALDALNTDDENDEEEYEAWK	monophos-(257)SLAALDALNTDDENDEEEYEAWK		52251.4	342905				222802	189892			178801					296446	4	2	3	3	0.926987	0.730743	0.24587	0.642323
Q6PCP5	Mff	Mitochondrial fission factor	126	ERSMSENAVR	monophos-(126)ERSMSENAVR			32827.3		10807.6	93414					1.44124e+06			489265		578260	3	3	2	4	0.0131499	0.120283	0.0775151	0.407638
Q6PCP5	Mff	Mitochondrial fission factor	143	NDSIVTPSPPQAR	diphos-(143)NDSIVTPSPPQAR	1.20633e+06	1.70122e+06	3.23123e+06	1.8339e+06	1.76155e+06	1.64648e+06	1.76701e+06	2.85634e+06	2.41474e+06	1.28883e+06	3.633e+06	2.89065e+06	1.16255e+06	1.58752e+06	2.12637e+06	3.69156e+06	8	8	8	8	0.337505	0.426047	0.783719	0.650683
Q6PCP5	Mff	Mitochondrial fission factor	143	NDSIVTPSPPQAR	monophos-(143)NDSIVTPSPPQAR	5.45979e+06	7.61537e+06	4.5623e+06	2.45208e+06	3.9726e+06	1.60571e+06	6.91579e+06	4.67327e+06	4.20912e+06	2.85914e+06	6.31406e+06	3.55757e+06	1.64472e+06	3.71331e+06	4.18407e+06	5.43302e+06	8	8	8	8	0.382466	0.462547	0.965102	0.502234
Q9EQQ9	Mgea5	Bifunctional protein NCOAT	358	LENEGSDEDIETDVLYSPQMALK	monophos-(358)LENEGSDEDIETDVLYSPQMALK		210474	237815						579817		253579				372339		2	3	4	1	0.165023	0.245619	#DIV/0!	#DIV/0!
O35678	Mgll	Monoglyceride lipase	186	NKSEVDLYNSDPLVCR	monophos-(186)NKSEVDLYNSDPLVCR	197162	386209	984223	449050	1.04942e+06	109541	536179	288627	552432	535554	645466		295017	155073	325480	605458	8	7	7	8	0.148491	0.713676	0.603065	0.439255
Q8CJ19	Mical3	Protein-methionine sulfoxide oxidase MICAL3	1147	GTSQVSSPSQPPEK	monophos-(1147)GTSQVSSPSQPPEK	89176.6								184094	264947			771826				1	3	3	1	#DIV/0!	#DIV/0!	#DIV/0!	#DIV/0!
Q9CQ20	Mid1ip1	Mid1-interacting protein 1	65	TTPAPSPGSANESFFAPSR	diphos-(65)TTPAPSPGSANESFFAPSR	53357.4	148350	275512	102981	137052	29124.1	739445	108923	133447	69262.8	415616	493497	104286	28222.2	116641	314942	8	8	8	8	0.477108	0.922266	0.369578	0.891555
Q8BGV8	Mief1	Mitochondrial dynamics protein MID51	52	AISAPTSPTR	monophos-(52)AISAPTSPTR	409328	628876			312122	308819	625005	775086	893532		2.09692e+06	471138	109680	198170	805729	576135	6	7	5	8	0.0159101	0.419194	0.0291225	0.23982
Q9JM52	Mink1	Misshapen-like kinase 1	641	QNSDPTSEGPGPSPNPPSWVRPDNEAPPKVPQR	monophos-(641)QNSDPTSEGPGPSPNPPSWVRPDNEAPPKVPQR	138481	374544								694888			189804				2	2	3	1	0.556669	0.573614	#DIV/0!	#DIV/0!
Q9JM52	Mink1	Misshapen-like kinase 1	712	SDSVLPASHGHLPQAGSLER	monophos-(712)SDSVLPASHGHLPQAGSLER	1.22846e+06	1.45418e+06	3.99348e+06		500408					1.96398e+06			1.19187e+06			3.05225e+06	4	3	4	3	0.571525	0.795558	0.878229	0.581037
Q8VE19	Mios	WD repeat-containing protein mio	756	GFSQYGVSGSPTK	monophos-(756)GFSQYGVSGSPTK	706996	357996	322300	457718		212442	2.82151e+06	371610	346251	394549	747370			240922	1.28425e+06		7	5	7	5	0.15434	0.749291	0.000374669	0.366916
Q99KX1	Mlf2	Myeloid leukemia factor 2	228	LAIQGPEDSPSRQSR	diphos-(228)LAIQGPEDSPSRQSR	1.89921e+06	2.31336e+06		650334				2.83713e+06						437034		6.32689e+06	4	2	3	3	0.0418093	0.707482	0.157436	0.425404
Q99KX1	Mlf2	Myeloid leukemia factor 2	228	LAIQGPEDSPSRQSR	monophos-(228)LAIQGPEDSPSRQSR	4.79764e+06	4.70132e+06	5.83015e+06	5.14138e+06	4.76659e+06	1.80843e+06	9.87917e+06	8.02476e+06	4.87955e+06	8.91621e+06	7.9189e+06	5.65449e+06	1.11223e+06	1.8993e+06	6.30559e+06	1.74021e+07	8	8	8	8	0.0697308	0.574134	0.00413519	0.839309
Q5FW52	Mlip	Muscular LMNA-interacting protein	76	AEYVFIVDSDGEDEATCR	monophos-(76)AEYVFIVDSDGEDEATCR		222584					198688				279508	192840					2	2	3	1	0.342551	0.627231	#DIV/0!	#DIV/0!
Q9QZQ1	Mllt4	Afadin	213	TISNPEVVMK	monophos-(213)TISNPEVVMK	144533	150210		295445				370025								455257	4	1	3	2	#DIV/0!	#DIV/0!	0.891865	0.0562589
Q9QZQ1	Mllt4	Afadin	1080	TSSVVTLEVAK	monophos-(1080)TSSVVTLEVAK	117287	127072		293145		58223.1	255614	221854	178635	265538		220154			272431	392720	6	5	6	5	0.82545	0.131773	0.290573	0.512713
Q9QZQ1	Mllt4	Afadin	1171	SSPNVANQPPSPGGK	diphos-(1171)SSPNVANQPPSPGGK							459525							171793	398454		1	2	0	3	#DIV/0!	#DIV/0!	#DIV/0!	#DIV/0!
Q9QZQ1	Mllt4	Afadin	1171	SSPNVANQPPSPGGK	monophos-(1171)SSPNVANQPPSPGGK	299191	379133				83285.9	311355		328954	327046				97422.3	233715	437259	4	5	4	5	0.946681	0.851434	0.0335726	0.207554
Q9QZQ1	Mllt4	Afadin	1714	TQVLSPDSLFTAK	monophos-(1714)TQVLSPDSLFTAK	46825.9	57540.9		322110		74812.1	386967	154650							197463	282695	6	2	3	5	0.604533	0.572333	0.588594	0.457557
Q9D2P8	Mobp	Myelin-associated oligodendrocyte basic protein	79	HQPAASPVVVR	monophos-(79)HQPAASPVVVR				619205			1.08665e+06	540958			504276	568755			295341	821867	3	4	3	4	0.599202	0.34182	0.0551651	0.57681
Q6PDG8	Mon1a	Vacuolar fusion protein MON1 homolog A	55	SYEDLTELEDR	monophos-(55)SYEDLTELEDR		252077	601290	548506		126466	734142	308721	308879	460374	380473	671170	157478	183176	390149	427892	6	8	7	7	0.372643	0.605837	0.468233	0.222464
Q9WV34	Mpp2	MAGUK p55 subfamily member 2	37	GIMESPIVR	monophos-(37)GIMESPIVR	929184	1.31229e+06	1.16134e+06	1.39673e+06	737804	542867	4.31639e+06	1.25826e+06	1.10298e+06	1.03176e+06	1.56394e+06	1.6381e+06	477825	542464	2.10562e+06	1.36574e+06	8	8	8	8	0.0612599	0.631157	0.000336605	0.754906
Q9WV34	Mpp2	MAGUK p55 subfamily member 2	76	DLAELAEQSSTAAELAR	monophos-(76)DLAELAEQSSTAAELAR	68872.3	130843					139831			83554.3							3	1	3	1	#DIV/0!	#DIV/0!	#DIV/0!	#DIV/0!
Q9WV34	Mpp2	MAGUK p55 subfamily member 2	113	TYETPPPSPGLDPTFSNQPVPPDAVR	diphos-(113)TYETPPPSPGLDPTFSNQPVPPDAVR	3.3846e+07	2.37636e+07	9.94022e+07	4.6906e+07	9.19637e+07	2.5849e+07	1.00967e+08	6.75062e+07	6.58683e+07	4.09096e+07	6.07648e+07	7.67825e+07	4.3869e+07	5.69741e+07	5.47387e+07	9.08559e+07	8	8	8	8	0.0885315	0.995804	0.877671	0.421354
O35972	Mrpl23	39S ribosomal protein L23, mitochondrial	117	SPEPLEEELPQQR	monophos-(117)SPEPLEEELPQQR								148344					88676.9	210740	379459	221350	1	4	0	5	#DIV/0!	#DIV/0!	#DIV/0!	#DIV/0!
Q9CWE0	Mtfr1l	Mitochondrial fission regulator 1-like	36	ASFETLPNISDLCLK	monophos-(36)ASFETLPNISDLCLK			264811		323096	93580.4		177723			214076	255302				232786	4	3	3	4	0.081509	0.762368	0.146986	0.545207
Q9CWE0	Mtfr1l	Mitochondrial fission regulator 1-like	97	NASVPNLR	monophos-(97)NASVPNLR	1.74816e+06	2.20743e+06	3.15661e+06	740375	617332	836787	2.25749e+06	1.57845e+06	2.08473e+06	1.95678e+06	2.67249e+06	777286	394523	717728	903563	1.65616e+06	8	8	8	8	0.810679	0.569301	0.488814	0.0505906
Q9CWE0	Mtfr1l	Mitochondrial fission regulator 1-like	232	ASSFADMMGILK	monophos-(232)ASSFADMMGILK	102191	435890	1.26712e+06	400338	640373	644821	1.00865e+06	1.34146e+06	216622	302000	2.45008e+06	2.52375e+06	518394	113156	2.64472e+06	2.57638e+06	8	8	8	8	0.0152685	0.166985	0.883726	0.654082
Q9Z2C4	Mtmr1	Myotubularin-related protein 1	44	HPSIETLDSPTGSHVEWCK	diphos-(44)HPSIETLDSPTGSHVEWCK	2.48975e+06	1.59384e+06	5.68987e+06		1.10616e+06	1.65621e+06	2.56654e+06	1.8656e+06	982321	1.30499e+06	2.46712e+06	2.65554e+06		6.2288e+06	1.84659e+06		7	6	7	6	0.607739	0.871802	0.678143	0.92611
Q9Z2C4	Mtmr1	Myotubularin-related protein 1	44	HPSIETLDSPTGSHVEWCK	monophos-(44)HPSIETLDSPTGSHVEWCK	918689	1.22498e+06	3.7192e+06		637847	1.29007e+06	2.51806e+06	2.52056e+06	2.63313e+06	944600		1.57843e+06	1.18808e+06	273616		1.57827e+06	7	6	6	7	0.464592	0.409411	0.538722	0.47369
Q9Z2C4	Mtmr1	Myotubularin-related protein 1	654	GSSPTHSATPVHTSV	monophos-(654)GSSPTHSATPVHTSV	950563	3.41193e+06	5.09866e+06		2.54691e+06	1.69756e+06	3.5317e+06	2.02057e+06	2.80759e+06	2.36866e+06	1.64228e+06	1.31164e+06	1.08267e+06	886050	1.87569e+06	1.00268e+07	7	8	7	8	0.0768547	0.999403	0.0936159	0.724364
Q80TA6	Mtmr12	Myotubularin-related protein 12	561	QLSLPLTQSK	monophos-(561)QLSLPLTQSK		242613		229881		129426			207471	206478			114151	80992.7	345262	377828	3	6	4	5	0.450968	0.784242	0.00634005	0.857807
Q9Z2D1	Mtmr2	Myotubularin-related protein 2	3	SSSCESLGAQLPAAR	monophos-(3)SSSCESLGAQLPAAR	203997	992279	696578		813877				495952	461075				237328			4	3	5	2	0.301495	0.243986	0.475527	0.874836
Q9Z2C9	Mtmr7	Myotubularin-related protein 7	592	SPSQGDEDSALILTQDNLK	monophos-(592)SPSQGDEDSALILTQDNLK	112360	280736	300413		104002	91009.3	398525	200604	325274	403240		352513	171635	153424	382120		7	6	6	7	0.869283	0.203901	0.621836	0.228998
Q6P9S0	Mtss1l	MTSS1-like protein	572	AGSEECVFYTDEVASPLAPDLAK	monophos-(572)AGSEECVFYTDEVASPLAPDLAK	122832		319446					375501	235558					102858	229459	339159	3	4	3	4	0.590822	0.616589	0.831032	0.697351
Q8VCM5	Mul1	Mitochondrial ubiquitin ligase activator of NFKB 1	271	QQQLQEEFLEHEAQLLSQASPEDR	monophos-(271)QQQLQEEFLEHEAQLLSQASPEDR	108381	157103	596446			157102	265509	244383	115803		547518	244197	123647	168971	199877	276658	6	7	6	7	0.665854	0.868389	0.00569943	0.372943
Q78HU3	Mvb12a	Multivesicular body subunit 12A	165	GLSLDPPKEPSK	monophos-(165)GLSLDPPKEPSK	692012	515192	719969	567216	296807	205204	1.01005e+06	505228	393099	487090	874736	518307	163809		696287	990241	8	7	8	7	0.747114	0.859115	0.0465419	0.772733
Q6KAU4	Mvb12b	Multivesicular body subunit 12B	194	NHDSSQPTTPSQSSASSTPAPNLPR	diphos-(194)NHDSSQPTTPSQSSASSTPAPNLPR		812274	623424		463998	93496.6				463589	1.30689e+06			338074			4	3	4	3	0.387244	0.541049	0.43338	0.0850312
Q6KAU4	Mvb12b	Multivesicular body subunit 12B	194	NHDSSQPTTPSQSSASSTPAPNLPR	monophos-(194)NHDSSQPTTPSQSSASSTPAPNLPR	279657		1.15947e+06								829246						2	1	3	0	#DIV/0!	#DIV/0!	#DIV/0!	#DIV/0!
Q9CZH7	Mxra7	Matrix-remodeling-associated protein 7	72	VAEPEESEAEEPAAEGR	monophos-(72)VAEPEESEAEEPAAEGR	384423	793848	925421	292853		188778	638310	778945	660060	500502	1.30927e+06	323983		195885	458958	801635	7	7	8	6	0.537077	0.843812	0.615538	0.440228
Q9CZH7	Mxra7	Matrix-remodeling-associated protein 7	89	QDEDSDSEMGPPTEEPEEEDGAAFSFK	monophos-(89)QDEDSDSEMGPPTEEPEEEDGAAFSFK		240042	1.46152e+06	203161	403663	120963		1.50135e+06		278659	3.32701e+06	272325		267979		1.26766e+06	6	5	6	5	0.147065	0.500938	0.203236	0.694834
Q61879	Myh10	Myosin-10	1930	GGPISFSSSR	diphos-(1930)GGPISFSSSR		138567			190406	169061	354230							77206.2			4	1	1	4	#DIV/0!	#DIV/0!	#DIV/0!	#DIV/0!
Q61879	Myh10	Myosin-10	1930	GGPISFSSSR	monophos-(1930)GGPISFSSSR	356725	517918	694676	850696	577212	205227	682025	275434	396009	487042	1.36192e+06	258786	145784	214317	331217	535928	8	8	8	8	0.179485	0.739121	0.151017	0.112348
Q61879	Myh10	Myosin-10	1943	RQLHIEGASLELSDDDTESK	diphos-(1943)RQLHIEGASLELSDDDTESK	4.48018e+06	984302	8.00964e+06	8.46181e+06	1.14257e+07	2.62094e+06	1.03483e+07	6.83928e+06	1.52995e+06	2.13679e+06	4.96885e+06	5.00068e+06	2.7832e+06	5.02066e+06	4.03609e+06	7.76332e+06	8	8	8	8	0.130433	0.114519	0.663278	0.235949
Q61879	Myh10	Myosin-10	1944	QLHIEGASLELSDDDTESK	monophos-(1944)QLHIEGASLELSDDDTESK	791398	661380	2.02107e+06	1.20008e+06	985457	422102	1.40398e+06	714943	1.66658e+06	1.10743e+06	1.87643e+06	753789	560165	597389	1.53929e+06	1.621e+06	8	8	8	8	0.92881	0.47505	0.787683	0.288904
O08638	Myh11	Myosin-11	1946	VIENTDGSEEEMDAR	monophos-(1946)VIENTDGSEEEMDAR		217755	302001	281938			552103										4	0	3	1	#DIV/0!	#DIV/0!	#DIV/0!	#DIV/0!
Q9JMH9	Myo18a	Unconventional myosin-XVIIIa	774	SSQHSLCSMMIVDTPGFQNPEWGGSARGASFEELCHNYAQDR	monophos-(774)SSQHSLCSMMIVDTPGFQNPEWGGSARGASFEELCHNYAQDR						408314				190509	676765	993700		636350		1.40638e+06	1	5	3	3	#DIV/0!	#DIV/0!	0.748747	0.633551
Q9JMH9	Myo18a	Unconventional myosin-XVIIIa	2000	SSSPTSHWKPLAPDPSDDEHDPVDSISRPR	diphos-(2000)SSSPTSHWKPLAPDPSDDEHDPVDSISRPR	1.13003e+06	4.85911e+06	3.95713e+06		3.25547e+06	6.11078e+06		1.08452e+06	4.37481e+06	488407	4.61846e+06	1.80764e+06	896999	1.38548e+06		2.6736e+06	6	7	7	6	0.625557	0.309742	0.847609	0.667249
Q9JMH9	Myo18a	Unconventional myosin-XVIIIa	2030	FSHSYLSDSDTEAKLTETSA	diphos-(2030)FSHSYLSDSDTEAKLTETSA	247955	2.65757e+06	2.53288e+06	4.49244e+06	7.17051e+06	91694.1	2.47869e+06	1.42363e+06	929904	778738	2.20667e+06	4.99565e+06	3.31616e+06	2.7607e+06			8	6	8	6	0.414271	0.901947	0.409805	0.644378
Q99104	Myo5a	Unconventional myosin-Va	586	MLPELFQDDEKAISPTSATSSGR	monophos-(586)MLPELFQDDEKAISPTSATSSGR		380728	325646		132660				357163	789656			664227				3	3	4	2	0.510499	0.0951138	0.368448	0.792901
Q60817	Naca	Nascent polypeptide-associated complex subunit alpha	144	VQGEAVSNIQENTQTPTVQEESEEEEVDETGVEVK	monophos-(144)VQGEAVSNIQENTQTPTVQEESEEEEVDETGVEVK		2.37874e+06	2.71181e+06					687798	1.15718e+06		1.64891e+06	2.04314e+06			1.4677e+06	988522	3	5	5	3	0.102604	0.405859	0.630334	0.0567784
P70670	Naca	Nascent polypeptide-associated complex subunit alpha, muscle-specific form	2116	VQGEAVSNIQENTQTPTVQEESEEEEVDETGVEVK	monophos-(2116)VQGEAVSNIQENTQTPTVQEESEEEEVDETGVEVK		2.37874e+06	2.71181e+06					687798	1.15718e+06		1.64891e+06	2.04314e+06			1.4677e+06	988522	3	5	5	3	0.102604	0.405859	0.630334	0.0567784
Q78ZA7	Nap1l4	Nucleosome assembly protein 1-like 4	107	EFITGDVEPTDAESAWHSENEEEDKLAGDMK	monophos-(107)EFITGDVEPTDAESAWHSENEEEDKLAGDMK	2.75577e+06	2.19166e+06	1.73908e+07	1.83165e+06	2.76471e+06	1.28267e+06	3.68449e+06	4.02549e+06	4.06972e+06	2.37504e+06	1.70479e+07	4.868e+06	2.09854e+06	1.51225e+06	4.41691e+06	5.80846e+06	8	8	8	8	0.879071	0.764878	0.0011054	0.202002
Q78ZA7	Nap1l4	Nucleosome assembly protein 1-like 4	297	ASGDGESLDEDSEFTLASDFEIGHFFR	monophos-(297)ASGDGESLDEDSEFTLASDFEIGHFFR			182697		143159						116568	14678.8	59264.4				2	3	3	2	0.7219	0.0928703	0.888102	0.964144
Q9CWZ7	Napg	Gamma-soluble NSF attachment protein	282	KSPATPQAKPDGAAGMAAEEEEDEYSGGLC	monophos-(282)KSPATPQAKPDGAAGMAAEEEEDEYSGGLC	2.69131e+06	1.70667e+06	5.3422e+06	1.18815e+06	4.82022e+06	1.1889e+06	1.33304e+06	1.44959e+06	1.85373e+06	2.63743e+06	5.66135e+06	1.73583e+06	998014	1.7106e+06	2.19816e+06	2.70433e+06	8	8	8	8	0.648351	0.972274	0.42821	0.302802
Q9CWZ7	Napg	Gamma-soluble NSF attachment protein	283	SPATPQAKPDGAAGMAAEEEEDEYSGGLC	diphos-(283)SPATPQAKPDGAAGMAAEEEEDEYSGGLC				169164		35882.5					207746	414210		230072		304485	2	4	3	3	0.77173	0.0822431	0.948846	0.541827
Q8CH77	Nav1	Neuron navigator 1	374	LELVESLDSDEVDLK	monophos-(374)LELVESLDSDEVDLK	82566.5	90169.7	190541														3	0	3	0	#DIV/0!	#DIV/0!	#DIV/0!	#DIV/0!
P13595	Ncam1	Neural cell adhesion molecule 1	771	DESKEPIVEVR	monophos-(771)DESKEPIVEVR	2.14786e+06	3.83744e+06	4.0844e+06	3.95415e+06	1.33338e+06	962569	5.3333e+06	6.91968e+06	4.00255e+06	5.57956e+06	4.1767e+06	3.30298e+06	615851	987218	4.22262e+06	8.44682e+06	8	8	8	8	0.598667	0.765195	0.00640557	0.80906
P13595	Ncam1	Neural cell adhesion molecule 1	879	GVTASSSSPASAPK	monophos-(879)GVTASSSSPASAPK	644116	1.49223e+06	2.33424e+06	502806	108875	324579	1.21164e+06	1.71816e+06	1.87689e+06	2.09211e+06	1.09669e+06	570275	464903	352375	259098	479434	8	8	8	8	0.845634	0.707012	0.490628	0.0450559
P13595	Ncam1	Neural cell adhesion molecule 1	938	APPASKASPAPTPTPAGAASPLAAVAAPATDAPQAK	diphos-(938)APPASKASPAPTPTPAGAASPLAAVAAPATDAPQAK			443725		514848			1.76172e+06									3	0	1	2	#DIV/0!	#DIV/0!	#DIV/0!	#DIV/0!
P13595	Ncam1	Neural cell adhesion molecule 1	944	ASPAPTPTPAGAASPLAAVAAPATDAPQAK	diphos-(944)ASPAPTPTPAGAASPLAAVAAPATDAPQAK	110059	125699	845656	643479	193852			3.52121e+06	182729	141437				207081		395735	6	4	6	4	0.00195724	0.265759	0.0035422	0.434316
P13595	Ncam1	Neural cell adhesion molecule 1	944	ASPAPTPTPAGAASPLAAVAAPATDAPQAK	monophos-(944)ASPAPTPTPAGAASPLAAVAAPATDAPQAK			1.77555e+06	748046	688359		918483	1.65499e+06	590893				377627	219720	309908	1.23889e+06	5	5	3	7	0.661167	0.0730357	0.608286	0.5129
P13595	Ncam1	Neural cell adhesion molecule 1	994	NPPEAATAPASPK	monophos-(994)NPPEAATAPASPK	4.55623e+06	1.01302e+07	2.07022e+07	1.03694e+07	5.04804e+06	2.16009e+06	1.69202e+07	2.0277e+07	2.48226e+07	1.62558e+07	9.47543e+06	1.10183e+07	4.43319e+06	2.53571e+06	1.04974e+07	2.00815e+07	8	8	8	8	0.915515	0.767726	0.685337	0.397185
Q99M51	Nck1	Cytoplasmic protein NCK1	81	RKPSVPDTASPADDSFVDPGER	monophos-(81)RKPSVPDTASPADDSFVDPGER	305562		679919		163936		1.05277e+06		424358						253136		4	2	3	3	0.436865	0.524441	0.265024	0.950604
Q9ESJ4	Nckipsd	NCK-interacting protein with SH3 domain	106	RGTSASSATVMTPSTSDHHLDAAVSR	monophos-(106)RGTSASSATVMTPSTSDHHLDAAVSR		386669	1.3472e+06				655807	664517	1.37821e+07		801348	565740	390875			443550	4	5	5	4	0.00107034	0.410746	4.68806e-05	0.337509
Q9ESJ4	Nckipsd	NCK-interacting protein with SH3 domain	144	QHSLPSSEHLGTDGALYQVPPQPR	monophos-(144)QHSLPSSEHLGTDGALYQVPPQPR		673932								471146	993477		306640			474375	1	4	3	2	#DIV/0!	#DIV/0!	0.606937	0.21558
Q9ESJ4	Nckipsd	NCK-interacting protein with SH3 domain	257	APSPEPPTEEVAAETNSTPDDLEAQDALSPETTEEK	monophos-(257)APSPEPPTEEVAAETNSTPDDLEAQDALSPETTEEK		321153	343309						571235	626454	290649						2	3	5	0	0.12281	0.310033	#DIV/0!	#DIV/0!
P09405	Ncl	Nucleolin	16	MAPPPKEVEEDSEDEEMSEDEDDSSGEEEVVIPQK	monophos-(16)MAPPPKEVEEDSEDEEMSEDEDDSSGEEEVVIPQK				969866					525387	492892	1.41428e+06	3.02277e+06		446217		2.97317e+06	1	6	5	2	#DIV/0!	#DIV/0!	0.322854	0.696371
P09405	Ncl	Nucleolin	141	KEDSDEDEDEEDEDDSDEDEDDEEEDEFEPPIVK	diphos-(141)KEDSDEDEDEEDEDDSDEDEDDEEEDEFEPPIVK							567604	524083			1.03676e+06					657672	2	2	1	3	0.145532	0.254965	#DIV/0!	#DIV/0!
P09405	Ncl	Nucleolin	400	NLSFNITEDELKEVFEDAMEIR	monophos-(400)NLSFNITEDELKEVFEDAMEIR	140351	124427	894249	1.06674e+06		118859	1.33462e+06	958096	215791	253484	786588	1.18338e+06	361846	185558	1.22553e+06	1.49853e+06	7	8	8	7	0.974156	0.852934	0.503508	0.402787
Q9ERR1	Ndel1	Nuclear distribution protein nudE-like 1	192	KSAPSSPTLDCEK	monophos-(192)KSAPSSPTLDCEK		227696							409835	178276							1	2	3	0	#DIV/0!	#DIV/0!	#DIV/0!	#DIV/0!
Q9ERR1	Ndel1	Nuclear distribution protein nudE-like 1	193	SAPSSPTLDCEK	diphos-(193)SAPSSPTLDCEK	1.10363e+06	1.06056e+06	2.40725e+06	854736	917972	517401		2.38432e+06	621435	288779	2.61894e+06	1.67467e+06	432930	556707	1.52834e+06	2.73968e+06	7	8	8	7	0.540943	0.977598	0.744416	0.945545
Q9ERR1	Ndel1	Nuclear distribution protein nudE-like 1	205	MDSAVQASLSLPATPVGK	diphos-(205)MDSAVQASLSLPATPVGK	197076	233256		374320	818304	246769	958601	628726	413182	128494	175384	1.15439e+06	272156	399665	574229	700621	7	8	7	8	0.859746	0.922338	0.402558	0.245377
Q9ERR1	Ndel1	Nuclear distribution protein nudE-like 1	205	MDSAVQASLSLPATPVGK	monophos-(205)MDSAVQASLSLPATPVGK	140902	88239.1	228374		198609	119417	293534	252409	342351	257119	296110	353428	112157	377125	161565	274207	7	8	7	8	0.611233	0.0834876	0.833017	0.690843
Q9ERR1	Ndel1	Nuclear distribution protein nudE-like 1	223	GTENSFPSPK	monophos-(223)GTENSFPSPK	154487	3.33732e+06	623364						994239		1.93249e+06						3	2	5	0	0.526747	0.949314	#DIV/0!	#DIV/0!
Q62433	Ndrg1	Protein NDRG1	325	SRTASGSSVTSLEGTR	diphos-(325)SRTASGSSVTSLEGTR	737077	433970	430943		550070				455915			168047	494770				4	3	5	2	0.693257	0.231052	0.28879	0.631948
Q62433	Ndrg1	Protein NDRG1	327	TASGSSVTSLEGTR	diphos-(327)TASGSSVTSLEGTR	851389	428378	1.21791e+06		181938				896964		959240		427975	329171			4	4	5	3	0.573288	0.954685	0.329847	0.0201596
Q62433	Ndrg1	Protein NDRG1	327	TASGSSVTSLEGTR	monophos-(327)TASGSSVTSLEGTR	249713	314774	511072		1.17665e+06	214373		295527	459955	235185	678699	820380	267464	298822	795895	1.09467e+06	6	8	7	7	0.685851	0.517886	0.146279	0.500183
Q9QYG0	Ndrg2	Protein NDRG2	327	SRTASLTSAASIDGSR	diphos-(327)SRTASLTSAASIDGSR	2.09006e+07	1.93067e+07	1.61868e+07	1.95024e+07	5.63106e+07	1.46448e+07	5.45539e+07	3.98627e+07	2.51375e+07	1.22411e+07	4.06927e+07	4.46671e+07	2.18149e+07	4.89445e+07	3.68169e+07	2.60976e+07	8	8	8	8	0.418497	0.807325	0.471834	0.0885339
Q9QYG0	Ndrg2	Protein NDRG2	329	TASLTSAASIDGSR	diphos-(329)TASLTSAASIDGSR	5.95321e+06	2.07185e+06	5.41535e+06	7.2839e+06	1.22195e+07	5.01146e+06	1.19752e+07	9.35046e+06	9.2404e+06	4.83996e+06	1.54708e+07	1.35551e+07	6.61823e+06	8.75535e+06	1.1292e+07	7.32797e+06	8	8	8	8	0.972509	0.232801	0.176315	0.567175
Q9QYG0	Ndrg2	Protein NDRG2	329	TASLTSAASIDGSR	monophos-(329)TASLTSAASIDGSR	5.15597e+06	3.79243e+06	5.7738e+06	1.72761e+06	6.18161e+06	2.17545e+06	9.12765e+06	5.55244e+06	1.15044e+07	3541635	1.26086e+07	1.59333e+06	2.15684e+06	5.65432e+06	3.91392e+06	7.29127e+06	8	8	8	8	0.164593	0.52654	0.172694	0.793846
Q9QYG0	Ndrg2	Protein NDRG2	345	SRTLSQSSESGTLPSGPPGHTMEVSC	diphos-(345)SRTLSQSSESGTLPSGPPGHTMEVSC	1.60701e+07	2.94179e+07	5.75659e+07	2.6502e+07	1.20505e+08	3.45118e+07	5.65436e+07	3.74904e+07	6.98714e+07	1.47511e+07	6.09816e+07	6.4099e+07	2.70757e+07	8.02549e+07	4.76424e+07	5.673e+07	8	8	8	8	0.313934	0.707494	0.4776	0.277586
Q9QYG0	Ndrg2	Protein NDRG2	345	SRTLSQSSESGTLPSGPPGHTMEVSC	monophos-(345)SRTLSQSSESGTLPSGPPGHTMEVSC	165096	202971	423625		576761	86744.1			210073		730626	294180	138571	103104			5	5	6	4	0.673029	0.977284	0.794018	0.458379
Q9QYG0	Ndrg2	Protein NDRG2	347	TLSQSSESGTLPSGPPGHTMEVSC	diphos-(347)TLSQSSESGTLPSGPPGHTMEVSC	8.18754e+07	4.13199e+07	2.5309e+08	7.05694e+07	1.22839e+08	5.82532e+07	9.11315e+07	1.41364e+08	6.72716e+07	6.50677e+07	2.46462e+08	1.24522e+08	1.79901e+07	8.51714e+07	1.0751e+08	1.56225e+08	8	8	8	8	0.931125	0.97201	0.120398	0.53974
Q9QYG0	Ndrg2	Protein NDRG2	347	TLSQSSESGTLPSGPPGHTMEVSC	monophos-(347)TLSQSSESGTLPSGPPGHTMEVSC	9.92906e+06	5.58186e+06	2.43624e+07	6.71882e+06	1.97219e+07	6.46357e+06	6.77366e+06	1.4348e+07	2.53754e+07	8.1095e+06	4.44837e+07	9.03784e+06	8.47559e+06	1.29454e+07	6.27647e+06	1.64026e+07	8	8	8	8	0.132943	0.38682	0.0196841	0.333938
Q9QYF9	Ndrg3	Protein NDRG3	328	THSTSSSIGSGESPFSR	diphos-(328)THSTSSSIGSGESPFSR	1.76807e+06	2.16039e+06	4.18153e+06	86975.2	1.05637e+06	459748	841797	1.18376e+06	2.52544e+06	1.06103e+06	3.3795e+06	209666	580941	1.58503e+06	379428	3.59157e+06	8	8	8	8	0.898406	0.769151	0.404909	0.278698
Q9QYF9	Ndrg3	Protein NDRG3	328	THSTSSSIGSGESPFSR	monophos-(328)THSTSSSIGSGESPFSR	646424	1.58199e+06	714882		1.14364e+06	200447			3.39126e+06	2.8921e+06	851481	264877	745892			1.22589e+06	5	6	7	4	0.111444	0.279172	0.147441	0.339359
Q9QYF9	Ndrg3	Protein NDRG3	345	SVTSNQSDGTQESCESPDVLDR	diphos-(345)SVTSNQSDGTQESCESPDVLDR			1.18007e+06		448034				155951		1.14025e+06			432669			2	3	3	2	0.83027	0.645376	0.026483	0.369187
Q9QYF9	Ndrg3	Protein NDRG3	345	SVTSNQSDGTQESCESPDVLDR	monophos-(345)SVTSNQSDGTQESCESPDVLDR	1.50488e+06	2.09555e+06	2.34281e+06	1.87287e+06	1.69332e+06	986696		903081	2.54591e+06	2.20305e+06	6.22584e+06	927099	644788	1.34377e+06	676347	1.60811e+06	7	8	8	7	0.00834407	0.577793	0.00498914	0.0518883
Q8BTG7	Ndrg4	Protein NDRG4	295	RLSGGAVPSASMTR	diphos-(295)RLSGGAVPSASMTR	981622	3.94913e+06	3.0411e+06	891640	4.3465e+06	2.65689e+06	2.9041e+06	2.26806e+06	3.75155e+06	2.14086e+06	4.11493e+06	1.68418e+06	1.11943e+06	2.23897e+06	3.25662e+06	5.3476e+06	8	8	8	8	0.743959	0.630593	0.995876	0.508333
Q8BTG7	Ndrg4	Protein NDRG4	295	RLSGGAVPSASMTR	monophos-(295)RLSGGAVPSASMTR	3.52615e+06	4.7797e+06	6.68747e+06	2.12419e+06	7.59789e+06	3.45888e+06	1.48386e+06	2.72281e+06	6.0829e+06	3.489e+06	1.06503e+07	1.20738e+07	3.66904e+06	1.9172e+06	3.62369e+06	6.19406e+06	8	8	8	8	0.193723	0.221402	0.18537	0.12887
P46935	Nedd4	E3 ubiquitin-protein ligase NEDD4	278	RPSPDDDLTDEDNDDMQLQAQR	monophos-(278)RPSPDDDLTDEDNDDMQLQAQR	549755	736383	1.41376e+06		595686			935747	2.39935e+06	997683	843235	822943	625167	1.17549e+07	375388	542752	5	8	7	6	0.000341063	0.327223	0.000143982	0.498625
P46935	Nedd4	E3 ubiquitin-protein ligase NEDD4	305	RQISEDVDGPDNR	monophos-(305)RQISEDVDGPDNR	188194	660802	696826	182645	272615	133486	726506	280252			438736		156992	187854	511123		8	4	5	7	0.592331	0.641474	0.743113	0.435595
Q8CFI0	Nedd4l	E3 ubiquitin-protein ligase NEDD4-like	330	TSPQELSEEVSR	monophos-(330)TSPQELSEEVSR	156423	310208		337037	215420	195131	438682	227261						132292	416371		7	2	3	6	0.173552	0.953518	0.831238	0.972707
Q8CFI0	Nedd4l	E3 ubiquitin-protein ligase NEDD4-like	474	SLSSPTVTLSAPLEGAK	diphos-(474)SLSSPTVTLSAPLEGAK				266593			284870	213075							268122		3	1	1	3	#DIV/0!	#DIV/0!	#DIV/0!	#DIV/0!
Q8CFI0	Nedd4l	E3 ubiquitin-protein ligase NEDD4-like	474	SLSSPTVTLSAPLEGAK	monophos-(474)SLSSPTVTLSAPLEGAK	925726	496725		2.0306e+06	1.03302e+06	510324	1.15048e+06	1.62534e+06	916642					579616	964598	1.12577e+06	7	4	4	7	0.170611	0.493009	0.227529	0.765587
P08553	Nefm	Neurofilament medium polypeptide	604	SPMPKSPVEEVKPKPEAK	monophos-(604)SPMPKSPVEEVKPKPEAK	1.44223e+06	1.76829e+06	1.28933e+06			765567	3.77178e+06	5.35634e+06	1.56424e+06		3.15121e+06	1.15735e+06	995683	487080	1.32523e+06	3.18731e+06	6	7	6	7	0.23899	0.396374	0.0586087	0.517178
Q8C4Y3	Nelfb	Negative elongation factor B	554	KPSPTQAAETPALDLPLPSVPAPATL	monophos-(554)KPSPTQAAETPALDLPLPSVPAPATL			422723		705123		245390	216505			353272	376362	166620		168153	97988.7	4	5	3	6	0.283693	0.201501	0.0504894	0.404754
P19426	Nelfe	Negative elongation factor E	48	SLSEQPVVDTATATEQAK	monophos-(48)SLSEQPVVDTATATEQAK	141928	89959.1	357775		133267				132392	185108	134668			52686.1		76408.1	4	5	6	3	0.142236	0.311298	0.33377	0.187309
P19426	Nelfe	Negative elongation factor E	112	SMSADEDLQEPSR	monophos-(112)SMSADEDLQEPSR	110112	284320	358855		157999	134350		350240	200867		324207				174476	412794	6	4	5	5	0.942	0.545799	0.665834	0.896496
P97798	Neo1	Neogenin	1200	LELKPIDKSPDPNPVMTDTPIPR	monophos-(1200)LELKPIDKSPDPNPVMTDTPIPR	120792	194848							160441								2	1	3	0	#DIV/0!	#DIV/0!	#DIV/0!	#DIV/0!
Q810U3	Nfasc	Neurofascin	1145	DVPLGPEDPKEEDGSFDYSDEDNKPLQGSQTSLDGTIK	diphos-(1145)DVPLGPEDPKEEDGSFDYSDEDNKPLQGSQTSLDGTIK	638331		1.11375e+06					1.43723e+06	960609			248285	487020	90725.3			3	4	4	3	0.865451	0.0923726	0.353657	0.871813
Q810U3	Nfasc	Neurofascin	1183	QQESDDSLVDYGEGGEGQFNEDGSFIGQYTVK	diphos-(1183)QQESDDSLVDYGEGGEGQFNEDGSFIGQYTVK		119086	5.27628e+06	83899.5	382756		483148	845490	347861	294460	1.40541e+06	153249	316386	274675	2.08771e+06	788496	6	8	7	7	0.0138206	0.589488	0.0173926	0.65055
Q810U3	Nfasc	Neurofascin	1216	DKEETEGNESSEATSPVNAIYSLA	diphos-(1216)DKEETEGNESSEATSPVNAIYSLA	310590	743474	3.70933e+06	1.44213e+06	1.80471e+06		2.82257e+06	863057		433593	2.94901e+06	195818	1.14057e+06	2.6079e+06	935806	1.07193e+06	7	7	7	7	0.724616	0.589116	0.21867	0.73895
Q810U3	Nfasc	Neurofascin	1216	DKEETEGNESSEATSPVNAIYSLA	monophos-(1216)DKEETEGNESSEATSPVNAIYSLA	524701	281975	1.58935e+06		1.1039e+06		547234		1.08917e+06	359389			84349.2	537390	422345	675567	5	6	5	6	0.352519	0.312285	0.289897	0.463365
P70257	Nfix	Nuclear factor 1 X-type	279	SIDDSEMESPVDDVFYPGTGR	monophos-(279)SIDDSEMESPVDDVFYPGTGR	89905.7	124072	327178	206612	123778	56481.6	461989	293061	154963	142763	275913	257174		55091.3	470093	580715	8	7	8	7	0.456658	0.448403	0.0229526	0.313595
P70257	Nfix	Nuclear factor 1 X-type	300	SPAAGSSQSSGWPNDVDAGPASLKK	monophos-(300)SPAAGSSQSSGWPNDVDAGPASLKK	152957		394774						260508	160458	289161			122110			2	4	5	1	0.241498	0.526964	#DIV/0!	#DIV/0!
Q8CHT1	Ngef	Ephexin-1	601	TKFVSFTSR	monophos-(601)TKFVSFTSR			1.80042e+06							2.00268e+06		1.65178e+06	893982				1	3	3	1	#DIV/0!	#DIV/0!	#DIV/0!	#DIV/0!
Q69ZK9	Nlgn2	Neuroligin-2	711	RLSPPGGSGSGVPGGGPLLPTAGR	diphos-(711)RLSPPGGSGSGVPGGGPLLPTAGR	306553		782840	1.27682e+06	636464	752116	806447	540098	425662	488681		1.17907e+06	880057	388740		784443	7	6	6	7	0.898766	0.82799	0.0582525	0.732132
Q69ZK9	Nlgn2	Neuroligin-2	711	RLSPPGGSGSGVPGGGPLLPTAGR	monophos-(711)RLSPPGGSGSGVPGGGPLLPTAGR	1.41895e+06	1.73835e+06	4.22406e+06	2.86326e+06	1.04236e+06	906758	4.00449e+06	2.42473e+06	5.35819e+06	3.13141e+06	2.44185e+06	4.39381e+06	829487	307476	2.74711e+06	8.40564e+06	8	8	8	8	0.0820714	0.291949	0.10157	0.571274
P15532	Nme1	Nucleoside diphosphate kinase A	114	NIIHGSDSVK	monophos-(114)NIIHGSDSVK		378863	126601				528937									1.45222e+06	3	1	2	2	#DIV/0!	#DIV/0!	0.339589	0.26306
Q9JKN6	Nova1	RNA-binding protein Nova-1	148	QTLPSSPTTTK	monophos-(148)QTLPSSPTTTK	147258	181739	288767	583393	110261	52948.9	445921	320821	241250	151822	591841	568946	89144.9	121136		860245	8	7	8	7	0.213562	0.401969	0.360531	0.654152
Q61937	Npm1	Nucleophosmin	103	CGSGPVHISGQHLVAVEEDAESEDEDEEDVK	monophos-(103)CGSGPVHISGQHLVAVEEDAESEDEDEEDVK	1.26753e+06	3.23326e+06	1.80938e+07		2.47623e+06	2.27451e+06	1.16161e+06	896767	3.11066e+06	1.54533e+06	1.12908e+07	2.68908e+06	813848	3.7032e+06	770686	4.81573e+06	7	8	7	8	0.145946	0.813924	0.00127322	0.172122
Q91V36	Nrbp2	Nuclear receptor-binding protein 2	14	EREDESEDESDILEESPCGR	monophos-(14)EREDESEDESDILEESPCGR		137019							1.24266e+06		674216		299663				1	3	3	1	#DIV/0!	#DIV/0!	#DIV/0!	#DIV/0!
Q91V36	Nrbp2	Nuclear receptor-binding protein 2	404	AKTPTPEPFDSETR	diphos-(404)AKTPTPEPFDSETR		324512	337381		148063						258315		75964.6				3	2	3	2	0.694265	0.39598	0.704945	0.0182992
Q810U4	Nrcam	Neuronal cell adhesion molecule	1232	EKEPAEGNESSEAPSPVNAMNSFV	diphos-(1232)EKEPAEGNESSEAPSPVNAMNSFV	760188	192640	3.09972e+06		2.07566e+06	1.09822e+06		470573	533522	311507	4.36565e+06		549829	2.38695e+06		859476	6	6	6	6	0.440573	0.788012	0.113237	0.70782
Q810U4	Nrcam	Neuronal cell adhesion molecule	1232	EKEPAEGNESSEAPSPVNAMNSFV	monophos-(1232)EKEPAEGNESSEAPSPVNAMNSFV	308472	95656.1	1.25257e+06		548797	383216			450387	280249	1.03034e+06		146310	383739		179402	5	6	6	5	0.513308	0.656933	0.0691319	0.299525
P60761	Nrgn	Neurogranin	32	IQASFR	monophos-(32)IQASFR	5.60938e+06	6.01337e+06	7.70766e+06	5.90648e+06	2.31739e+06	2.95534e+06	1.02048e+07	9.09924e+06	6.96385e+06	4.2089e+06	1.41098e+07	8.57027e+06	1.10834e+06	2.97159e+06	6.56595e+06	1.26641e+07	8	8	8	8	0.209316	0.631553	0.383283	0.462202
P46460	Nsf	Vesicle-fusing ATPase	202	ENRQSIINPDWNFEK	monophos-(202)ENRQSIINPDWNFEK	226252	171160							392275								2	1	3	0	#DIV/0!	#DIV/0!	#DIV/0!	#DIV/0!
P46460	Nsf	Vesicle-fusing ATPase	728	FLALMREEGASPLDFD	monophos-(728)FLALMREEGASPLDFD			1.20073e+06		554884		1.57685e+06				881455	250666	573130				3	3	3	3	0.542686	0.195725	0.81192	0.79118
Q9CZ44	Nsfl1c	NSFL1 cofactor p47	113	SPNELVDDLFK	monophos-(113)SPNELVDDLFK	63373.6	83084	207442	472634	302133	116129	696739	572151	92127	38267.6	230126	581871	86348.2	70964.9	609714	665126	8	8	8	8	0.744043	0.894471	0.441604	0.183675
Q9CZ44	Nsfl1c	NSFL1 cofactor p47	136	VTKSPGETSKPRPFAGGGYR	monophos-(136)VTKSPGETSKPRPFAGGGYR		320440			1.07183e+06		1.5557e+06				629179	2.01149e+06				1.59897e+06	3	3	3	3	0.869654	0.473706	0.191045	0.483427
Q9CZ44	Nsfl1c	NSFL1 cofactor p47	173	RHSGQDVHVVLK	monophos-(173)RHSGQDVHVVLK	69404.6	37338.9	534206	60402.6	1.69277e+06	10671.3	975497	167321	60969.6	143758	736833	51092.3	37924.7	5212.84			8	6	8	6	0.108752	0.332561	0.0259214	0.404648
Q99NF2	Nsmf	NMDA receptor synaptonuclear signaling and neuronal migration factor	163	QGSKECPGCAQLVPGPSSR	monophos-(163)QGSKECPGCAQLVPGPSSR	175599					170098			506052		936170		205975				2	3	3	2	0.014988	0.217528	0.093969	0.304974
Q99NF2	Nsmf	NMDA receptor synaptonuclear signaling and neuronal migration factor	203	MYSVDGVSDDVPIR	monophos-(203)MYSVDGVSDDVPIR	382618	549781	670659	401521	351243	200942	727632	408814	584073	616648	594323	477107	435047	226408	543044	606513	8	8	8	8	0.469083	0.539603	0.161185	0.211548
Q99NF2	Nsmf	NMDA receptor synaptonuclear signaling and neuronal migration factor	291	SWSDPTPMK	monophos-(291)SWSDPTPMK	129830	144045						131951	273043		292470				235905	313476	3	4	4	3	0.103476	0.000792902	0.849453	0.806119
Q9JM14	Nt5c	5'(3')-deoxyribonucleotidase, cytosolic type	93	DTEVFICTTPLLK	monophos-(93)DTEVFICTTPLLK	28984.7	51295.5	118473		80235.4	32757.6	238090		67266	67207.8	128594	144492	46935.2	34645.2	132298	144649	6	8	7	7	0.192555	0.904185	0.209918	0.662024
Q80XU3	Nucks1	Nuclear ubiquitous casein and cyclin-dependent kinase substrate 1	8	KVVDYSQFQESDDADEDYGR	monophos-(8)KVVDYSQFQESDDADEDYGR	498680	1.91773e+06	5.28961e+06	910464	867689	439405	1.39011e+06	1.05854e+06	2.12324e+06	830628	3.2161e+06	3.67677e+06	490047	1.1982e+06	2.30575e+06	562375	8	8	8	8	0.507043	0.725117	0.0185403	0.0731077
Q9JI46	Nudt3	Diphosphoinositol polyphosphate phosphohydrolase 1	27	SESEEEVLLVSSSR	monophos-(27)SESEEEVLLVSSSR	121702	222801	207181	249189	490496	162049	790344	201220	179893		329906	247109	145782	285607	223815	267427	8	7	7	8	0.00632864	0.450927	0.00866553	0.257341
Q5F2E7	Nufip2	Nuclear fragile X mental retardation-interacting protein 2	614	DYEIENQNPLASPTNTLLGSAK	monophos-(614)DYEIENQNPLASPTNTLLGSAK	55832.3		304045						93424.4		245975						2	2	4	0	0.70166	0.95036	#DIV/0!	#DIV/0!
Q5F2E7	Nufip2	Nuclear fragile X mental retardation-interacting protein 2	646	NDSWGSFDLR	monophos-(646)NDSWGSFDLR	219346	301545	743114	608563	296468	153201	977676	590235	385372	352703	696657	640621	142530	211137	549303	974733	8	8	8	8	0.902651	0.956397	0.175074	0.963511
Q9QZS3	Numb	Protein numb homolog	223	TVVGPSVAPGNTAPSPSSPTSPTPDGTASSEMNNPHAIPR	diphos-(223)TVVGPSVAPGNTAPSPSSPTSPTPDGTASSEMNNPHAIPR	1.2686e+06	622500	2.4314e+06	346454		242344	387936	1.10404e+06	3.19062e+06	1.12211e+06	2.11747e+06	982095		910854		1.43302e+06	7	6	8	5	0.747315	0.149972	0.208758	0.172187
O08919	Numbl	Numb-like protein	242	KAEAAAAPAVAPGPAQPGHVSPTPATTSPGEK	diphos-(242)KAEAAAAPAVAPGPAQPGHVSPTPATTSPGEK	1.29902e+06	533336	872359	309964		383379		1.29351e+06	1.57971e+06	529049	1.85541e+06	156186		116623	685754	1.89257e+06	6	7	8	5	0.232386	0.606818	0.692336	0.963635
O08919	Numbl	Numb-like protein	243	AEAAAAPAVAPGPAQPGHVSPTPATTSPGEKGEAGTPVAAGTTAAAIPR	diphos-(243)AEAAAAPAVAPGPAQPGHVSPTPATTSPGEKGEAGTPVAAGTTAAAIPR	829228	280679	993806	726803	81944.1	247257	135166	1.0164e+06	3.77263e+06	2.09186e+06	1.25421e+06	1.60743e+06		112509	1.03691e+06	1.98244e+06	8	7	8	7	0.0131726	0.0360563	0.326908	0.129785
A6H603	Nwd1	NACHT and WD repeat domain-containing protein 1	935	LWSLLSGQEKVTILDGGSQNPTEPQSWDLHVDER	monophos-(935)LWSLLSGQEKVTILDGGSQNPTEPQSWDLHVDER				852110			407207	204396									3	0	1	2	#DIV/0!	#DIV/0!	#DIV/0!	#DIV/0!
Q8BM65	Nyap2	Neuronal tyrosine-phosphorylated phosphoinositide-3-kinase adapter 2	117	SQSLHSVGGTEDDSSCGSR	monophos-(117)SQSLHSVGGTEDDSSCGSR	151217	122490	211716			45750.8			197112		339258			55946.3			4	3	5	2	0.268277	0.45392	0.129442	0.0574407
Q8BM65	Nyap2	Neuronal tyrosine-phosphorylated phosphoinositide-3-kinase adapter 2	256	DSSLSQVCSPAADPEEEEPVYIEMVGNILR	monophos-(256)DSSLSQVCSPAADPEEEEPVYIEMVGNILR	84429	95507.2	403356	94014.3		91500.5		95482.5	125301	94812.2	132000	105057	54264.4	30648.5		242752	6	7	8	5	0.16214	0.57542	0.647199	0.504337
Q8BM65	Nyap2	Neuronal tyrosine-phosphorylated phosphoinositide-3-kinase adapter 2	424	DQTGALGPAPGASILSSSPPPPSTLYR	monophos-(424)DQTGALGPAPGASILSSSPPPPSTLYR	111109	86238.4	465684			199522			169744		386491		177934	153234		474917	4	5	5	4	0.742094	0.611842	0.86249	0.946781
Q8BM65	Nyap2	Neuronal tyrosine-phosphorylated phosphoinositide-3-kinase adapter 2	532	SRTPTSPLEELTSLFTSGR	diphos-(532)SRTPTSPLEELTSLFTSGR			180561	94985.8		95248.7	45877.8	174929			74528.9	96668.8	78185.9	33446		95309.9	5	5	4	6	0.142689	0.169873	0.981006	0.45967
Q8VE52	Ogfrl1	Opioid growth factor receptor-like protein 1	63	ASPVPEDHAEAAGAEQGGESTEGNAKPK	monophos-(63)ASPVPEDHAEAAGAEQGGESTEGNAKPK		184151			110619				144127	203637	183058						2	3	4	1	0.455015	0.465891	#DIV/0!	#DIV/0!
Q8VE52	Ogfrl1	Opioid growth factor receptor-like protein 1	372	EPGEEADKPSPEPGSGDPKPR	monophos-(372)EPGEEADKPSPEPGSGDPKPR		184679								188814	315954						1	2	3	0	#DIV/0!	#DIV/0!	#DIV/0!	#DIV/0!
Q9EQW6	Olig2	Oligodendrocyte transcription factor 2	0	MDSDASLVSSRPSSPEPDDLFLPARSK	diphos-(0)MDSDASLVSSRPSSPEPDDLFLPARSK				5.22563e+06			1.76291e+07							1.05082e+06	975690	2.43253e+06	2	3	1	4	0.0172682	0.353844	#DIV/0!	#DIV/0!
Q7M750	Opalin	Opalin	88	RSPTHEMNPR	monophos-(88)RSPTHEMNPR				906533		368830		333918		422266	1.46065e+06	3.71307e+06	35767.1	1.07617e+06		3.93998e+06	3	6	4	5	0.0723218	0.256951	0.907666	0.660329
Q3B7Z2	Osbp	Oxysterol-binding protein 1	183	MLAESDDSGDEESVSQTDKTELQSTLR	diphos-(183)MLAESDDSGDEESVSQTDKTELQSTLR		313966	1.88527e+06	1.47824e+06	2.7715e+06		363171					2.69841e+06	496482	311615			5	3	4	4	0.612529	0.82494	0.769799	0.462951
Q3B7Z2	Osbp	Oxysterol-binding protein 1	235	SLSELESLKLPAESNEK	monophos-(235)SLSELESLKLPAESNEK		230231	351496	189017					178664	295917					218961		3	3	5	1	0.664436	0.688515	#DIV/0!	#DIV/0!
Q3B7Z2	Osbp	Oxysterol-binding protein 1	345	GDMSDEDDENEFFDAPEIITMPENLGHK	monophos-(345)GDMSDEDDENEFFDAPEIITMPENLGHK	133855	721725	2.96679e+06	899798		267648	814103	695545	715191	876672	708295	1.39078e+06	616986	425764	706943	1.03073e+06	7	8	8	7	0.00709442	0.756745	0.00847657	0.23626
Q62422	Ostf1	Osteoclast-stimulating factor 1	200	TLSNAEDYLDDEDSD	monophos-(200)TLSNAEDYLDDEDSD			917849	829898				1.4239e+06			3.17089e+06	350489		391913		1.921e+06	3	4	4	3	0.106888	0.643925	0.577809	0.934966
Q7TQI3	Otub1	Ubiquitin thioesterase OTUB1	10	QEPLGSDSEGVNCLAYDEAIMAQQDR	monophos-(10)QEPLGSDSEGVNCLAYDEAIMAQQDR	1.38155e+06	1.34153e+06	6.16851e+06	1.13249e+06	3.15957e+06	1.72678e+06	676450	1.00047e+06	1.14582e+06	1.70137e+06	6.62424e+06	1.37584e+06	397780	1.96949e+06	1.8757e+06	1.3394e+06	8	8	8	8	0.894874	0.983425	0.0181754	0.249564
B2RRE7	Otud4	OTU domain-containing protein 4	1008	LQRPKEESSEDENEVSNILR	diphos-(1008)LQRPKEESSEDENEVSNILR			1.6722e+06		616730		398513				1.93139e+06						3	1	2	2	#DIV/0!	#DIV/0!	0.891009	0.0167064
Q8R554	Otud7a	OTU domain-containing protein 7A	788	DEACAPTVGALRPCATYPQQNR	monophos-(788)DEACAPTVGALRPCATYPQQNR	195353		400714			174783			663265	327593	308623						3	3	5	1	0.563346	0.264511	#DIV/0!	#DIV/0!
Q4KMM3	Oxr1	Oxidation resistance protein 1	11	KSQSVDITAPGFNPLGGAGK	monophos-(11)KSQSVDITAPGFNPLGGAGK	3.42421e+06	5.29402e+06	4.87709e+06	5.03479e+06	448938	3.28334e+06	8.99045e+06	4.3144e+06	2.86861e+06	1.52185e+06	4.40582e+06	1.35137e+06	90113.7	3.75713e+06	5.95207e+06	4.34215e+06	8	8	8	8	0.592109	0.213645	0.133933	0.798462
[truncated: 1,149 more rows]

## Sheet: Control
Uniport ID	Protein Gene	Protein Description	Begin Position	DB peptide	Modification	Sum F1 KO/Conc.	Sum F2 KO/Conc.	Sum F3 KO/Conc.	Sum F4 KO/Conc.	Sum M1 KO/Conc.	Sum M2 KO/Conc.	Sum M3 KO/Conc.	Sum M4 KO/Conc.	Sum F1 WT/Conc.	Sum F2 WT/Conc.	Sum F3 WT/Conc.	Sum F4 WT/Conc.	Sum M1 WT/Conc.	Sum WT/Conc.	Sum M3 WT/Conc.	Sum M4 WT/Conc.	Detected times in KO	Detected times in WT	Detected times in F	Detected times in M	F-test (Peak area of KO vs WT)	T-test (Peak area of KO vs WT)	F-test (Peak area of F vs M)	T-test (Peak area of F vs M)
[truncated: 2,244 more rows]

[truncated: 2 more sheets: Female, Male]
