# Supplementary material for: Comparative Phosphoproteomic Profiling of Type III Adenylyl Cyclase Knockout and Control, Male, and Female Mice
Source: Front Cell Neurosci. 2019 Feb 13;13:34. doi: 10.3389/fncel.2019.00034 (PMC6381875; doi:10.3389/fncel.2019.00034)
Supplement: Supplementary file 3 [file Table_3.xlsx]

## Sheet: Sheet1
Supplemental Data 3: Label-free quantification of 565 phosphopeptides detected in all 16 samples.
Begin position means the position of amino acid before this peptide
Uniport ID	Protein Gene	Protein Description	Begin Position	DB peptide	Modification	Sum F1 KO/Conc.	Sum F2 KO/Conc.	Sum F3 KO/Conc.	Sum F4 KO/Conc.	Sum M1 KO/Conc.	Sum M2 KO/Conc.	Sum M3 KO/Conc.	Sum M4 KO/Conc.	Sum F1 WT/Conc.	Sum F2 WT/Conc.	Sum F3 WT/Conc.	Sum F4 WT/Conc.	Sum M1 WT/Conc.	Sum M2 WT/Conc.	Sum M3 WT/Conc.	Sum M4 WT/Conc.	Detected times in KO	Detected times in WT	Detected times in F	Detected times in M	F-test (Peak area of KO vs WT)	T-test (Peak area of KO vs WT)	F-test (Peak area of F vs M)	T-test (Peak area of F vs M)
Q3UHJ0	Aak1	AP2-associated protein kinase 1	613	VGSLTPPSSPKTQR	diphos-(613)VGSLTPPSSPKTQR	1.09083e+07	2.22413e+07	3.85448e+07	4.03556e+07	3.30763e+07	9.06444e+06	7.43008e+07	3.27753e+07	2.13461e+07	4.74285e+07	2.63244e+07	3.63525e+07	2.02174e+07	1.45339e+07	2.73483e+07	4.52892e+07	8	8	8	8	0.177758	0.74425	0.189488	0.849017
Q3THG9	Aarsd1	Alanyl-tRNA editing protein Aarsd1	75	GAQADHFTESPLSPGSQVQVR	monophos-(75)GAQADHFTESPLSPGSQVQVR	171668	159527	474921	226162	268272	165280	439078	358519	326426	198329	478555	278731	204824	188119	310147	349682	8	8	8	8	0.515032	0.876789	0.463963	0.947379
Q6P542	Abcf1	ATP-binding cassette sub-family F member 1	123	AKGGNVFEALIQDDSEEEEEEEENR	monophos-(123)AKGGNVFEALIQDDSEEEEEEEENR	17066	301223	2.8473e+06	538811	416041	452649	1.14871e+06	1.27109e+06	789274	793856	965585	1.02311e+06	489871	1.08281e+06	616554	1.43551e+06	8	8	8	8	0.00873449	0.941253	0.074179	0.894276
P68134	Acta1	Actin, alpha skeletal muscle	240	SYELPDGQVITIGNER	monophos-(240)SYELPDGQVITIGNER	350800	402474	1.38333e+06	525759	833492	328108	988196	1.13654e+06	500289	289295	1.049e+06	721947	289057	239050	799346	1.70238e+06	8	8	8	8	0.583653	0.845445	0.488651	0.549651
P62737	Acta2	Actin, aortic smooth muscle	240	SYELPDGQVITIGNER	monophos-(240)SYELPDGQVITIGNER	350800	402474	1.38333e+06	525759	833492	328108	988196	1.13654e+06	500289	289295	1.049e+06	721947	289057	239050	799346	1.70238e+06	8	8	8	8	0.583653	0.845445	0.488651	0.549651
P60710	Actb	Actin, cytoplasmic 1	238	SYELPDGQVITIGNER	monophos-(238)SYELPDGQVITIGNER	350800	402474	1.38333e+06	525759	833492	328108	988196	1.13654e+06	500289	289295	1.049e+06	721947	289057	239050	799346	1.70238e+06	8	8	8	8	0.583653	0.845445	0.488651	0.549651
Q8BFZ3	Actbl2	Beta-actin-like protein 2	239	SYELPDGQVITIGNER	monophos-(239)SYELPDGQVITIGNER	350800	402474	1.38333e+06	525759	833492	328108	988196	1.13654e+06	500289	289295	1.049e+06	721947	289057	239050	799346	1.70238e+06	8	8	8	8	0.583653	0.845445	0.488651	0.549651
P68033	Actc1	Actin, alpha cardiac muscle 1	240	SYELPDGQVITIGNER	monophos-(240)SYELPDGQVITIGNER	350800	402474	1.38333e+06	525759	833492	328108	988196	1.13654e+06	500289	289295	1.049e+06	721947	289057	239050	799346	1.70238e+06	8	8	8	8	0.583653	0.845445	0.488651	0.549651
P63260	Actg1	Actin, cytoplasmic 2	238	SYELPDGQVITIGNER	monophos-(238)SYELPDGQVITIGNER	350800	402474	1.38333e+06	525759	833492	328108	988196	1.13654e+06	500289	289295	1.049e+06	721947	289057	239050	799346	1.70238e+06	8	8	8	8	0.583653	0.845445	0.488651	0.549651
P63268	Actg2	Actin, gamma-enteric smooth muscle	239	SYELPDGQVITIGNER	monophos-(239)SYELPDGQVITIGNER	350800	402474	1.38333e+06	525759	833492	328108	988196	1.13654e+06	500289	289295	1.049e+06	721947	289057	239050	799346	1.70238e+06	8	8	8	8	0.583653	0.845445	0.488651	0.549651
Q99JY9	Actr3	Actin-related protein 3	409	HNPVFGVMS	monophos-(409)HNPVFGVMS	2.17169e+06	2.37852e+06	6.15392e+06	3.15798e+06	4.29376e+06	1.63538e+06	6.27768e+06	5.34797e+06	3.76305e+06	1.97867e+06	6.56599e+06	6.20058e+06	1.8937e+06	2.07801e+06	5.78823e+06	6.60315e+06	8	8	8	8	0.693572	0.674093	0.877301	0.850964
Q641P0	Actr3b	Actin-related protein 3B	409	HNPVFGVMS	monophos-(409)HNPVFGVMS	2.17169e+06	2.37852e+06	6.15392e+06	3.15798e+06	4.29376e+06	1.63538e+06	6.27768e+06	5.34797e+06	3.76305e+06	1.97867e+06	6.56599e+06	6.20058e+06	1.8937e+06	2.07801e+06	5.78823e+06	6.60315e+06	8	8	8	8	0.693572	0.674093	0.877301	0.850964
Q9R1V6	Adam22	Disintegrin and metalloproteinase domain-containing protein 22	829	SNSWQGNMGGNKK	monophos-(829)SNSWQGNMGGNKK	767395	3.09258e+06	3.41257e+06	801599	777603	423429	3.5378e+06	420976	1.8912e+06	1862368	2.76132e+06	578156	216950	659449	546804	1.08253e+06	8	8	8	8	0.23466	0.453691	0.926617	0.108706
P51830	Adcy9	Adenylate cyclase type 9	604	GQGTASPGSVSDLAQTVK	monophos-(604)GQGTASPGSVSDLAQTVK	317742	1.01547e+06	743054	289477	766835	219669	346286	173177	723684	1.98581e+06	391505	520302	1.05896e+06	168976	259918	748748	8	8	8	8	0.12064	0.306199	0.217039	0.24492
Q9QYC0	Add1	Alpha-adducin	6	AAVVTSPPPTTAPHKER	monophos-(6)AAVVTSPPPTTAPHKER	4.16949e+06	1.57195e+07	1.01914e+07	6.49731e+06	1.23814e+07	1.99189e+06	1.6806e+07	1.05482e+07	1.01199e+07	1.4013e+07	1.01903e+07	8.76551e+06	4.47764e+06	2.58052e+06	7.23787e+06	1.56277e+07	8	8	8	8	0.648807	0.789648	0.269613	0.685716
Q9QYC0	Add1	Alpha-adducin	352	SRSPGTPAGEGSGSPPK	diphos-(352)SRSPGTPAGEGSGSPPK	5.73896e+06	1.09181e+07	1.68836e+07	6.03996e+06	357937	1.71725e+06	1.71573e+07	3.6164e+06	7.55593e+06	6.69745e+06	1.78391e+07	6.49939e+06	6.2639e+06	4.88709e+06	3.35093e+06	7.58924e+06	8	8	8	8	0.315813	0.938396	0.900168	0.124691
Q9QYC0	Add1	Alpha-adducin	352	SRSPGTPAGEGSGSPPK	monophos-(352)SRSPGTPAGEGSGSPPK	658509	626718	1.46087e+06	357259	73455.1	185929	613511	345835	1.61159e+06	1.56941e+06	1.25857e+06	615443	306349	397942	238097	1.7563e+06	8	8	8	8	0.306528	0.139187	0.882552	0.0613122
Q9QYC0	Add1	Alpha-adducin	354	SPGTPAGEGSGSPPKWQIGEQEFEALMR	diphos-(354)SPGTPAGEGSGSPPKWQIGEQEFEALMR	388030	812117	1.61524e+06	1.93156e+06	160234	509870	2.10851e+06	1.12025e+06	530417	952926	536184	2.44674e+06	1.04934e+06	1.04809e+06	2.41288e+06	1.92469e+06	8	8	8	8	0.864629	0.471501	0.912286	0.722462
Q9QYC0	Add1	Alpha-adducin	406	YSDVEVPASVTGHSFASDGDSGTCSPLR	diphos-(406)YSDVEVPASVTGHSFASDGDSGTCSPLR	808823	3.58818e+06	1.25562e+07	3.94938e+06	7.20737e+06	2.08536e+06	2.61884e+06	2.16131e+06	3.43381e+06	5.84058e+06	1.35591e+06	7.06605e+06	6.87396e+06	5.01352e+06	1.75959e+06	2.97522e+06	8	8	8	8	0.180278	0.9588	0.189505	0.531226
Q9QYC0	Add1	Alpha-adducin	406	YSDVEVPASVTGHSFASDGDSGTCSPLR	monophos-(406)YSDVEVPASVTGHSFASDGDSGTCSPLR	517141	949633	2.82323e+06	665507	2.73595e+06	723601	1.56463e+06	818775	1.38724e+06	1.43014e+06	1.90232e+06	2.66637e+06	851985	567687	431678	1.90281e+06	8	8	8	8	0.595212	0.921587	0.838916	0.42386
Q9QYC0	Add1	Alpha-adducin	599	SPPDQSAVPNTPPSTPVKLEEDLPQEPTSR	diphos-(599)SPPDQSAVPNTPPSTPVKLEEDLPQEPTSR	8.6876e+06	2.04393e+07	2.78035e+07	2.07169e+07	1.57278e+07	3.81559e+06	2.2148e+07	1.23237e+07	1.38436e+07	1.49239e+07	1.14147e+07	2.83685e+07	1.22713e+07	9.1389e+06	1.08625e+07	3.49459e+07	8	8	8	8	0.649513	0.90738	0.492984	0.475369
Q9QYC0	Add1	Alpha-adducin	721	TPSFLKK	monophos-(721)TPSFLKK	2.8748e+06	6.65331e+06	5.69915e+06	4.73263e+06	1.30933e+06	2.07403e+06	6.79431e+06	3.55497e+06	4.75255e+06	6.16751e+06	5.44758e+06	3.54667e+06	1.38675e+06	2.11009e+06	4.53441e+06	5.5904e+06	8	8	8	8	0.617591	0.983898	0.239437	0.0888419
Q9QYB8	Add2	Beta-adducin	597	STPASPVQSPSKAGTK	diphos-(597)STPASPVQSPSKAGTK	1.11354e+06	2.10316e+06	4.25491e+06	3.69881e+06	483101	399526	7.9552e+06	1.92971e+06	2.45161e+06	3.43777e+06	4.76916e+06	5.1739e+06	952825	767797	3.62415e+06	7.43101e+06	8	8	8	8	0.752264	0.495747	0.050382	0.72553
Q9QYB8	Add2	Beta-adducin	709	TPSFLKK	monophos-(709)TPSFLKK	2.8748e+06	6.65331e+06	5.69915e+06	4.73263e+06	1.30933e+06	2.07403e+06	6.79431e+06	3.55497e+06	4.75255e+06	6.16751e+06	5.44758e+06	3.54667e+06	1.38675e+06	2.11009e+06	4.53441e+06	5.5904e+06	8	8	8	8	0.617591	0.983898	0.239437	0.0888419
Q9QYB5	Add3	Gamma-adducin	690	TPSFLKK	monophos-(690)TPSFLKK	2.8748e+06	6.65331e+06	5.69915e+06	4.73263e+06	1.30933e+06	2.07403e+06	6.79431e+06	3.55497e+06	4.75255e+06	6.16751e+06	5.44758e+06	3.54667e+06	1.38675e+06	2.11009e+06	4.53441e+06	5.5904e+06	8	8	8	8	0.617591	0.983898	0.239437	0.0888419
Q99MK8	Adrbk1	Beta-adrenergic receptor kinase 1	474	GEVNAADAFDIGSFDEEDTK	monophos-(474)GEVNAADAFDIGSFDEEDTK	232305	315320	775127	302438	234811	117800	692668	309975	251249	471019	550086	259623	150688	146209	760676	364979	8	8	8	8	0.825181	0.977292	0.494522	0.675947
Q3UYH7	Adrbk2	Beta-adrenergic receptor kinase 2	474	GEVNAADAFDIGSFDEEDTK	monophos-(474)GEVNAADAFDIGSFDEEDTK	232305	315320	775127	302438	234811	117800	692668	309975	251249	471019	550086	259623	150688	146209	760676	364979	8	8	8	8	0.825181	0.977292	0.494522	0.675947
Q3UHD9	Agap2	Arf-GAP with GTPase, ANK repeat and PH domain-containing protein 2	141	RPLLSSPSWGGPEPEGR	monophos-(141)RPLLSSPSWGGPEPEGR	351672	2.934e+06	1.66927e+06	938875	723884	231436	1.10884e+06	422386	533466	1.18644e+06	476486	859376	1.33299e+06	268314	290342	620746	8	8	8	8	0.047503	0.334561	0.0743748	0.160755
Q3UHD9	Agap2	Arf-GAP with GTPase, ANK repeat and PH domain-containing protein 2	348	STGGPPGPGPLPGPQGLSSSSGSR	monophos-(348)STGGPPGPGPLPGPQGLSSSSGSR	664143	5.16565e+06	3.40042e+06	4.40243e+06	3.64122e+06	936938	6.02298e+06	746289	1.66019e+06	3.25822e+06	2.90116e+06	1.94267e+06	1.87007e+06	1.4643e+06	3.83986e+06	2.80517e+06	8	8	8	8	0.0294744	0.435517	0.623825	0.757013
Q3UHD9	Agap2	Arf-GAP with GTPase, ANK repeat and PH domain-containing protein 2	799	ALSTDCTPSGDLSPLSR	monophos-(799)ALSTDCTPSGDLSPLSR	618926	2.07393e+06	2.71187e+06	674729	2.01381e+06	583799	727164	331345	1.4398e+06	2.30265e+06	1.02944e+06	1.09524e+06	1.33201e+06	929728	550996	546634	8	8	8	8	0.24146	0.868017	0.374317	0.0899454
Q3UHD9	Agap2	Arf-GAP with GTPase, ANK repeat and PH domain-containing protein 2	853	LKSFGSLR	diphos-(853)LKSFGSLR	367010	1.22426e+06	2.55236e+06	1.5274e+06	1.38147e+06	353971	2.23547e+06	835419	559846	805071	1.20991e+06	1.21812e+06	606901	743051	1.02416e+06	1.01592e+06	8	8	8	8	0.00763407	0.201581	0.688847	0.621863
D3YVF0	Akap5	A-kinase anchor protein 5	212	SSAIQMGTPELEKETK	monophos-(212)SSAIQMGTPELEKETK	1.25365e+06	1.95835e+06	1.32928e+06	1.99805e+06	761080	588418	2.05987e+06	488345	1.5075e+06	2.02727e+06	1.11162e+06	1.84216e+06	281904	663086	3.52552e+06	5.08179e+06	8	8	8	8	0.0311884	0.276733	0.000550635	0.935839
D3YVF0	Akap5	A-kinase anchor protein 5	240	ASLLESSAAGSPR	monophos-(240)ASLLESSAAGSPR	2.13385e+06	3.3588e+06	2.74233e+06	989229	1.77217e+06	1.39034e+06	3.55316e+06	1.71507e+06	3.20619e+06	3.89191e+06	3.33914e+06	4.42723e+06	1.37139e+06	1.14033e+06	3.01547e+06	7.76815e+06	8	8	8	8	0.0515717	0.122238	0.0735603	0.738851
P10518	Alad	Delta-aminolevulinic acid dehydratase	209	DAAQSSPAFGDRR	monophos-(209)DAAQSSPAFGDRR	460533	730755	686288	195189	616111	223364	1.02738e+06	1.36956e+06	741412	214178	1.57328e+06	663078	184396	292646	995093	1.16626e+06	8	8	8	8	0.558295	0.77599	0.844896	0.738905
P05064	Aldoa	Fructose-bisphosphate aldolase A	28	GILAADESTGSIAKR	monophos-(28)GILAADESTGSIAKR	4.30161e+06	4.88358e+06	4.2271e+06	4.6514e+06	7.52506e+06	1.99382e+06	9.86691e+06	8.14596e+06	6.1935e+06	4.34087e+06	7.58244e+06	6.89585e+06	2.49505e+06	2.002e+06	8.36225e+06	8.57615e+06	8	8	8	8	0.999511	0.935112	0.0251996	0.576368
P05063	Aldoc	Fructose-bisphosphate aldolase C	28	GILAADESVGSMAKR	monophos-(28)GILAADESVGSMAKR	1.34005e+06	1.5112e+06	2.25875e+06	1.18891e+06	1.91815e+06	614842	4.83892e+06	2.19035e+06	1.85602e+06	2.29673e+06	2.33567e+06	2.85089e+06	1.63795e+06	574098	3.20066e+06	4.11685e+06	8	8	8	8	0.650955	0.533514	0.0179532	0.48042
Q9DBT5	Ampd2	AMP deaminase 2	84	QISQDVKLEPDILLR	monophos-(84)QISQDVKLEPDILLR	530500	682077	3.14587e+06	1.79375e+06	1.59693e+06	539483	2.10994e+06	3.55776e+06	834750	726798	1.27447e+06	2.32827e+06	762208	427446	1.82308e+06	5.01679e+06	8	8	8	8	0.516876	0.889105	0.181009	0.402858
Q7TQF7	Amph	Amphiphysin	241	AFSIQGAPSDSGPLR	monophos-(241)AFSIQGAPSDSGPLR	1.45289e+06	1.38373e+06	3.24467e+06	1.17167e+06	1.30063e+06	751188	617530	1.35554e+06	1.91903e+06	1.80651e+06	1.76452e+06	2.27849e+06	1.61581e+06	934067	2.21717e+06	2.52492e+06	8	8	8	8	0.214928	0.176394	0.912101	0.186118
Q7TQF7	Amph	Amphiphysin	259	TPSPPEEPSPLPSPTASPNHTLAPASPAPVRPR	diphos-(259)TPSPPEEPSPLPSPTASPNHTLAPASPAPVRPR	3.61266e+07	6.01788e+07	8.01313e+07	6.2897e+07	1.37249e+08	3.47227e+07	4.31815e+07	4.67736e+07	5.48663e+07	4.77888e+07	6.44884e+07	7.2688e+07	3.51013e+07	3.18347e+07	1.98712e+07	7.07579e+07	8	8	8	8	0.167572	0.362095	0.0178945	0.608996
Q7TQF7	Amph	Amphiphysin	259	TPSPPEEPSPLPSPTASPNHTLAPASPAPVRPR	monophos-(259)TPSPPEEPSPLPSPTASPNHTLAPASPAPVRPR	9.63432e+06	8.60042e+06	1.68268e+07	2.71201e+07	1.20327e+07	4.42501e+06	7.93772e+06	8.35583e+06	2.27582e+07	1.9919e+07	4.37421e+07	2.02277e+07	1.18522e+07	2.66705e+06	8.25672e+06	2.69524e+07	8	8	8	8	0.152748	0.15723	0.317282	0.038378
Q7TQF7	Amph	Amphiphysin	490	AALPAGEGGSPEGAK	monophos-(490)AALPAGEGGSPEGAK	1.36395e+07	1.42591e+07	1.28197e+07	1.68496e+07	5.31213e+06	5.61868e+06	2.83076e+07	1.2726e+07	2.16894e+07	2.14506e+07	2.8604e+07	1.28082e+07	2.78802e+06	5.01962e+06	2.14038e+07	2.64392e+07	8	8	8	8	0.460779	0.381205	0.129404	0.322661
Q8C8R3	Ank2	Ankyrin-2	28	SDSNASFLR	diphos-(28)SDSNASFLR	188260	764882	1.77045e+06	1.05721e+06	782919	148804	2.04077e+06	479739	826462	1.5244e+06	800597	1.62319e+06	860434	422922	602746	916713	8	8	8	8	0.207233	0.882623	0.87797	0.315252
Q8C8R3	Ank2	Ankyrin-2	830	HKLNVPETMTEVLDVSDEEGDDTVTGDGGEYLRPEDLK	monophos-(830)HKLNVPETMTEVLDVSDEEGDDTVTGDGGEYLRPEDLK	145508	1.01421e+06	6.6882e+06	575718	1.08479e+06	143151	811934	1.45491e+06	1.2689e+06	885368	626877	4.57439e+06	1.61475e+06	176542	395602	6.22919e+06	8	8	8	8	0.94229	0.665356	0.674663	0.664117
Q8C8R3	Ank2	Ankyrin-2	1811	NEKLSPVSPSAK	diphos-(1811)NEKLSPVSPSAK	105272	977371	1.02698e+06	684032	399816	313384	1.00195e+06	1.0106e+06	679656	992771	732708	773756	581754	372559	1.01909e+06	673886	8	8	8	8	0.157377	0.803022	0.949182	0.624788
Q8C8R3	Ank2	Ankyrin-2	3762	GSPIVQEPEEASEPK	monophos-(3762)GSPIVQEPEEASEPK	1.97826e+06	1.59484e+06	2.74525e+06	1.3521e+06	3.99432e+06	1.0885e+06	3.02061e+06	2.29899e+06	8.11432e+06	8.23281e+06	1.4304e+06	4.77238e+06	1.59773e+06	1.37204e+06	2.30559e+06	5.78822e+06	8	8	8	8	0.00889703	0.111464	0.120943	0.36746
Q8C8R3	Ank2	Ankyrin-2	3783	KTSLVIVESTDDQSQVFER	monophos-(3783)KTSLVIVESTDDQSQVFER	203842	308012	1.69115e+06	341645	2.94486e+06	43601.5	2.09452e+06	281240	1.26396e+06	2.55089e+06	401876	682168	2.08684e+06	294433	62408.4	647425	8	8	8	8	0.604812	0.984134	0.43823	0.803897
Q6PD24	Ankrd13d	Ankyrin repeat domain-containing protein 13D	548	GPESPQKTPPSPAPPSFEEQLR	diphos-(548)GPESPQKTPPSPAPPSFEEQLR	1.93539e+06	2.27083e+06	3.33936e+06	2.47416e+06	3.21716e+06	1.85127e+06	1.66739e+06	1.62065e+06	2.9488e+06	2.53935e+06	2.30972e+06	2.63291e+06	1.7678e+06	1.48617e+06	2.46517e+06	2.05424e+06	8	8	8	8	0.399307	0.942282	0.476232	0.0514186
P59672	Anks1a	Ankyrin repeat and SAM domain-containing protein 1A	676	SPSFASEWDEIEK	monophos-(676)SPSFASEWDEIEK	232303	273385	451530	339683	2.49216e+06	254209	1.09831e+06	932910	381260	374347	697847	420241	251046	151378	2.82155e+06	1.01553e+06	8	8	8	8	0.753685	0.990817	3.37074e-05	0.0829258
Q9JME5	Ap3b2	AP-3 complex subunit beta-2	267	AFYGSEEDEAKGPGSEEAATAALPAR	monophos-(267)AFYGSEEDEAKGPGSEEAATAALPAR	1.467e+06	3.9179e+06	7.77677e+06	3.06432e+06	7.08813e+06	472899	3.80021e+06	1.4256e+06	4.92208e+06	1.10846e+07	4.94395e+06	4.06828e+06	1.47569e+06	1.23469e+06	1.53694e+06	3.32763e+06	8	8	8	8	0.62057	0.765702	0.398864	0.0648758
O54774	Ap3d1	AP-3 complex subunit delta-1	752	HSSLPTESDEDIAPAQR	monophos-(752)HSSLPTESDEDIAPAQR	376181	3.58849e+06	2.83928e+06	961872	2.75001e+06	126299	1.19703e+06	426637	2.08766e+06	4.43095e+06	649283	621422	1.93073e+06	361429	546986	565942	8	8	8	8	0.904589	0.847022	0.193911	0.152947
O54774	Ap3d1	AP-3 complex subunit delta-1	769	VDIITEEMPENALPSDEDDKDPNDPYR	monophos-(769)VDIITEEMPENALPSDEDDKDPNDPYR	700217	1.7736e+06	3.00438e+06	793271	1.41528e+06	182586	531588	363375	1.40642e+06	3.31234e+06	524122	1.23441e+06	2.18158e+06	302825	450330	1.16243e+06	8	8	8	8	0.842489	0.649778	0.305889	0.106483
B2RUJ5	Apba1	Amyloid beta A4 precursor protein-binding family A member 1	292	AAEDMPEAEQDLERAPTPGGGHPDSPGLPAPAGQQQR	diphos-(292)AAEDMPEAEQDLERAPTPGGGHPDSPGLPAPAGQQQR	2.00394e+06	2.13626e+06	2.0477e+06	1.50229e+06	1.32684e+06	1.66664e+06	3.92284e+06	2.26102e+06	2.85391e+06	2.69812e+06	4.66386e+06	2.94316e+06	594562	1.603e+06	1.60122e+06	2.22485e+06	8	8	8	8	0.298611	0.58217	0.990542	0.166786
Q9EPJ9	Arfgap1	ADP-ribosylation factor GTPase-activating protein 1	339	AKSPSSDSWTCADASTGR	monophos-(339)AKSPSSDSWTCADASTGR	1.34745e+06	3.01813e+06	3.44606e+06	282970	2.55516e+06	677169	523255	315074	3.42319e+06	1.63939e+06	3.02763e+06	522672	1.00648e+06	984248	900214	738637	8	8	8	8	0.675025	0.987406	0.112716	0.0479866
Q9EPJ9	Arfgap1	ADP-ribosylation factor GTPase-activating protein 1	357	RSSDSWDVWGSGSASNNK	monophos-(357)RSSDSWDVWGSGSASNNK	1.68604e+06	5.5628e+06	5.53853e+06	1.64345e+06	1.03875e+07	2.22418e+06	5.45825e+06	1.34977e+06	3.2415e+06	2.24178e+06	4.89718e+06	2.35308e+06	3.35907e+06	2.06397e+06	2.60625e+06	2.96693e+06	8	8	8	8	0.00426243	0.303031	0.170318	0.738763
Q6DFV3	Arhgap21	Rho GTPase-activating protein 21	31	DGKDQGEPVSPSEDEPFSWPGPK	monophos-(31)DGKDQGEPVSPSEDEPFSWPGPK	877903	621085	1.14851e+06	1.7458e+06	252550	263287	2.58262e+06	934655	1.23105e+06	764656	1.32047e+06	744367	314276	623131	1.1841e+06	2.53221e+06	8	8	8	8	0.703199	0.923233	0.0232743	0.938434
Q69ZH9	Arhgap23	Rho GTPase-activating protein 23	360	SAEALGPGALVSPR	diphos-(360)SAEALGPGALVSPR	374541	603681	996340	2.28015e+06	1.33173e+06	644599	2.58733e+06	1.82365e+06	372098	578593	1.12445e+06	1.37608e+06	563515	677686	1.73815e+06	1.6255e+06	8	8	8	8	0.265511	0.366146	0.799312	0.246201
Q811P8	Arhgap32	Rho GTPase-activating protein 32	702	SAKSEESLTSLHAVDGDSK	monophos-(702)SAKSEESLTSLHAVDGDSK	1.40908e+06	1.88611e+06	2.92237e+06	1.58772e+06	2.4976e+06	2.36146e+06	7.73176e+06	1.11102e+06	3.76867e+06	5.77264e+06	2.09849e+06	5.47748e+06	2.46601e+06	5.73296e+06	3.44642e+06	1.63467e+06	8	8	8	8	0.557582	0.266114	0.504997	0.80098
Q811P8	Arhgap32	Rho GTPase-activating protein 32	946	DVINRSPTQLQLGK	monophos-(946)DVINRSPTQLQLGK	1.24313e+06	2.08084e+06	2.6592e+06	2.87345e+06	2.75725e+06	603802	2.46901e+06	1.18399e+06	1.90318e+06	2.84713e+06	1.67667e+06	2.09952e+06	1.02302e+06	1.06773e+06	1.72047e+06	2.23369e+06	8	8	8	8	0.367984	0.668604	0.455881	0.139432
Q91YM2	Arhgap35	Rho GTPase-activating protein 35	1172	TSFSVGSDDELGPIR	monophos-(1172)TSFSVGSDDELGPIR	226890	551812	844298	1.01211e+06	710765	305497	953651	1.50854e+06	527120	756935	493187	1.05356e+06	613084	797625	803231	1.08703e+06	8	8	8	8	0.119487	0.98927	0.572061	0.323278
Q99PT1	Arhgdia	Rho GDP-dissociation inhibitor 1	33	SIQEIQELDKDDESLR	monophos-(33)SIQEIQELDKDDESLR	540392	835679	1.24824e+06	1.35247e+06	1.10902e+06	490528	4.0352e+06	1.56736e+06	726451	548426	1.93973e+06	2.28925e+06	300166	445320	1.41029e+06	2.44529e+06	8	8	8	8	0.508141	0.794312	0.104601	0.571076
Q9ES28	Arhgef7	Rho guanine nucleotide exchange factor 7	154	SLDMTDNTNSQLVVR	monophos-(154)SLDMTDNTNSQLVVR	16399.2	282721	144962	1.07712e+06	238412	380872	558250	429351	276259	187207	296110	616753	445111	185929	656926	524579	8	8	8	8	0.174051	0.9551	0.0652862	0.627303
Q9ES28	Arhgef7	Rho guanine nucleotide exchange factor 7	218	EIKPSEKPVSPK	monophos-(218)EIKPSEKPVSPK	2.85303e+06	3.72214e+06	624599	2.84807e+06	1.77125e+06	2.41718e+06	1.48817e+06	837286	4.85926e+06	5.31774e+06	6.10966e+06	975134	1.54247e+06	1.45404e+06	3.10165e+06	7.25844e+06	8	8	8	8	0.0523298	0.0782151	0.931835	0.371391
Q9ES28	Arhgef7	Rho guanine nucleotide exchange factor 7	495	MSGFIYQGK	monophos-(495)MSGFIYQGK	2.38075e+06	2.88948e+06	4.31011e+06	4.25532e+06	2.38468e+06	1.81041e+06	6.85945e+06	4.76253e+06	3.89103e+06	4.38009e+06	4.48779e+06	5.67818e+06	1.79902e+06	1.38774e+06	4.48575e+06	6.91562e+06	8	8	8	8	0.811978	0.637786	0.0492966	0.796586
Q9ES28	Arhgef7	Rho guanine nucleotide exchange factor 7	670	KPSDEEFAVRK	monophos-(670)KPSDEEFAVRK	3.05634e+06	4.8771e+06	4.63771e+06	3.92104e+06	2.36515e+06	1.65419e+06	7.57216e+06	5.75996e+06	4.04028e+06	5.32604e+06	6.04226e+06	5.27687e+06	1.99123e+06	1.12038e+06	6.98956e+06	6.91897e+06	8	8	8	8	0.741139	0.645263	0.0115778	0.741568
Q9D0L7	Armc10	Armadillo repeat-containing protein 10	42	SAEDLTDGSYDDILNAEQLKK	monophos-(42)SAEDLTDGSYDDILNAEQLKK	2.35688e+06	1.93941e+06	9.63497e+06	5.57956e+06	7.76084e+06	2.5196e+06	1.27601e+07	1.20231e+07	5.21331e+06	984140	1.78582e+07	1.08525e+07	1.05615e+06	1.54764e+06	8.61224e+06	1.89323e+07	8	8	8	8	0.204426	0.669823	0.798337	0.660568
Q9QWY8	Asap1	Arf-GAP with SH3 domain, ANK repeat and PH domain-containing protein 1	725	QDEMDESDDDLDDKPSPIKK	monophos-(725)QDEMDESDDDLDDKPSPIKK	2.56427e+06	2.47609e+06	3.76888e+06	1.35383e+06	674930	560113	2.34262e+06	1.90643e+06	5.16492e+06	3.77518e+06	6.27951e+06	1.05817e+06	289013	953986	1.16549e+06	4.86535e+06	8	8	8	8	0.0568773	0.295052	0.625942	0.0579205
Q9QWY8	Asap1	Arf-GAP with SH3 domain, ANK repeat and PH domain-containing protein 1	1056	QASEDSNDLTPTLPETPVPLPR	monophos-(1056)QASEDSNDLTPTLPETPVPLPR	1.66307e+06	630767	4.04932e+06	1.94373e+06	5.61658e+06	671086	2.98956e+06	1.21303e+06	1.0919e+06	1.53356e+06	3.3817e+06	1.41222e+06	901471	598630	1.30292e+06	1.66381e+06	8	8	8	8	0.0701087	0.232047	0.343187	0.899264
Q9R0K7	Atp2b2	Plasma membrane calcium-transporting ATPase 2	1129	IEDSQPHIPLIDDTDLEEDAALK	monophos-(1129)IEDSQPHIPLIDDTDLEEDAALK	3.94276e+06	2.69236e+06	1.17803e+07	1.69904e+06	4.08652e+06	491184	2.56021e+06	1.55404e+06	5.05477e+06	2.61007e+06	5.68827e+06	4.3911e+06	6.50637e+06	1.04333e+06	251980	4.40849e+06	8	8	8	8	0.251298	0.923744	0.372334	0.141317
Q9R0K7	Atp2b2	Plasma membrane calcium-transporting ATPase 2	1180	SATSSSPGSPIHSLETSL	monophos-(1180)SATSSSPGSPIHSLETSL	1.22762e+06	2.2228e+06	5.44421e+06	2.22759e+06	3.07568e+06	767189	3.20942e+06	1.18246e+06	3.12413e+06	5.74079e+06	2.03432e+06	2.79587e+06	4.25441e+06	1.48208e+06	1.94331e+06	2.86954e+06	8	8	8	8	0.831268	0.413813	0.422786	0.309842
Q91XV3	Basp1	Brain acid soluble protein 1	25	AEGAGTEEEGTPKESEPQAAADATEVK	diphos-(25)AEGAGTEEEGTPKESEPQAAADATEVK	1.62915e+06	2.08204e+06	3.15752e+06	123168	589081	322853	1.23546e+06	930216	3.50128e+06	718437	2.09674e+06	569786	308975	1.46666e+06	1.39876e+06	2.29026e+06	8	8	8	8	0.900684	0.590545	0.13986	0.19682
P50136	Bckdha	2-oxoisovalerate dehydrogenase subunit alpha, mitochondrial	343	SVDEVNYWDKQDHPISR	monophos-(343)SVDEVNYWDKQDHPISR	270686	137121	1.37724e+06	232583	441505	99863.5	1.61369e+06	878174	560641	184959	858914	1.40987e+06	356224	70580.5	628270	1.81252e+06	8	8	8	8	0.948243	0.73313	0.573271	0.721465
P59017	Bcl2l13	Bcl-2-like protein 13	338	AEKTSPTPSVFVELGEEELEAVTARPEAVER	monophos-(338)AEKTSPTPSVFVELGEEELEAVTARPEAVER	974244	1.46952e+06	5.98441e+06	3.78575e+06	1.02088e+06	2.79663e+06	1.40262e+06	2.65586e+06	2.28506e+06	2.03435e+06	1.73247e+06	4.28156e+06	2.32556e+06	1.43431e+06	3.69216e+06	5.09097e+06	8	8	8	8	0.508623	0.656872	0.552452	0.734767
O08539	Bin1	Myc box-dependent-interacting protein 1	292	GNKSPSPPPDGSPAATPEIR	diphos-(292)GNKSPSPPPDGSPAATPEIR	4.92457e+07	2.98582e+07	7.27297e+07	6.33357e+07	1.7595e+07	1.43301e+07	6.27858e+07	4.50938e+07	5.56744e+07	4.44507e+07	8.90358e+07	3.61768e+07	1.25975e+07	2.5943e+07	3.96431e+07	8.71198e+07	8	8	8	8	0.573009	0.724192	0.450655	0.166241
O08539	Bin1	Myc box-dependent-interacting protein 1	292	GNKSPSPPPDGSPAATPEIR	monophos-(292)GNKSPSPPPDGSPAATPEIR	7.51422e+06	8.06062e+06	1.86639e+07	1.17206e+07	4.05269e+06	2.75978e+06	2.24986e+07	2.03672e+07	1.23973e+07	1.43135e+07	4.13855e+07	1.54667e+07	3.63572e+06	4.46981e+06	1.73719e+07	2.59345e+07	8	8	8	8	0.240828	0.350234	0.803449	0.502916
Q9CY64	Blvra	Biliverdin reductase A	233	SGSLEEVPNVGVNK	monophos-(233)SGSLEEVPNVGVNK	168494	613168	324952	300502	1.10086e+06	1.0415e+06	460228	878916	488613	343780	437146	286156	1.44102e+06	848132	426427	464712	8	8	8	8	0.866333	0.919259	0.0201299	0.00842475
O55003	Bnip3	BCL2/adenovirus E1B 19 kDa protein-interacting protein 3	83	NSTLSEEDYIER	monophos-(83)NSTLSEEDYIER	960588	887922	1.32285e+06	1.2098e+06	1.35494e+06	524074	2.16885e+06	1.33312e+06	1.02286e+06	1.35796e+06	1.88996e+06	1.53215e+06	364003	738528	1.03331e+06	2.16694e+06	8	8	8	8	0.577529	0.876004	0.0732916	0.820142
P28028	Braf	Serine/threonine-protein kinase B-raf	480	RDSSDDWEIPDGQITVGQR	monophos-(480)RDSSDDWEIPDGQITVGQR	356796	1.33807e+06	2.70427e+06	2.46786e+06	2.26428e+06	642317	1.52627e+06	665104	2.04918e+06	3.17518e+06	710193	4.80643e+06	2.33039e+06	518376	706514	1.05746e+06	8	8	8	8	0.20652	0.505113	0.101542	0.10613
Q5RJI5	Brsk1	Serine/threonine-protein kinase BRSK1	557	NSFLGSPR	monophos-(557)NSFLGSPR	455725	1.10765e+06	1.17296e+06	466175	716063	406339	844820	1.00307e+06	664412	1.22305e+06	2.52713e+06	369731	616076	479539	367598	521278	8	8	8	8	0.0358882	0.796412	0.00666867	0.185235
Q69Z98	Brsk2	Serine/threonine-protein kinase BRSK2	484	NSFLGSPR	monophos-(484)NSFLGSPR	455725	1.10765e+06	1.17296e+06	466175	716063	406339	844820	1.00307e+06	664412	1.22305e+06	2.52713e+06	369731	616076	479539	367598	521278	8	8	8	8	0.0358882	0.796412	0.00666867	0.185235
O88737	Bsn	Protein bassoon	1101	TPPSNLSPIEDASPTEELR	diphos-(1101)TPPSNLSPIEDASPTEELR	1.61864e+06	1.64641e+06	2.40894e+06	5.78231e+06	1.06158e+06	975161	1.11873e+07	1.92152e+06	4.19089e+06	6.35042e+06	1.45929e+06	5.13229e+06	1.22296e+06	1.33678e+06	1.18058e+07	2.50237e+06	8	8	8	8	0.957191	0.611849	0.0433045	0.816592
O88737	Bsn	Protein bassoon	1232	SQGSFEYQDTQDHDYGGR	monophos-(1232)SQGSFEYQDTQDHDYGGR	1.35448e+06	737098	1.98491e+06	1.41549e+06	145313	718491	1.79997e+06	671587	1.24435e+06	1.4202e+06	1.08944e+06	737419	368814	477423	1.18242e+06	1.75614e+06	8	8	8	8	0.465501	0.809207	0.279436	0.196299
O88737	Bsn	Protein bassoon	1473	GYSYFTGSSPPLSPSTPSESPTFSPGK	diphos-(1473)GYSYFTGSSPPLSPSTPSESPTFSPGK	1.67755e+06	180519	1.50663e+06	782760	1.24026e+06	793710	1.3398e+06	395898	1.33529e+06	1.02355e+06	538072	679838	973507	1.02731e+06	729472	1.36853e+06	8	8	8	8	0.146032	0.891393	0.28225	0.935022
O88737	Bsn	Protein bassoon	2857	SLSDPKPLSPTAEESAK	diphos-(2857)SLSDPKPLSPTAEESAK	3.96897e+06	2.00354e+06	4.71915e+06	4.25494e+06	859736	1.97867e+06	7.19704e+06	3.41465e+06	4.32119e+06	2.95804e+06	1.94565e+06	3.05557e+06	736239	1.85933e+06	8.25397e+06	4.96179e+06	8	8	8	8	0.663248	0.972512	0.0183492	0.819896
O88737	Bsn	Protein bassoon	2857	SLSDPKPLSPTAEESAK	monophos-(2857)SLSDPKPLSPTAEESAK	2.33194e+06	1.25309e+06	1.77659e+06	2.14979e+06	322851	1.21929e+06	4.0928e+06	1.3619e+06	2.43493e+06	5.19632e+06	1.20181e+06	1.43666e+06	796362	644942	4.1476e+06	3.89987e+06	8	8	8	8	0.263561	0.383306	0.509059	0.831878
Q80X80	C2cd2l	C2 domain-containing protein 2-like	393	SLSPAATVTAELHYEQGSPR	diphos-(393)SLSPAATVTAELHYEQGSPR	392188	189178	3.25956e+06	2.51047e+06	2.78912e+06	458297	289709	1.54237e+06	657730	283576	948866	60744.9	635273	790479	1.63973e+06	201339	8	8	8	8	0.0262917	0.140969	0.455038	0.991783
Q80X80	C2cd2l	C2 domain-containing protein 2-like	413	NLGTPTSSTPRPSITPTKK	diphos-(413)NLGTPTSSTPRPSITPTKK	848964	904873	2.8932e+06	3.83122e+06	1.33732e+07	1.07461e+06	1.49183e+06	1.97006e+06	892983	1.98836e+06	2.49597e+06	1.95559e+06	1.02979e+06	999051	1.60176e+06	2.70598e+06	8	8	8	8	0.000110245	0.324504	0.00188798	0.512952
Q80X80	C2cd2l	C2 domain-containing protein 2-like	605	SDISERPSVDDVESETGSTGALETR	diphos-(605)SDISERPSVDDVESETGSTGALETR	8.08832e+06	2.14241e+06	1.43425e+07	4.07342e+06	7.68077e+06	2.30369e+06	3.2173e+06	3.74225e+06	9.66045e+06	4.89309e+06	5.0202e+06	4.56185e+06	3.89544e+06	3.2685e+06	3.22474e+06	4.25065e+06	8	8	8	8	0.0832907	0.611771	0.0325389	0.109515
Q80X80	C2cd2l	C2 domain-containing protein 2-like	605	SDISERPSVDDVESETGSTGALETR	monophos-(605)SDISERPSVDDVESETGSTGALETR	2.47096e+06	969690	5.30257e+06	653525	1.28487e+06	108817	804879	314302	7.69898e+06	4.87103e+06	2.6322e+06	1.1908e+06	1.1243e+06	155040	435646	739655	8	8	8	8	0.267344	0.448406	0.000162292	0.0215714
Q8R0S4	Cacnb4	Voltage-dependent L-type calcium channel subunit beta-4	399	ATHTSSSTPMTPLLGR	diphos-(399)ATHTSSSTPMTPLLGR	1.24003e+06	924279	1.80939e+06	865532	2.00503e+06	889857	1.44689e+06	1.63431e+06	1.28255e+06	436616	2.27163e+06	1.69763e+06	1.21177e+06	1.31425e+06	1.1087e+06	4.02513e+06	8	8	8	8	0.0305038	0.463524	0.189855	0.359032
P11798	Camk2a	Calcium/calmodulin-dependent protein kinase type II subunit alpha	226	AGAYDFPSPEWDTVTPEAK	monophos-(226)AGAYDFPSPEWDTVTPEAK	255367	434582	1.17297e+06	220855	5.00438e+06	220737	831175	760707	591648	454143	1.7774e+06	725529	243889	364453	550868	1.29645e+06	8	8	8	8	0.00823072	0.561007	0.00931622	0.46421
P11798	Camk2a	Calcium/calmodulin-dependent protein kinase type II subunit alpha	283	QETVDCLKK	monophos-(283)QETVDCLKK	9.31424e+06	1.07019e+07	3.45777e+07	5.39847e+06	4.63121e+06	6.47389e+06	7.1745e+06	6.6982e+06	7.91341e+06	4.54844e+06	3.98466e+07	4.86069e+06	1.47884e+06	8.56367e+06	4.57624e+06	1.49422e+07	8	8	8	8	0.565132	0.969228	0.00310604	0.170128
P11798	Camk2a	Calcium/calmodulin-dependent protein kinase type II subunit alpha	323	NDGVKESSESTNTTIEDEDTK	diphos-(323)NDGVKESSESTNTTIEDEDTK	1.43267e+06	2.17662e+07	1.53234e+07	8.49176e+06	1.00316e+07	3.37284e+06	1.22482e+06	6.56022e+06	2.89062e+06	4.29634e+06	4.81882e+07	4.82147e+06	5.17356e+06	1.48498e+07	5.49076e+06	3.59297e+07	8	8	8	8	0.0329107	0.337927	0.390397	0.658344
P11798	Camk2a	Calcium/calmodulin-dependent protein kinase type II subunit alpha	323	NDGVKESSESTNTTIEDEDTK	monophos-(323)NDGVKESSESTNTTIEDEDTK	8.13164e+06	1.32122e+07	4.0093e+07	5.48893e+06	1.60282e+07	4.09489e+06	1.02e+07	8.78125e+06	1.0297e+07	3.89121e+06	1.94736e+07	7.49351e+06	3.98256e+06	4.03815e+06	3.77684e+06	1.66087e+07	8	8	8	8	0.129962	0.341796	0.0585477	0.288279
P28652	Camk2b	Calcium/calmodulin-dependent protein kinase type II subunit beta	227	AGAYDFPSPEWDTVTPEAK	monophos-(227)AGAYDFPSPEWDTVTPEAK	255367	434582	1.17297e+06	220855	5.00438e+06	220737	831175	760707	591648	454143	1.7774e+06	725529	243889	364453	550868	1.29645e+06	8	8	8	8	0.00823072	0.561007	0.00931622	0.46421
Q6PHZ2	Camk2d	Calcium/calmodulin-dependent protein kinase type II subunit delta	227	AGAYDFPSPEWDTVTPEAK	monophos-(227)AGAYDFPSPEWDTVTPEAK	255367	434582	1.17297e+06	220855	5.00438e+06	220737	831175	760707	591648	454143	1.7774e+06	725529	243889	364453	550868	1.29645e+06	8	8	8	8	0.00823072	0.561007	0.00931622	0.46421
Q6PHZ2	Camk2d	Calcium/calmodulin-dependent protein kinase type II subunit delta	284	QETVDCLKK	monophos-(284)QETVDCLKK	9.31424e+06	1.07019e+07	3.45777e+07	5.39847e+06	4.63121e+06	6.47389e+06	7.1745e+06	6.6982e+06	7.91341e+06	4.54844e+06	3.98466e+07	4.86069e+06	1.47884e+06	8.56367e+06	4.57624e+06	1.49422e+07	8	8	8	8	0.565132	0.969228	0.00310604	0.170128
Q923T9	Camk2g	Calcium/calmodulin-dependent protein kinase type II subunit gamma	227	AGAYDFPSPEWDTVTPEAK	monophos-(227)AGAYDFPSPEWDTVTPEAK	255367	434582	1.17297e+06	220855	5.00438e+06	220737	831175	760707	591648	454143	1.7774e+06	725529	243889	364453	550868	1.29645e+06	8	8	8	8	0.00823072	0.561007	0.00931622	0.46421
Q923T9	Camk2g	Calcium/calmodulin-dependent protein kinase type II subunit gamma	284	QETVECLRK	monophos-(284)QETVECLRK	2.18517e+06	3.48123e+06	3.71434e+06	987948	1.27983e+06	820002	3.61749e+06	2.95355e+06	2.15483e+06	2.3187e+06	3.58425e+06	1.19263e+06	480517	1.03511e+06	2.90246e+06	3.10298e+06	8	8	8	8	0.788148	0.633602	0.691846	0.46892
Q8VBY2	Camkk1	Calcium/calmodulin-dependent protein kinase kinase 1	457	SFGNPFEPQAR	monophos-(457)SFGNPFEPQAR	1.12195e+06	1.02136e+06	1.04509e+06	1.52186e+06	1.22668e+06	708973	5.69178e+06	2.26066e+06	1.46849e+06	1417350	1.63804e+06	2.51851e+06	518675	600544	3.02383e+06	2.93863e+06	8	8	8	8	0.199392	0.930897	0.00286088	0.344019
Q8C078	Camkk2	Calcium/calmodulin-dependent protein kinase kinase 2	508	SLSAPGNLLTK	monophos-(508)SLSAPGNLLTK	178811	174644	285367	280540	96313.9	115768	694693	351136	283516	244077	317043	366565	111385	97245.2	414393	471916	8	8	8	8	0.365282	0.848746	0.00430557	0.74531
Q3UHL1	Camkv	CaM kinase-like vesicle-associated protein	435	SATPATDGRATPATEESTVPATQSSALPAAK	diphos-(435)SATPATDGRATPATEESTVPATQSSALPAAK	4.75891e+06	3.9258e+06	1.05439e+07	455549	2.32326e+07	1.57552e+06	7.08866e+06	1.64261e+06	1.36204e+07	3.8303e+06	3.2136e+06	3.61224e+06	3.70074e+06	2.7389e+06	895093	1.17367e+06	8	8	8	8	0.122948	0.408357	0.167435	0.939088
P35564	Canx	Calnexin	550	QKSDAEEDGVTGSQDEEDSKPK	diphos-(550)QKSDAEEDGVTGSQDEEDSKPK	1.34325e+07	1.16724e+07	5.20339e+07	5.5065e+06	2.21746e+06	1.48585e+06	1.67337e+07	3.56854e+06	1.28124e+07	8.87559e+06	4.45713e+06	3.25191e+06	198903	1.00878e+06	1.72947e+06	1.6819e+07	8	8	8	8	0.0164965	0.280675	0.0482797	0.195208
P35564	Canx	Calnexin	572	AEEDEILNRSPR	monophos-(572)AEEDEILNRSPR	1.36499e+07	1.69065e+07	2.0325e+07	2.04648e+07	9.5649e+06	8.03778e+06	2.47758e+07	2.29905e+07	2.41008e+07	2.56774e+07	2.73624e+07	1.91728e+07	6.24393e+06	7.83467e+06	3.16201e+07	2.91275e+07	8	8	8	8	0.266573	0.303871	0.041056	0.421923
Q8CI71	Ccdc132	Coiled-coil domain-containing protein 132	551	SAYQDYDSDSDVPEELKR	monophos-(551)SAYQDYDSDSDVPEELKR	1.0628e+06	1.10571e+06	1.59305e+06	2.74388e+06	1.83742e+06	774782	4.20947e+06	1.46092e+06	1.80708e+06	3.20039e+06	3.55416e+06	2.85916e+06	462126	978826	2.09665e+06	2.64752e+06	8	8	8	8	0.908491	0.533654	0.571627	0.443209
Q3TVA9	Ccdc136	Coiled-coil domain-containing protein 136	47	GLSLTETELEELR	monophos-(47)GLSLTETELEELR	545282	560267	1.07628e+06	1.09969e+06	1.40445e+06	802603	3.57403e+06	1.86444e+06	806458	797185	1.07409e+06	1.39163e+06	672694	657443	2.34653e+06	1.65782e+06	8	8	8	8	0.19602	0.64896	0.00451931	0.0906673
Q8VDN4	Ccdc92	Coiled-coil domain-containing protein 92	191	SLSAPLHPEFEEVYR	monophos-(191)SLSAPLHPEFEEVYR	465484	559832	1.43549e+06	2.97361e+06	2.0735e+06	535666	889644	2.22895e+06	932092	295272	1.70863e+06	1.70494e+06	502620	509198	1.80705e+06	2.57396e+06	8	8	8	8	0.702983	0.752868	0.955568	0.77061
Q8K2Y9	Ccm2	Malcavernin	387	GIITDSFGR	monophos-(387)GIITDSFGR	237996	224364	459514	445869	146203	211892	638019	486682	333941	285396	560528	505136	98157.6	146866	544053	633005	8	8	8	8	0.708682	0.73808	0.133033	0.847373
Q8BGU5	Ccny	Cyclin-Y	322	RSASADNLILPR	monophos-(322)RSASADNLILPR	6.61524e+06	9.12068e+06	1.47561e+07	1.06551e+07	8.48673e+06	3.51281e+06	2.38364e+07	1.86726e+07	9.81533e+06	6.98639e+06	1.4042e+07	1.83457e+07	3.99605e+06	3.66986e+06	1.8238e+07	2.08259e+07	8	8	8	8	0.971576	0.992361	0.0688947	0.691335
Q9JKC6	Cend1	Cell cycle exit and neuronal differentiation protein 1	6	SASSPKPDTKVPQATAEAK	monophos-(6)SASSPKPDTKVPQATAEAK	1.52836e+06	345669	4.64744e+06	9.33488e+06	678427	152643	3.14956e+06	1.27475e+07	1.1531e+06	87919.3	8.52389e+06	5.24396e+06	609709	1.18455e+06	4.10834e+06	1.71896e+07	8	8	8	8	0.579004	0.796526	0.160251	0.674915
P30275	Ckmt1	Creatine kinase U-type, mitochondrial	354	GTGGVDTAATGSVFDISNLDR	monophos-(354)GTGGVDTAATGSVFDISNLDR	291613	688530	2.03905e+06	329809	433531	297414	908895	1.19987e+06	532427	276323	1.56339e+06	573942	137658	386909	469586	453098	8	8	8	8	0.393852	0.409146	0.114192	0.354329
Q8BRT1	Clasp2	CLIP-associating protein 2	373	SRSDIDVNAAAGAK	monophos-(373)SRSDIDVNAAAGAK	1.71132e+06	2.4693e+06	2.61375e+06	1.64242e+06	2.09606e+06	1.25771e+06	634512	1.68944e+06	4.30612e+06	2.61171e+06	5.811e+06	1.27858e+06	1.25965e+06	1.87514e+06	2.58988e+06	62166.7	8	8	8	8	0.0127403	0.329822	0.117113	0.0416162
Q9D4C9	Clvs1	Clavesin-1	326	SQSVVEAGTLKHEEK	monophos-(326)SQSVVEAGTLKHEEK	460168	1.08643e+06	1.5961e+06	1.03552e+06	611681	206888	1.81125e+06	1.06513e+06	557252	645580	1.80185e+06	879698	193755	240429	1.0342e+06	1.63911e+06	8	8	8	8	0.826428	0.706009	0.467	0.588576
Q8BG92	Clvs2	Clavesin-2	299	SQSVVDPTALKR	monophos-(299)SQSVVDPTALKR	535088	726570	1.45414e+06	710570	1.91346e+06	223694	4.32552e+06	788484	459204	444371	3.9797e+06	1.22366e+06	417340	378103	761071	1.29068e+06	8	8	8	8	0.825346	0.739061	0.730812	0.913192
Q80YA9	Cnksr2	Connector enhancer of kinase suppressor of ras 2	386	GSESPNSFLDQEYRK	monophos-(386)GSESPNSFLDQEYRK	1.46363e+06	3.38996e+06	1.4936e+06	1.56981e+06	1.69911e+06	2.91258e+06	1.21972e+06	768848	1.38032e+06	2.62632e+06	1.28087e+06	2.85776e+06	677187	2.17726e+06	2.40328e+06	3.20369e+06	8	8	8	8	0.989007	0.561695	0.702254	0.78211
Q80YA9	Cnksr2	Connector enhancer of kinase suppressor of ras 2	902	LGDSLQDLYR	monophos-(902)LGDSLQDLYR	363150	483368	824752	1.07204e+06	437862	237847	1.40576e+06	857598	501097	585416	715082	790591	189457	238671	862115	1.59917e+06	8	8	8	8	0.797781	0.906883	0.0344685	0.775767
P16330	Cnp	2',3'-cyclic-nucleotide 3'-phosphodiesterase	8	SHTFLPK	monophos-(8)SHTFLPK	411702	1.18625e+06	1.5841e+06	1.84156e+06	626510	280015	3.50501e+06	3.0275e+06	471887	256365	3.78005e+06	1.33525e+06	391826	988889	1.00475e+06	2.11149e+06	8	8	8	8	0.959345	0.66056	0.832421	0.825417
P16330	Cnp	2',3'-cyclic-nucleotide 3'-phosphodiesterase	163	NQWQLSADDLKK	monophos-(163)NQWQLSADDLKK	678809	539115	830822	600294	435643	215852	2.55098e+06	1.53422e+06	785818	323115	4.12273e+06	1.00802e+06	283813	380066	888692	1.31445e+06	8	8	8	8	0.209749	0.68585	0.291478	0.762942
O88587	Comt	Catechol O-methyltransferase	252	AVYQGPGSSPVKS	monophos-(252)AVYQGPGSSPVKS	1.53207e+06	2.06922e+06	2.30109e+06	4.74099e+06	1.79364e+06	408993	9.60351e+06	1.09908e+06	2.20539e+06	1.51594e+06	6.23487e+06	3.83856e+06	343740	519269	3.10102e+06	6.23072e+06	8	8	8	8	0.527783	0.967612	0.0962679	0.901903
Q64010	Crk	Adapter molecule crk	38	DSSTSPGDYVLSVSENSR	monophos-(38)DSSTSPGDYVLSVSENSR	1.83496e+06	2.37019e+06	5.09914e+06	2.19881e+06	3.07487e+06	1.04432e+06	2.96394e+06	2.74281e+06	2.91712e+06	1789100	1.10108e+07	1.85267e+06	1.732e+06	1.41524e+06	1.1818e+06	4.48266e+06	8	8	8	8	0.0149868	0.62225	0.0191046	0.305035
P97427	Crmp1	Dihydropyrimidinase-related protein 1	6	KSIPHITSDR	monophos-(6)KSIPHITSDR	7.73377e+06	1.34935e+07	1.6241e+07	1.00669e+07	1.12991e+07	5.03361e+06	4.35031e+07	2.29208e+07	1.51796e+07	1.46472e+07	1.86155e+07	1.79319e+07	6.44974e+06	4.61636e+06	1.97792e+07	2.3706e+07	8	8	8	8	0.120054	0.815463	0.00352102	0.564566
P97427	Crmp1	Dihydropyrimidinase-related protein 1	496	GMYDGPVYEVPATPK	monophos-(496)GMYDGPVYEVPATPK	4.35415e+06	5.2755e+06	6.27542e+06	4.73187e+06	4.44178e+06	2.96374e+06	1.24e+07	5.95523e+06	7.80667e+06	6.87341e+06	5.71956e+06	8.38507e+06	3.26404e+06	2.7861e+06	5922700	9.85461e+06	8	8	8	8	0.685307	0.697667	0.0321076	0.867315
P97427	Crmp1	Dihydropyrimidinase-related protein 1	532	NLHQSNFSLSGAQIDDNNPRR	diphos-(532)NLHQSNFSLSGAQIDDNNPRR	1.135e+06	1.24437e+06	2.80625e+06	1.2725e+06	490800	972360	1.12932e+06	1.49198e+06	725041	518587	1.54267e+06	910143	652233	647704	1.12914e+06	1.02568e+06	8	8	8	8	0.0878692	0.130854	0.0630823	0.252369
P97427	Crmp1	Dihydropyrimidinase-related protein 1	532	NLHQSNFSLSGAQIDDNNPR	monophos-(532)NLHQSNFSLSGAQIDDNNPR	6.47575e+06	5.58103e+06	9.83663e+06	2.65357e+06	1.93009e+06	2.59849e+06	7.05915e+06	3.52582e+06	7.03609e+06	5.0117e+06	5.79712e+06	1.88252e+06	1.94236e+06	2.83756e+06	2.56617e+06	6.19267e+06	8	8	8	8	0.475513	0.522635	0.538235	0.103735
P26231	Ctnna1	Catenin alpha-1	633	TPEELDDSDFETEDFDVR	monophos-(633)TPEELDDSDFETEDFDVR	11511	414853	1.80975e+06	2.16753e+06	351911	581019	1.40222e+06	3.19306e+06	124648	626989	1.30124e+06	1.67798e+06	416870	516087	2.65147e+06	3.23714e+06	8	8	8	8	0.940389	0.891262	0.270467	0.34532
P26231	Ctnna1	Catenin alpha-1	651	SRTSVQTEDDQLIAGQSAR	diphos-(651)SRTSVQTEDDQLIAGQSAR	6.34279e+06	6.63701e+06	1.26048e+07	7.09983e+06	6.15831e+06	2.75304e+06	1.35339e+07	5.29847e+06	1.09893e+07	7.68496e+06	1.43091e+07	1.49244e+07	1.5187e+06	3.98022e+06	5.4042e+06	6.66852e+06	8	8	8	8	0.482844	0.772548	0.967468	0.0278501
P26231	Ctnna1	Catenin alpha-1	653	TSVQTEDDQLIAGQSAR	diphos-(653)TSVQTEDDQLIAGQSAR	561406	403379	354915	761057	231460	221720	1.08299e+06	987310	604844	1.12034e+06	454148	391487	274032	256527	1.01441e+06	787330	8	8	8	8	0.975915	0.8255	0.274998	0.880325
Q61301	Ctnna2	Catenin alpha-2	245	QVQEAIAGISSAAQATSPTDEAK	monophos-(245)QVQEAIAGISSAAQATSPTDEAK	904302	1.49665e+06	5.21534e+06	522562	2.23494e+06	307035	5.9964e+06	907283	6.25086e+06	1953924	7.13041e+06	5.4868e+06	316787	286498	6.11656e+06	8.36268e+06	8	8	8	8	0.354586	0.115004	0.607064	0.7149
Q61301	Ctnna2	Catenin alpha-2	631	TPEELEDDSDFEQEDYDVR	monophos-(631)TPEELEDDSDFEQEDYDVR	78544.9	2.13665e+06	1.0689e+07	1.17514e+07	1.96855e+06	3.85213e+06	1.85608e+07	9.48691e+06	160273	3.99918e+06	6.72806e+06	1.10416e+07	2.62615e+06	3.05061e+06	9.62003e+06	1.72464e+07	8	8	8	8	0.744885	0.867898	0.445919	0.410042
Q61301	Ctnna2	Catenin alpha-2	650	SRTSVQTEDDQLIAGQSAR	diphos-(650)SRTSVQTEDDQLIAGQSAR	6.34279e+06	6.63701e+06	1.26048e+07	7.09983e+06	6.15831e+06	2.75304e+06	1.35339e+07	5.29847e+06	1.09893e+07	7.68496e+06	1.43091e+07	1.49244e+07	1.5187e+06	3.98022e+06	5.4042e+06	6.66852e+06	8	8	8	8	0.482844	0.772548	0.967468	0.0278501
Q61301	Ctnna2	Catenin alpha-2	652	TSVQTEDDQLIAGQSAR	diphos-(652)TSVQTEDDQLIAGQSAR	561406	403379	354915	761057	231460	221720	1.08299e+06	987310	604844	1.12034e+06	454148	391487	274032	256527	1.01441e+06	787330	8	8	8	8	0.975915	0.8255	0.274998	0.880325
Q02248	Ctnnb1	Catenin beta-1	549	RTSMGGTQQQFVEGVR	monophos-(549)RTSMGGTQQQFVEGVR	1.96542e+06	5.47548e+06	9.47618e+06	3.50072e+06	4.20355e+06	720607	7.18832e+06	2.92272e+06	5.76454e+06	8.01038e+06	4.87294e+06	3.64195e+06	3.35646e+06	1.29272e+06	1.54047e+06	1.98247e+06	8	8	8	8	0.595012	0.639054	0.671278	0.0504145
O35927	Ctnnd2	Catenin delta-2	261	GGSPLTTTQGGSPTK	diphos-(261)GGSPLTTTQGGSPTK	1.01898e+06	1.38087e+06	2.49527e+06	4.16225e+06	1.40384e+06	930565	2.88168e+06	1.96478e+06	1.38765e+06	1875609	2.34541e+06	1.31428e+06	694584	1.35932e+06	2.36477e+06	2.79091e+06	8	8	8	8	0.250112	0.577914	0.605208	0.675154
O35927	Ctnnd2	Catenin delta-2	408	ALQSPEHHIDPIYEDR	monophos-(408)ALQSPEHHIDPIYEDR	3.59236e+06	4.59548e+06	3.75339e+06	3.50511e+06	1.56017e+06	1.3493e+06	3.1643e+06	4.28882e+06	5.26368e+06	3.16705e+06	6.12967e+06	3.9026e+06	2.88341e+06	862397	5.23238e+06	4.89966e+06	8	8	8	8	0.359171	0.283685	0.208991	0.102863
O35927	Ctnnd2	Catenin delta-2	451	TSTAPSSPGVDSVPLQR	monophos-(451)TSTAPSSPGVDSVPLQR	1.81294e+06	2.28349e+06	981942	1.05861e+06	1.11911e+06	948576	1.00685e+06	760400	1.14805e+06	2.47382e+06	2.02815e+06	852095	316368	439786	1.09193e+06	2.33914e+06	8	8	8	8	0.229613	0.801394	0.912918	0.0881712
O35927	Ctnnd2	Catenin delta-2	468	TGSQHGPQNAAAATFQR	monophos-(468)TGSQHGPQNAAAATFQR	2.35357e+06	1.77857e+06	3.45651e+06	735385	524199	385544	1.59212e+06	906725	3.86671e+06	1.26118e+06	2.80899e+06	783013	814981	1.96976e+06	1.11704e+06	1.31366e+06	8	8	8	8	0.933497	0.615097	0.0509496	0.0387411
O35927	Ctnnd2	Catenin delta-2	528	SPSIDSIQKDPR	monophos-(528)SPSIDSIQKDPR	825177	1.21556e+06	400554	1.21665e+06	566107	979851	705794	453898	1.01231e+06	1.81464e+06	940413	1.82794e+06	540047	147790	2.39088e+06	659510	8	8	8	8	0.035132	0.237191	0.384966	0.254859
Q60598	Cttn	Src substrate cortactin	398	KQTPPASPSPQPIEDRPPSSPIYEDAAPFK	diphos-(398)KQTPPASPSPQPIEDRPPSSPIYEDAAPFK	2.3164e+07	1.33403e+07	1.92257e+07	1.62518e+07	2.40694e+07	1.35815e+07	3.89349e+07	3.24669e+07	2.42105e+07	2.10949e+07	1.95496e+07	2.90871e+07	9.83761e+06	1.09415e+07	1.56028e+07	4.74142e+07	8	8	8	8	0.482202	0.939723	0.0118997	0.540119
Q60598	Cttn	Src substrate cortactin	398	KQTPPASPSPQPIEDRPPSSPIYEDAAPFK	monophos-(398)KQTPPASPSPQPIEDRPPSSPIYEDAAPFK	1.39813e+06	1.55358e+06	4.26461e+06	1.0442e+06	264289	1.07506e+06	6.22561e+06	854880	6.05603e+06	2.51805e+06	1.71956e+06	3.82175e+06	372030	996048	1.36124e+06	7.1308e+06	8	8	8	8	0.643284	0.435148	0.262366	0.663726
Q0PHV7	Dact3	Dapper homolog 3	164	SLGDASPSAPESVGAR	monophos-(164)SLGDASPSAPESVGAR	450139	580753	695633	537186	196679	345449	1.12618e+06	567829	565843	619526	908638	426022	182260	301751	857407	828332	8	8	8	8	0.955604	0.864027	0.0422427	0.7353
Q9QXS6	Dbn1	Drebrin	139	LSSPVLHR	monophos-(139)LSSPVLHR	2.05419e+06	3.66351e+06	3.40277e+06	2.78232e+06	1.25865e+06	1.05562e+06	3.20501e+06	3.00694e+06	2.66299e+06	3.58913e+06	3.71641e+06	3.00557e+06	1.04724e+06	836467	3.00126e+06	4.39578e+06	8	8	8	8	0.539036	0.692065	0.0458711	0.118934
Q9QXS6	Dbn1	Drebrin	645	EGTQASEGYFSQSQEEEFAQSEEPCAK	monophos-(645)EGTQASEGYFSQSQEEEFAQSEEPCAK	1.78689e+06	1.30707e+06	3.37908e+06	1.40087e+06	1.86667e+06	2.18298e+06	1.79354e+06	918901	1.48552e+06	1.44169e+06	4.58603e+06	1.53814e+06	942850	1.2176e+06	1.07403e+06	3.41315e+06	8	8	8	8	0.152278	0.806498	0.371398	0.412605
Q62418	Dbnl	Drebrin-like protein	272	ERAMSTTSVTSSQPGK	monophos-(272)ERAMSTTSVTSSQPGK	1.35009e+06	3.23324e+06	1.40104e+06	395081	833868	657610	856968	233572	993611	1.86044e+06	1.64979e+06	308997	1.341e+06	685729	803160	774726	8	8	8	8	0.141457	0.861468	0.00876397	0.104773
Q62418	Dbnl	Drebrin-like protein	296	QLTQPETSYGR	monophos-(296)QLTQPETSYGR	941123	1.13387e+06	1.30698e+06	540065	540213	419462	1.8726e+06	1.22105e+06	1.07641e+06	638963	1.97399e+06	438110	193454	433794	953458	1.49349e+06	8	8	8	8	0.602771	0.729962	0.645052	0.680547
Q9JLM8	Dclk1	Serine/threonine-protein kinase DCLK1	329	SPSPSPTSPGSLRK	monophos-(329)SPSPSPTSPGSLRK	3.88996e+06	7.01058e+06	7.2994e+06	4.29518e+06	2.43107e+06	3.76168e+06	5.61083e+06	8.50806e+06	6.18736e+06	7.25653e+06	1.01144e+07	2.94229e+06	1.9365e+06	1.21542e+06	7.73429e+06	5.1969e+06	8	8	8	8	0.325975	0.983493	0.714577	0.230113
Q9JLM8	Dclk1	Serine/threonine-protein kinase DCLK1	345	ISQHGGSSTSLSSTK	diphos-(345)ISQHGGSSTSLSSTK	839132	2.94742e+06	3.4265e+06	2.04748e+06	2.2854e+06	1.25255e+06	1.47131e+06	4.03661e+06	1.03376e+06	1.39231e+06	4.76884e+06	1.22683e+06	847276	1.48385e+06	2.18401e+06	1.79126e+06	8	8	8	8	0.759847	0.463523	0.374694	0.635084
Q9JLM8	Dclk1	Serine/threonine-protein kinase DCLK1	345	ISQHGGSSTSLSSTK	monophos-(345)ISQHGGSSTSLSSTK	2.17176e+06	3.13998e+06	6.10499e+06	1.84413e+06	1.36624e+06	1.37745e+06	1.59521e+06	2.14321e+06	3.99769e+06	5.35842e+06	3.27865e+06	1.85968e+06	1.36799e+06	2.8859e+06	305054	3.1886e+06	8	8	8	8	0.994328	0.698499	0.176758	0.021489
Q9JLM8	Dclk1	Serine/threonine-protein kinase DCLK1	388	REESEEGFQIPATITER	monophos-(388)REESEEGFQIPATITER	1.16698e+06	2.15596e+06	3.04902e+06	3.30926e+06	848684	1.09327e+06	2.88148e+06	2.14143e+06	1.69621e+06	1.81656e+06	2.51937e+06	2.96724e+06	593066	1.02737e+06	3.68458e+06	2.84148e+06	8	8	8	8	0.82537	0.902565	0.282337	0.375141
Q9JLM8	Dclk1	Serine/threonine-protein kinase DCLK1	726	AQPAPPELNSESEDYSPSSSETVR	diphos-(726)AQPAPPELNSESEDYSPSSSETVR	1.66803e+06	1.9954e+06	1.10185e+07	2.53949e+06	1.89788e+06	870602	1.44268e+06	928233	4.7357e+06	4.68083e+06	4.9613e+06	2.2923e+06	928499	2.10841e+06	1.09242e+06	2.22168e+06	8	8	8	8	0.0827433	0.951337	0.000231063	0.036033
B1AZP2	Dlgap4	Disks large-associated protein 4	400	ATQQSLGEQSNPR	monophos-(400)ATQQSLGEQSNPR	407152	552342	362883	390404	112514	273305	367554	215972	395534	471709	558170	167054	111110	211275	573835	440660	8	8	8	8	0.45092	0.702189	0.494172	0.10599
B1AZP2	Dlgap4	Disks large-associated protein 4	414	SLDRLDSVDMLLPSK	diphos-(414)SLDRLDSVDMLLPSK	431306	534744	2.0311e+06	2.45665e+06	866447	1.08445e+06	2.95035e+06	2.25195e+06	271491	367324	1.28172e+06	1.3677e+06	460996	974552	1.98369e+06	1.67822e+06	8	8	8	8	0.300905	0.216653	0.988423	0.308819
Q9WV69	Dmtn	Dematin	19	DSSVPGSPSSIVAK	monophos-(19)DSSVPGSPSSIVAK	1.32158e+06	1.61582e+06	1.68125e+06	788913	951071	397689	3.92415e+06	3.22631e+06	1.99942e+06	1.14354e+06	5.59127e+06	1.76964e+06	415091	485632	3.63947e+06	1.71296e+06	8	8	8	8	0.37489	0.643077	0.974902	0.851018
Q9WV69	Dmtn	Dematin	89	STSPPPSPEVWAESR	diphos-(89)STSPPPSPEVWAESR	9.17759e+06	7.07603e+06	1.32997e+07	1.01888e+07	1.0607e+07	8.86451e+06	3.70635e+07	1.30307e+07	7.33092e+06	8.34256e+06	2.06301e+07	2.03708e+07	5.00433e+06	8.67599e+06	1.63783e+07	1.28826e+07	8	8	8	8	0.241408	0.768682	0.151241	0.624389
Q9WV69	Dmtn	Dematin	89	STSPPPSPEVWAESR	monophos-(89)STSPPPSPEVWAESR	1.1885e+07	1.2224e+07	2.76968e+07	2.43358e+07	2.28643e+07	1.16392e+07	3.26083e+07	2.25277e+07	2.42308e+07	1.11634e+07	1.52094e+07	3.85807e+07	1.39354e+07	7.93925e+06	3.73048e+07	4.25218e+07	8	8	8	8	0.169655	0.586327	0.515539	0.572664
Q9WV69	Dmtn	Dematin	286	SSSLPSYGR	monophos-(286)SSSLPSYGR	1.59924e+06	1.95178e+06	4.44337e+06	1.45914e+06	1.65456e+06	655649	2.168e+06	2.15899e+06	2.54849e+06	1.54999e+06	6.05705e+06	2.26683e+06	760550	915164	1.81555e+06	8.54069e+06	8	8	8	8	0.025851	0.346119	0.263187	0.716995
Q9WV69	Dmtn	Dematin	327	MDRGNSLPCVLEQK	monophos-(327)MDRGNSLPCVLEQK	2.25432e+06	2.46704e+06	5.38232e+06	2.0097e+06	3.96461e+06	1.26259e+06	4.01677e+06	3.43269e+06	3.39125e+06	1.55713e+06	6.17086e+06	3.13255e+06	1.8102e+06	1.30552e+06	3.45894e+06	4.8328e+06	8	8	8	8	0.563887	0.888461	0.625935	0.71224
Q9WV69	Dmtn	Dematin	369	HLSAEDFSR	monophos-(369)HLSAEDFSR	957963	1.29178e+06	2.14275e+06	1.04281e+06	1.06467e+06	745428	2.74856e+06	2.19669e+06	1.28543e+06	370632	3.14071e+06	1.47401e+06	638811	454438	1.81792e+06	2.69676e+06	8	8	8	8	0.393108	0.93157	0.783622	0.856366
Q8BPN8	Dmxl2	DmX-like protein 2	1852	NLASPEGTLATLGLK	monophos-(1852)NLASPEGTLATLGLK	36723.6	83076.9	462134	182530	428191	58422.5	255057	207530	141234	240594	135187	560575	650372	66777.9	179098	306669	8	8	8	8	0.493324	0.464333	0.888003	0.691024
P60904	Dnajc5	DnaJ homolog subfamily C member 5	139	APEGEETEFYVSPEDLEAQLQSDER	monophos-(139)APEGEETEFYVSPEDLEAQLQSDER	2.39627e+06	1.74533e+06	2.25832e+07	1.02437e+07	6.76833e+06	4.49333e+06	1.27687e+07	6.16214e+06	4.79528e+06	2.1139e+06	3.02109e+07	1.62151e+07	1.92404e+06	5.49553e+06	2.14521e+07	1.76864e+07	8	8	8	8	0.286196	0.369342	0.272626	0.713532
O08553	Dpysl2	Dihydropyrimidinase-related protein 2	496	GLYDGPVCEVSVTPK	diphos-(496)GLYDGPVCEVSVTPK	1.23536e+07	8.93493e+06	2.30792e+07	8.84451e+06	9.7779e+06	1.36297e+07	1.58296e+07	2.00611e+07	2.70853e+07	1.35854e+07	1.06829e+07	1.92125e+07	1.20055e+07	1.4303e+07	8.99442e+06	1.85336e+07	8	8	8	8	0.793018	0.602326	0.162734	0.641301
O08553	Dpysl2	Dihydropyrimidinase-related protein 2	496	GLYDGPVCEVSVTPK	monophos-(496)GLYDGPVCEVSVTPK	1.39842e+07	1.32785e+07	1.83543e+07	1.31932e+07	1.76262e+07	9.98587e+06	3.89547e+07	1.60616e+07	1.88891e+07	1.83927e+07	1.94472e+07	2.35382e+07	8.3629e+06	8.79133e+06	2.32316e+07	2.925e+07	8	8	8	8	0.564265	0.79882	0.00965176	0.694658
O08553	Dpysl2	Dihydropyrimidinase-related protein 2	511	TVTPASSAKTSPAK	diphos-(511)TVTPASSAKTSPAK	6.0138e+06	4.56446e+06	1.12674e+07	9.74216e+06	1.24752e+07	7.28623e+06	3.33415e+06	9.59614e+06	8.11293e+06	2.54324e+06	3.12541e+07	9.54553e+06	3.84558e+06	7.6038e+06	561155	6.74457e+06	8	8	8	8	0.0108383	0.840644	0.036939	0.277127
O08553	Dpysl2	Dihydropyrimidinase-related protein 2	520	TSPAKQQAPPVR	monophos-(520)TSPAKQQAPPVR	819393	318203	1.24572e+07	3.03384e+06	9.1781e+06	1.54125e+06	1.11405e+06	1.04552e+06	1.15656e+06	375308	3.27905e+06	1.18661e+07	3.66589e+06	2.40606e+06	1.39849e+06	5.37094e+06	8	8	8	8	0.581216	0.999485	0.148852	0.651146
O08553	Dpysl2	Dihydropyrimidinase-related protein 2	532	NLHQSGFSLSGAQIDDNIPRR	diphos-(532)NLHQSGFSLSGAQIDDNIPRR	4.27061e+06	4.70313e+06	9.77634e+06	1.30067e+07	9.0196e+06	6.53692e+06	2.27945e+07	1.37299e+07	7.93925e+06	5.09555e+06	1.33893e+07	1.75227e+07	5.79186e+06	1.18348e+07	1.11169e+07	1.95338e+07	8	8	8	8	0.698632	0.716948	0.585131	0.277181
O08553	Dpysl2	Dihydropyrimidinase-related protein 2	532	NLHQSGFSLSGAQIDDNIPR	monophos-(532)NLHQSGFSLSGAQIDDNIPR	2.19464e+07	1.07146e+07	3.16465e+07	3.80271e+07	2.24194e+07	3.09986e+07	7.4628e+07	1.22473e+07	2.52058e+07	1.41978e+07	2.64975e+07	4.61593e+07	2.1142e+07	2.01285e+07	3.6049e+07	4.47889e+07	8	8	8	8	0.177102	0.900228	0.194189	0.472662
Q62188	Dpysl3	Dihydropyrimidinase-related protein 3	496	GMYDGPVFDLTTTPKGGTPAGSTR	diphos-(496)GMYDGPVFDLTTTPKGGTPAGSTR	368556	212935	4.60932e+06	1.06469e+06	3.5645e+06	307622	3.29164e+06	3.47333e+06	1.23371e+06	491688	1.50766e+06	4.4541e+06	1.61532e+06	1.33343e+06	1.7739e+06	4.10861e+06	8	8	8	8	0.554097	0.954788	0.483061	0.396194
Q62188	Dpysl3	Dihydropyrimidinase-related protein 3	496	GMYDGPVFDLTTTPK	monophos-(496)GMYDGPVFDLTTTPK	994406	1.27594e+06	2.0146e+06	1.73902e+06	4.9174e+06	1.20534e+06	6.07331e+06	5.32003e+06	1.63407e+06	1.44626e+06	2.57869e+06	3.6667e+06	2.10692e+06	1.10554e+06	3.43732e+06	3.57234e+06	8	8	8	8	0.0748492	0.557322	0.0532602	0.0527303
Q62188	Dpysl3	Dihydropyrimidinase-related protein 3	511	GGTPAGSTRGSPTRPNPPVR	diphos-(511)GGTPAGSTRGSPTRPNPPVR	2.54347e+06	4.82714e+06	1.38754e+07	810291	9.41813e+06	901404	1.08757e+07	2.12668e+07	1.08072e+07	8.76932e+06	1.5868e+07	5.53592e+06	472564	5.77651e+06	2.35714e+06	1.25195e+07	8	8	8	8	0.412527	0.924889	0.485781	0.982823
Q62188	Dpysl3	Dihydropyrimidinase-related protein 3	520	GSPTRPNPPVR	monophos-(520)GSPTRPNPPVR	9.45049e+06	1.23989e+07	1.80591e+07	8.67602e+06	1.41197e+07	4.52632e+06	2.8044e+07	1.63602e+07	1.94189e+07	1.26925e+07	2.84381e+07	1.51876e+07	6.8461e+06	5.4504e+06	1.72051e+07	2.97084e+07	8	8	8	8	0.581255	0.483313	0.299624	0.951022
Q9DD18	Dtd1	D-tyrosyl-tRNA(Tyr) deacylase 1	193	SASSGAEGDVSSEREP	monophos-(193)SASSGAEGDVSSEREP	646879	1.24972e+06	2.55978e+06	1.90957e+06	464281	566965	5.40718e+06	409804	1.03689e+06	608970	1.05343e+06	2.45121e+06	394290	619071	296974	1.96765e+06	8	8	8	8	0.0539179	0.380867	0.0451708	0.80329
O88485	Dync1i1	Cytoplasmic dynein 1 intermediate chain 1	151	ETQTPLATHQSEEDEEDEEMVEPK	monophos-(151)ETQTPLATHQSEEDEEDEEMVEPK	3.17212e+06	9.2534e+06	6.97317e+06	2.37156e+06	1.20493e+06	1.25812e+06	5.69224e+06	2.12372e+06	1.20325e+07	1.30676e+07	4.01878e+06	4.04177e+06	2.77293e+06	1.82103e+06	5.94492e+06	7.01942e+06	8	8	8	8	0.385584	0.218324	0.156249	0.0644857
Q8R1Q8	Dync1li1	Cytoplasmic dynein 1 light intermediate chain 1	192	DFQEYVEPGEDFPASPQRR	monophos-(192)DFQEYVEPGEDFPASPQRR	6.25708e+06	8.69559e+06	1.93263e+07	5.78846e+06	9.6816e+06	3.81705e+06	1.95275e+07	1.30708e+07	1.21674e+07	5.82382e+06	1.93859e+07	1.59299e+07	4.79311e+06	4.96986e+06	1.13381e+07	1.79245e+07	8	8	8	8	0.955706	0.799662	0.963886	0.73398
Q8R1Q8	Dync1li1	Cytoplasmic dynein 1 light intermediate chain 1	504	KPASVSPTTPTSPTEGEAS	diphos-(504)KPASVSPTTPTSPTEGEAS	3.37168e+06	4.80654e+06	7.26097e+06	3.20114e+06	6.38698e+06	2.4269e+06	2.85283e+06	8.1183e+06	6.07019e+06	5.14347e+06	9.68104e+06	5.23593e+06	1.67039e+06	4.93343e+06	6.52307e+06	8.45588e+06	8	8	8	8	0.798525	0.331703	0.587252	0.726103
Q8R1Q8	Dync1li1	Cytoplasmic dynein 1 light intermediate chain 1	504	KPASVSPTTPTSPTEGEAS	monophos-(504)KPASVSPTTPTSPTEGEAS	4.71595e+06	3.84564e+06	9.73986e+06	3.24752e+06	3.44448e+06	1.85792e+06	7.35383e+06	3.15958e+06	6.37179e+06	2.51178e+06	1.28906e+07	2.85571e+06	1.76862e+06	1.60716e+06	5.56699e+06	4.21569e+06	8	8	8	8	0.362681	0.974174	0.132441	0.173649
Q6PDL0	Dync1li2	Cytoplasmic dynein 1 light intermediate chain 2	179	EFQDYIEPEEGCQGSPQRR	monophos-(179)EFQDYIEPEEGCQGSPQRR	2.16078e+06	2.92534e+06	9.74168e+06	769581	4.4382e+06	1.07846e+06	2.29815e+06	2.36225e+06	5.23823e+06	2536650	8.3667e+06	4.1312e+06	1.94336e+06	2.14546e+06	1.31056e+06	3.60793e+06	8	8	8	8	0.573979	0.740598	0.0146716	0.111196
P57776	Eef1d	Elongation factor 1-delta	123	ATAPQTQHVSPMR	monophos-(123)ATAPQTQHVSPMR	382445	2.19658e+06	575894	820465	488669	880063	1.04298e+06	597067	2.07889e+06	2.21031e+06	1.12327e+06	1.35965e+06	532075	384267	1.91773e+06	5.51828e+06	8	8	8	8	0.0144953	0.128806	0.0403643	0.910526
Q9D8Y0	Efhd2	EF-hand domain-containing protein D2	61	RADLNQGIGEPQSPSR	monophos-(61)RADLNQGIGEPQSPSR	1.97319e+06	5.90998e+06	3.35005e+06	4.00394e+06	3.28276e+06	1.10323e+06	5.14578e+06	4.50137e+06	978004	1.65184e+06	8.38168e+06	4.17171e+06	834848	506321	700522	7.13204e+06	8	8	8	8	0.0918939	0.630242	0.952737	0.477498
Q9QXY6	Ehd3	EH domain-containing protein 3	443	DKPMYDEIFYTLSPVDGK	monophos-(443)DKPMYDEIFYTLSPVDGK	1.19835e+06	1.52226e+06	5.60594e+06	2.48966e+06	3.91716e+06	1.93801e+06	8.24227e+06	5.66189e+06	2.21971e+06	1.48514e+06	6.08252e+06	5.61457e+06	1.89039e+06	2.12838e+06	5.2641e+06	6.10269e+06	8	8	8	8	0.640657	0.981919	0.804898	0.331367
Q8CHW4	Eif2b5	Translation initiation factor eIF-2B subunit epsilon	537	AGSPQLDDIR	monophos-(537)AGSPQLDDIR	442469	789500	1.36188e+06	1.37548e+06	1.02243e+06	204531	4.52696e+07	1.14266e+06	1.02535e+06	1.09553e+06	1.1743e+06	990471	250270	296958	907286	1.92169e+06	8	8	8	8	1.77334e-09	0.355225	4.006e-11	0.368455
Q8JZQ9	Eif3b	Eukaryotic translation initiation factor 3 subunit B	61	AKPAAQSEEETATSPAASPTPQSAER	diphos-(61)AKPAAQSEEETATSPAASPTPQSAER	493648	1.76342e+06	4.27672e+06	517488	1.09356e+06	211514	871975	470920	1.34006e+06	3.27097e+06	1.20669e+06	630512	1.04159e+06	484207	991544	650512	8	8	8	8	0.308414	0.985584	0.000990794	0.0941211
Q9Z1D1	Eif3g	Eukaryotic translation initiation factor 3 subunit G	32	GIPLPTGDTSPEPELLPGDPLPPPK	monophos-(32)GIPLPTGDTSPEPELLPGDPLPPPK	993031	1.49427e+06	352665	2.18905e+06	1.88642e+06	2.72146e+06	5.3493e+06	2.74478e+06	1.49919e+06	771433	8.50229e+06	5.24548e+06	977245	1.42817e+06	4.09393e+06	8.59591e+06	8	8	8	8	0.0578981	0.211089	0.772579	0.537118
Q61701	Elavl4	ELAV-like protein 4	34	NCPSPMQTGAATDDSK	monophos-(34)NCPSPMQTGAATDDSK	608637	1.19694e+06	1.91632e+06	278884	626067	391625	629695	727029	852167	633511	1.82834e+06	489860	393888	511706	538586	793422	8	8	8	8	0.731398	0.868515	0.00114658	0.11306
P17182	Eno1	Alpha-enolase	256	YDLDFKSPDDPSR	monophos-(256)YDLDFKSPDDPSR	2.31506e+06	2.94471e+06	7.58947e+06	1.69248e+06	2.2817e+06	1.42573e+06	4.92154e+06	5.50713e+06	4.46831e+06	2.06481e+06	1.04063e+07	4.21063e+06	943904	1.46994e+06	4.12515e+06	6.19933e+06	8	8	8	8	0.399031	0.631272	0.324723	0.412902
Q9Z2H5	Epb41l1	Band 4.1-like protein 1	536	RLPSSPASPSPK	diphos-(536)RLPSSPASPSPK	975684	1.78076e+06	2.83348e+06	1.36953e+06	1.90606e+06	485101	3.39522e+06	707903	2.0316e+06	3.35427e+06	1.74895e+06	1.99276e+06	2.38289e+06	679752	1.38793e+06	2.33317e+06	8	8	8	8	0.496621	0.510177	0.454763	0.450471
Q9WV92	Epb41l3	Band 4.1-like protein 3	483	GISQTNLITTVTPEKK	diphos-(483)GISQTNLITTVTPEKK	894275	2.17221e+06	3.45576e+06	2.39852e+06	2.98618e+06	1.16473e+06	3.15875e+06	4.43935e+06	1.45173e+06	3.003e+06	1.82166e+06	2.40964e+06	2.23761e+06	1.37919e+06	1.7356e+06	3.64027e+06	8	8	8	8	0.308747	0.468899	0.385946	0.447355
Q9WV92	Epb41l3	Band 4.1-like protein 3	483	GISQTNLITTVTPEKK	monophos-(483)GISQTNLITTVTPEKK	329707	1.02081e+06	1.91126e+06	1.57959e+06	417188	788089	2.43867e+06	1.50406e+06	577766	1.30169e+06	862201	2.18379e+06	1.89277e+06	527038	589385	1.69572e+06	8	8	8	8	0.765396	0.899798	0.698155	0.975915
Q80VP1	Epn1	Epsin-1	410	TALPTSGSSTGELELLAGEVPAR	diphos-(410)TALPTSGSSTGELELLAGEVPAR	797292	2.61448e+06	5.28838e+06	6.24715e+06	1.4108e+06	2.05312e+06	3.85849e+06	4.21744e+06	1.24981e+06	1.97953e+06	4.30716e+06	5.69206e+06	1.70569e+06	2.79848e+06	5.59753e+06	4.00276e+06	8	8	8	8	0.805193	0.909555	0.335902	0.733373
Q80VP1	Epn1	Epsin-1	410	TALPTSGSSTGELELLAGEVPAR	monophos-(410)TALPTSGSSTGELELLAGEVPAR	2.19821e+06	3.1388e+06	3.4682e+06	7.60113e+06	4.09608e+06	3.16067e+06	1.17487e+07	6.08544e+06	3.79986e+06	4.22618e+06	5.91462e+06	7.23987e+06	2.93589e+06	3.71097e+06	1.34091e+07	8.04981e+06	8	8	8	8	0.842438	0.566618	0.0790524	0.241736
Q8CHU3	Epn2	Epsin-2	170	GSSQPNLSTSYSEQEYGK	monophos-(170)GSSQPNLSTSYSEQEYGK	1.6753e+06	2.52396e+06	2.76642e+06	1.08571e+06	1.98068e+06	1026000	1.81844e+06	600741	2.47318e+06	1.4381e+06	3.00987e+06	778921	835796	1.02125e+06	1.40668e+06	2.25485e+06	8	8	8	8	0.800244	0.936023	0.395313	0.118771
Q8CHU3	Epn2	Epsin-2	440	TTSPDLFESQSLTSASSKPSSAR	monophos-(440)TTSPDLFESQSLTSASSKPSSAR	940529	1.48936e+06	2.28416e+06	1.06007e+06	2.02723e+06	591617	1.38916e+06	657181	1.78652e+06	1.75489e+06	2.13213e+06	1.6082e+06	790613	817441	2.32132e+06	1.65909e+06	8	8	8	8	0.784435	0.315724	0.373704	0.244449
P70429	Evl	Ena/VASP-like protein	326	SNSVEKPVSSLLSR	monophos-(326)SNSVEKPVSSLLSR	575244	1.75346e+06	3.04788e+06	229162	704917	692113	828540	658837	954150	1.00601e+06	1.79551e+06	975858	412077	953915	636888	1.59746e+06	8	8	8	8	0.0876147	0.957051	0.0272931	0.18633
Q3TY60	Fam131b	Protein FAM131B	108	DTDAYSDLSDGEKEAR	monophos-(108)DTDAYSDLSDGEKEAR	769767	1.22604e+06	1.56333e+06	862920	1.01238e+06	404669	1.25387e+06	418567	1.58683e+06	606980	1.53571e+06	1.38371e+06	241808	225844	422791	3.06154e+06	8	8	8	8	0.0367688	0.612921	0.0315806	0.415077
Q3TY60	Fam131b	Protein FAM131B	310	KVSDVTSSGVQSFDEEEGDANN	monophos-(310)KVSDVTSSGVQSFDEEEGDANN	1.50739e+06	2.13935e+06	2.65823e+06	471297	1.94547e+06	722059	1.1643e+06	1.08988e+06	2.27166e+06	674034	3.15577e+06	952113	790132	1.06843e+06	2.32333e+06	1.54325e+06	8	8	8	8	0.638586	0.747713	0.168657	0.336119
Q5XG69	Fam169a	Soluble lamin-associated protein of 75 kDa	626	AVDSSSEEIEVEVPVVDRR	diphos-(626)AVDSSSEEIEVEVPVVDRR	249013	414643	5.82245e+06	4.52518e+06	3.12307e+06	568290	4.42486e+06	3.98319e+06	662530	319100	3.37658e+06	4.43373e+06	1.11072e+06	2.00834e+06	2.52648e+06	2.67933e+06	8	8	8	8	0.267061	0.428002	0.164794	0.935294
Q9CZV8	Fbxl20	F-box/LRR-repeat protein 20	408	VHAYFAPVTPPPSVGGSR	diphos-(408)VHAYFAPVTPPPSVGGSR	527807	753260	1.74637e+06	2.02594e+06	1.49531e+06	800467	3.64557e+06	3.06173e+06	657495	523700	2.45988e+06	2.74197e+06	871570	885265	2.1608e+06	4.59014e+06	8	8	8	8	0.568957	0.872174	0.26101	0.229187
Q9WVR4	Fxr2	Fragile X mental retardation syndrome-related protein 2	598	TDGSISGDRQPVTVADYISR	diphos-(598)TDGSISGDRQPVTVADYISR	309812	1.09123e+06	2.72772e+06	1.59565e+06	1.27921e+06	334142	2.29557e+06	1.28757e+06	565264	1.51113e+06	1.16655e+06	2.2495e+06	793116	801530	882785	1.09847e+06	8	8	8	8	0.24628	0.524344	0.389121	0.398172
P97855	G3bp1	Ras GTPase-activating protein-binding protein 1	132	YQDEVFGGFVTEPQEESEEEVEEPEER	monophos-(132)YQDEVFGGFVTEPQEESEEEVEEPEER	561235	498072	1.93451e+06	823187	566150	330828	1.89457e+06	1.16189e+06	995855	971700	1.01603e+06	1.10683e+06	339013	406178	910636	1.27225e+06	8	8	8	8	0.107559	0.71521	0.54985	0.617874
P97379	G3bp2	Ras GTPase-activating protein-binding protein 2	224	SATPPPAEPASLPQEPPK	monophos-(224)SATPPPAEPASLPQEPPK	5.0849e+06	6.26069e+06	3.3357e+06	3.1353e+06	1.86846e+06	2.12058e+06	6.91664e+06	3.53914e+06	8.58071e+06	4.29711e+06	4.64713e+06	4.04418e+06	1.43961e+06	2.04534e+06	3.5243e+06	5.75198e+06	8	8	8	8	0.654358	0.804326	0.77926	0.128538
P06837	Gap43	Neuromodulin	37	IQASFR	monophos-(37)IQASFR	5.60938e+06	6.01337e+06	7.70766e+06	5.90648e+06	2.31739e+06	2.95534e+06	1.02048e+07	9.09924e+06	6.96385e+06	4.2089e+06	1.41098e+07	8.57027e+06	1.10834e+06	2.97159e+06	6.56595e+06	1.26641e+07	8	8	8	8	0.209316	0.631553	0.383283	0.462202
P06837	Gap43	Neuromodulin	81	EGDGSATTDAAPATSPKAEEPSK	monophos-(81)EGDGSATTDAAPATSPKAEEPSK	1.92904e+07	2.48146e+07	6.16842e+07	7.46225e+06	1.96317e+07	4.24368e+06	2.6037e+07	6.67722e+07	3.26806e+07	1.09502e+07	5.48889e+07	3.09838e+07	2.56528e+06	1.32797e+07	1.47233e+07	9.58928e+07	8	8	8	8	0.483391	0.814285	0.179385	0.997189
P06837	Gap43	Neuromodulin	157	QADVPAAVTDAAATTPAAEDAATK	monophos-(157)QADVPAAVTDAAATTPAAEDAATK	1.97378e+06	2.84998e+06	5.86367e+06	1.52647e+06	1.73398e+06	716016	3.7996e+06	3.95803e+06	5.05387e+06	1.08931e+06	9.74633e+06	2.86605e+06	1.10157e+06	1.07461e+06	2.02134e+06	4.66071e+06	8	8	8	8	0.145916	0.600807	0.113304	0.219792
Q68FF6	Git1	ARF GTPase-activating protein GIT1	367	SLSSPTDNLELSAR	monophos-(367)SLSSPTDNLELSAR	4.78798e+06	4.91026e+06	1.52111e+07	8.28643e+06	7.82277e+06	6.97707e+06	9.37752e+06	6.31396e+06	1.43926e+07	6.91598e+06	1.55966e+07	1.49087e+07	2.86124e+06	6.48918e+06	1.65755e+07	9.60821e+06	8	8	8	8	0.277924	0.192988	0.610902	0.301815
Q68FF6	Git1	ARF GTPase-activating protein GIT1	381	SQSELDDQHDYDSVASDEDTDQEPLPSAGATR	monophos-(381)SQSELDDQHDYDSVASDEDTDQEPLPSAGATR	1.17933e+06	988608	1.98156e+06	1.07668e+06	1.26142e+06	186965	1.42296e+06	384911	5.84276e+06	1.8802e+06	2.21161e+06	1.14971e+06	134730	143613	878554	1.95253e+06	8	8	8	8	0.00638182	0.320505	0.040951	0.0737639
Q68FF6	Git1	ARF GTPase-activating protein GIT1	598	HGSGADSDYENTQSGDPLLGLEGKR	monophos-(598)HGSGADSDYENTQSGDPLLGLEGKR	5.22438e+06	6.39943e+06	6.11268e+06	4.47694e+06	5.96943e+06	6.65695e+06	1.49901e+07	2.04179e+06	2.28681e+06	2.73604e+06	6.54815e+06	3.93723e+06	3.43002e+06	3.76447e+06	6.62275e+06	7.23291e+06	8	8	8	8	0.102116	0.219684	0.0336023	0.310596
P15105	Glul	Glutamine synthetase	340	RPSANCDPYAVTEAIVR	monophos-(340)RPSANCDPYAVTEAIVR	567297	878422	1.33681e+06	394727	435866	428338	312010	498924	900298	395009	1.37029e+06	338163	251806	226264	522305	854267	8	8	8	8	0.67862	0.99684	0.0706952	0.0622915
Q8BUV3	Gphn	Gephyrin	175	VKEVHDELEDLPSPPPPLSPPPTTSPHK	diphos-(175)VKEVHDELEDLPSPPPPLSPPPTTSPHK	8.05583e+06	7.69975e+06	1.72633e+07	1.87664e+07	9.01112e+06	6.89767e+06	6.90008e+06	2.14931e+07	1.43937e+07	9.15365e+06	1.20521e+07	1.43134e+07	8.65269e+06	4.11973e+06	3.1047e+06	7.074e+07	8	8	8	8	0.0029924	0.549877	0.000226405	0.666916
P35802	Gpm6a	Neuronal membrane glycoprotein M6-a	255	SKEEQELHDIHSTR	monophos-(255)SKEEQELHDIHSTR	1.67933e+07	2.62747e+07	3.82704e+07	2.02209e+07	4.39219e+07	1.42037e+07	6.66505e+07	8.75189e+07	4.38288e+07	2.72191e+07	5.67436e+07	4.96441e+07	1.93083e+07	3.23262e+06	4.85699e+07	8.02915e+07	8	8	8	8	0.827771	0.883255	0.0582156	0.400507
P35803	Gpm6b	Neuronal membrane glycoprotein M6-b	306	AKEEQELQDIQSR	monophos-(306)AKEEQELQDIQSR	1.9738e+06	5.16496e+06	7.78323e+06	2.45955e+06	4.09204e+06	798242	3.82163e+06	2.27624e+06	3.77837e+06	7.88079e+06	4.80396e+06	1.2873e+06	3.70315e+06	1.3491e+06	2.41424e+06	2.64818e+06	8	8	8	8	0.959117	0.954557	0.06693	0.0955592
P35803	Gpm6b	Neuronal membrane glycoprotein M6-b	319	SKEQLNSYT	monophos-(319)SKEQLNSYT	4.631e+06	1.07443e+07	1.85894e+07	3.83645e+06	1.82478e+06	1.60385e+06	7.73307e+06	3.25485e+06	9.29068e+06	1.89906e+07	1.34894e+07	5.67358e+06	6.09076e+06	2.54299e+06	3.04001e+06	7.74828e+06	8	8	8	8	0.920187	0.527718	0.0400573	0.0198667
Q3UNH4	Gprin1	G protein-regulated inducer of neurite outgrowth 1	681	DLAAAAAQKSPSAEAAAPPPGPR	monophos-(681)DLAAAAAQKSPSAEAAAPPPGPR	4.21144e+06	6.99045e+06	8.59193e+06	3.42507e+06	2.00925e+06	2.11448e+06	4.86942e+06	4.04805e+06	7.41736e+06	8.91135e+06	6.98229e+06	5.25964e+06	1.42566e+06	956802	6.79863e+06	1.31431e+07	8	8	8	8	0.171375	0.275289	0.081632	0.218061
Q3UNH4	Gprin1	G protein-regulated inducer of neurite outgrowth 1	711	APSWDAGAPPPR	monophos-(711)APSWDAGAPPPR	2.66308e+06	3.43041e+06	2.65871e+06	3.64863e+06	628664	1.09279e+06	5.86182e+06	2.88499e+06	3.92819e+06	4.06796e+06	4.80125e+06	3.13968e+06	555151	990505	3.63381e+06	5.22344e+06	8	8	8	8	0.903763	0.607042	0.0116855	0.271471
Q8BWS5	Gprin3	G protein-regulated inducer of neurite outgrowth 3	322	SVSTSPSILPAYLK	diphos-(322)SVSTSPSILPAYLK	134414	237991	1.15748e+06	1.57399e+06	641246	430552	3.59108e+06	1.53357e+06	273691	315288	1.82911e+06	1.7448e+06	543864	452746	1.57772e+06	1.73359e+06	8	8	8	8	0.252648	0.829549	0.352668	0.394849
Q6IR34	Gpsm1	G-protein-signaling modulator 1	487	APSSDEECFFDLLSK	diphos-(487)APSSDEECFFDLLSK	59850	220954	1.16391e+06	427067	501236	381184	94985.6	511733	208107	227434	412655	928708	673928	737219	1.07758e+06	688498	8	8	8	8	0.800057	0.249367	0.447506	0.468443
Q6IR34	Gpsm1	G-protein-signaling modulator 1	487	APSSDEECFFDLLSK	monophos-(487)APSSDEECFFDLLSK	340161	546933	1.11999e+06	585943	899808	578545	627980	670081	594254	609088	791153	1.05156e+06	661643	706245	1.41058e+06	1.00973e+06	8	8	8	8	0.654586	0.183674	0.895764	0.410257
Q2NL51	Gsk3a	Glycogen synthase kinase-3 alpha	272	GEPNVSYICSR	monophos-(272)GEPNVSYICSR	7.72456e+06	1.74593e+07	3.05502e+07	8.38283e+06	1.66875e+07	6.15805e+06	1.21036e+07	8.33849e+06	2.05671e+07	1.32602e+07	2.55796e+07	3.39355e+06	1.91154e+07	1.01081e+07	8.83361e+06	1.35007e+07	8	8	8	8	0.751819	0.823207	0.0632706	0.29337
Q9WV60	Gsk3b	Glycogen synthase kinase-3 beta	209	GEPNVSYICSR	monophos-(209)GEPNVSYICSR	7.72456e+06	1.74593e+07	3.05502e+07	8.38283e+06	1.66875e+07	6.15805e+06	1.21036e+07	8.33849e+06	2.05671e+07	1.32602e+07	2.55796e+07	3.39355e+06	1.91154e+07	1.01081e+07	8.83361e+06	1.35007e+07	8	8	8	8	0.751819	0.823207	0.0632706	0.29337
O08582	Gtpbp1	GTP-binding protein 1	5	SRSPVDSPVPASMFAPEPSSPGAAR	diphos-(5)SRSPVDSPVPASMFAPEPSSPGAAR	615869	1.61015e+06	5.34555e+06	2.15716e+06	4.29221e+06	807438	3.1734e+06	1.89247e+06	1.54415e+06	3.30309e+06	1.27958e+06	2.65669e+06	2.45396e+06	2.42952e+06	639551	1.72768e+06	8	8	8	8	0.101608	0.478845	0.59681	0.841983
P51859	Hdgf	Hepatoma-derived growth factor	156	RAGDVLEDSPK	monophos-(156)RAGDVLEDSPK	1.37974e+06	2.22067e+06	1.97262e+06	217258	1.40096e+06	639277	3.42144e+06	2.20644e+06	452092	616485	1.26535e+07	558777	875154	660454	949261	5.58073e+06	8	8	8	8	0.00100571	0.501207	0.034973	0.741586
Q640R3	Hepacam	Hepatocyte cell adhesion molecule	277	QNSLEYMDQNDDRLK	monophos-(277)QNSLEYMDQNDDRLK	2.09406e+06	3.03393e+06	6.40368e+06	712123	2.91198e+06	933820	3.29471e+06	2.51023e+06	3.46264e+06	2.87147e+06	5.58627e+06	834421	1.6135e+06	1.44651e+06	1.08273e+06	4.45184e+06	8	8	8	8	0.959769	0.938787	0.205075	0.333127
Q640R3	Hepacam	Hepatocyte cell adhesion molecule	332	STTEPGPPGYSVSPPVPGRSPGLPIR	monophos-(332)STTEPGPPGYSVSPPVPGRSPGLPIR	1.12997e+06	1.66392e+06	645775	1.24894e+06	908370	933877	3.59084e+06	1.75138e+06	1.06956e+06	1.68521e+06	1.27073e+06	1.63167e+06	361135	829056	1.09189e+06	2.05146e+06	8	8	8	8	0.167298	0.545146	0.0132639	0.710924
Q640R3	Hepacam	Hepatocyte cell adhesion molecule	375	THTSPPRAPSSPGR	diphos-(375)THTSPPRAPSSPGR	3.91908e+06	1.30087e+07	4.69974e+06	4.34657e+06	1.15377e+07	4.7058e+06	9.78968e+06	5.57933e+06	6.63307e+06	1.01417e+07	1.60433e+06	6.34584e+06	1.47271e+07	5.71785e+06	9.02691e+06	3.06293e+06	8	8	8	8	0.745505	0.983603	0.856026	0.39137
O35737	Hnrnph1	Heterogeneous nuclear ribonucleoprotein H	98	HTGPNSPDTANDGFVR	monophos-(98)HTGPNSPDTANDGFVR	1.12672e+06	1.61013e+06	3.86863e+06	452580	1.21346e+06	618047	1.56473e+06	1.69056e+06	2.0763e+06	1.27449e+06	3.46567e+06	811516	877838	619929	1.18243e+06	1.5961e+06	8	8	8	8	0.741979	0.95246	0.0126799	0.185341
P70333	Hnrnph2	Heterogeneous nuclear ribonucleoprotein H2	98	HTGPNSPDTANDGFVR	monophos-(98)HTGPNSPDTANDGFVR	1.12672e+06	1.61013e+06	3.86863e+06	452580	1.21346e+06	618047	1.56473e+06	1.69056e+06	2.0763e+06	1.27449e+06	3.46567e+06	811516	877838	619929	1.18243e+06	1.5961e+06	8	8	8	8	0.741979	0.95246	0.0126799	0.185341
P11499	Hsp90ab1	Heat shock protein HSP 90-beta	249	IEDVGSDEEDDSGKDK	monophos-(249)IEDVGSDEEDDSGKDK	6.8138e+06	1.2474e+07	1.65208e+07	1.7507e+07	2.83526e+06	785940	2.65928e+07	4.04021e+06	1.36652e+07	1.79892e+07	4.12499e+06	1.70453e+07	4.87698e+06	1.26834e+06	1.11132e+07	3.23817e+07	8	8	8	8	0.763192	0.700366	0.0389025	0.568553
P48722	Hspa4l	Heat shock 70 kDa protein 4L	69	LHGRSFDDPIVQTER	monophos-(69)LHGRSFDDPIVQTER	809471	1.23265e+06	2.0537e+06	2.65176e+06	1.08159e+06	531264	3.18768e+06	1.89095e+06	2.01493e+06	2.77576e+06	2.26585e+06	3.75448e+06	904948	823224	2.07495e+06	2.54657e+06	8	8	8	8	0.929456	0.341656	0.943459	0.244505
Q61699	Hsph1	Heat shock protein 105 kDa	807	IESPKLER	monophos-(807)IESPKLER	2.26623e+06	7.6716e+06	4.03051e+06	4.3627e+06	3.63692e+06	1.44457e+06	5.5408e+06	4.36313e+06	5.90406e+06	1.05107e+07	5.14377e+06	6.73941e+06	2.14235e+06	1.43964e+06	7.31657e+06	8.11512e+06	8	8	8	8	0.253428	0.187003	0.957324	0.236653
O55091	Impact	Protein IMPACT	128	KTEEVEVESEEDPILEHPPENPVK	monophos-(128)KTEEVEVESEEDPILEHPPENPVK	6.28295e+06	1.35702e+06	1.18192e+07	942212	1.62322e+06	621249	1.89447e+06	7.32123e+06	3.47444e+06	1.64387e+06	7.67889e+06	2.36452e+06	621076	738554	3.74479e+06	5.90051e+06	8	8	8	8	0.222241	0.678844	0.320211	0.334157
Q8R0S2	Iqsec1	IQ motif and SEC7 domain-containing protein 1	175	MQFSFEGPEK	monophos-(175)MQFSFEGPEK	685811	1.431e+06	1.53719e+06	2.74672e+06	1.13151e+06	564514	4.17101e+06	1.32936e+06	900732	1.4053e+06	1.37611e+06	3.28907e+06	688053	573121	1.68035e+06	2.17155e+06	8	8	8	8	0.454189	0.726011	0.446125	0.805814
Q9Z0R4	Itsn1	Intersectin-1	328	LPEEPSSEDEQQPEKK	monophos-(328)LPEEPSSEDEQQPEKK	1.93129e+06	3.39204e+06	2.88405e+06	1.34647e+06	1.13161e+06	768190	2.55519e+06	1.53019e+06	3.08094e+06	4.50102e+06	2.1058e+06	1.23693e+06	345090	908498	2.37638e+06	2.75447e+06	8	8	8	8	0.34868	0.705061	0.608953	0.0658766
Q9Z0R4	Itsn1	Intersectin-1	1127	LLSPGTSKITPTELPK	diphos-(1127)LLSPGTSKITPTELPK	103547	599586	446263	2.40072e+06	544848	623796	934649	320324	1.26097e+06	856588	295557	1.92708e+06	432563	145005	1.04148e+06	2.05418e+06	8	8	8	8	0.978313	0.487083	0.435932	0.541987
Q9ET77	Jph3	Junctophilin-3	698	SLPVALESDEETGDELK	monophos-(698)SLPVALESDEETGDELK	558385	509933	642428	859507	549537	396298	1.16762e+06	633630	670810	743584	740747	899448	240354	295277	922785	52921.4	8	8	8	8	0.445343	0.525781	0.0169545	0.251503
P63141	Kcna2	Potassium voltage-gated channel subfamily A member 2	419	ETEGEEQAQYLQVTSCPK	monophos-(419)ETEGEEQAQYLQVTSCPK	1.18749e+06	2.60271e+06	7.26582e+06	3.92756e+06	211775	511606	1.70178e+06	8.08477e+06	2.43716e+06	2.54893e+06	7.9461e+06	8.12707e+06	762001	2.37023e+06	2.31543e+06	9.96143e+06	8	8	8	8	0.700604	0.415843	0.493932	0.453757
Q03717	Kcnb1	Potassium voltage-gated channel subfamily B member 1	548	EMAPQSQPQEELEMGSMPSPVAPLPTR	diphos-(548)EMAPQSQPQEELEMGSMPSPVAPLPTR	162431	289121	1.015e+06	463176	471623	298626	941099	403555	316739	239508	358096	556346	298211	486158	297136	457900	8	8	8	8	0.0147355	0.295314	0.546551	0.796806
Q6WVG3	Kctd12	BTB/POZ domain-containing protein KCTD12	186	SPSGGAAGPLLTPSQSLDGSRR	monophos-(186)SPSGGAAGPLLTPSQSLDGSRR	2.18471e+06	2.58507e+06	6.25897e+06	1.4368e+06	3.25145e+06	1.91968e+06	2.71758e+06	4.74077e+06	2.40644e+06	4.04646e+06	3.85884e+06	5.38061e+06	2.19826e+06	1.32928e+06	1.6555e+06	3.60027e+06	8	8	8	8	0.703881	0.919271	0.333516	0.25852
Q5DTY9	Kctd16	BTB/POZ domain-containing protein KCTD16	120	LLAPEDVKQSPDEFCHSDFEDASQGSDTR	diphos-(120)LLAPEDVKQSPDEFCHSDFEDASQGSDTR	2.40148e+06	1.80292e+06	1.01819e+07	3.80704e+06	5.66886e+06	851499	721640	2.73646e+06	3.76906e+06	1.00408e+06	8.25054e+06	5.71167e+06	891513	2.28649e+06	1.64023e+06	3.5865e+06	8	8	8	8	0.596549	0.92934	0.113151	0.0933519
Q8R0A7	Kiaa0513	Uncharacterized protein KIAA0513	269	TVTMISPEDEQKGEK	monophos-(269)TVTMISPEDEQKGEK	2.4214e+06	8.84053e+06	1.20042e+07	4.35218e+06	6.85249e+06	2.92594e+06	8.27469e+06	8.08362e+06	8.2643e+06	1.26803e+07	1.84095e+07	7.33122e+06	4.1884e+06	3.19126e+06	1.05679e+07	1.09723e+07	8	8	8	8	0.314273	0.21021	0.24109	0.272943
Q80TL4	Kiaa1045	Protein KIAA1045	44	RGTVEGSVQEVQEEK	monophos-(44)RGTVEGSVQEVQEEK	2.75565e+06	5.12576e+06	3.41777e+06	1.70755e+06	1.4569e+06	1.15668e+06	4.33035e+06	2.68128e+06	4.05897e+06	654042	6.82585e+06	368363	648505	2.20613e+06	4.55534e+06	2.11211e+06	8	8	8	8	0.221186	0.876561	0.259645	0.45185
Q80TL4	Kiaa1045	Protein KIAA1045	59	EAEASAPVVQEESSINR	monophos-(59)EAEASAPVVQEESSINR	317848	395946	1.04216e+06	176906	264036	444659	866551	689770	430577	420989	466937	139450	135037	258346	192607	689928	8	8	8	8	0.244707	0.177581	0.974774	0.893601
P28741	Kif3a	Kinesin-like protein KIF3A	688	SAKPETVIDSLLQ	monophos-(688)SAKPETVIDSLLQ	389570	416670	1.39383e+06	1.93551e+06	1.19174e+06	691006	3.73842e+06	2.04627e+06	578361	571366	1.15796e+06	999301	888126	613674	1.53567e+06	2.19942e+06	8	8	8	8	0.0948042	0.371394	0.109995	0.123142
O35344	Kpna3	Importin subunit alpha-4	49	NVPQEESLEDSDVDADFK	monophos-(49)NVPQEESLEDSDVDADFK	4.19851e+06	2.54355e+06	7.986e+06	4.26118e+06	4.79595e+06	2.36142e+06	4.56561e+06	6.76616e+06	3.97937e+06	1.86307e+06	1.11198e+07	6.2114e+06	2.08653e+06	3.00419e+06	7.11604e+06	7.60705e+06	8	8	8	8	0.194297	0.610968	0.40182	0.722187
Q6ZQ58	Larp1	La-related protein 1	520	GLSASLPDLDSESWIEVK	monophos-(520)GLSASLPDLDSESWIEVK	259312	137303	881693	1.49666e+06	569532	567124	978172	1.19377e+06	238568	381530	1.17755e+06	1.44716e+06	361221	225483	504049	620842	8	8	8	8	0.950321	0.548378	0.144545	0.595081
Q9D1T0	Lingo1	Leucine-rich repeat and immunoglobulin-like domain-containing nogo receptor-interacting protein 1	594	KSDAGISSADAPR	monophos-(594)KSDAGISSADAPR	2.32231e+06	3.97956e+06	2.65849e+06	3.20265e+06	2.02504e+06	1.17904e+06	4.93355e+06	2.09896e+06	4.33935e+06	3.33392e+06	6.83654e+06	4.8887e+06	1.34261e+06	1.06613e+06	3.65815e+06	5.87062e+06	8	8	8	8	0.191623	0.200398	0.544284	0.177179
Q80TE7	Lrrc7	Leucine-rich repeat-containing protein 7	1391	SMDGYPEQFCVR	monophos-(1391)SMDGYPEQFCVR	692310	929722	1.29989e+06	1.01258e+06	231924	802755	1.50947e+06	765845	939027	1.03536e+06	1.05103e+06	1.19142e+06	162495	463510	1.07206e+06	1.39048e+06	8	8	8	8	0.935736	0.969861	0.0154277	0.276874
Q91WK0	Lrrfip2	Leucine-rich repeat flightless-interacting protein 2	108	RGSGDTSSLIDPDTSLSELR	monophos-(108)RGSGDTSSLIDPDTSLSELR	706482	683552	1.60834e+06	277181	586793	192581	960083	312490	1.2293e+06	890075	1.10147e+06	794588	212112	319167	200167	833941	8	8	8	8	0.735029	0.885703	0.477757	0.0220153
Q9D0R8	Lsm12	Protein LSM12 homolog	72	TETPPPLASLNVSK	monophos-(72)TETPPPLASLNVSK	175803	229867	373536	246898	346809	163034	1.62043e+06	239000	223823	369372	305667	230704	179464	53188.8	321959	395174	8	8	8	8	0.000927034	0.381572	4.40696e-05	0.441021
P20917	Mag	Myelin-associated glycoprotein	539	KNVTESSSFSGGDNPHVLYSPEFR	monophos-(539)KNVTESSSFSGGDNPHVLYSPEFR	2.62825e+07	2.84125e+07	8.2335e+07	2.59233e+07	2.28036e+07	7.13032e+06	2.27237e+07	3.42343e+07	6.2784e+07	2.47306e+07	5.11561e+07	1.96098e+07	1.37062e+07	9.54757e+06	3.29733e+07	3.37379e+07	8	8	8	8	0.639101	0.984549	0.0767234	0.0626638
Q9QYR6	Map1a	Microtubule-associated protein 1A	104	KVAELEEEQSQGSSSYSDWVK	diphos-(104)KVAELEEEQSQGSSSYSDWVK	2.08729e+06	180295	6.35009e+06	1.59367e+06	3.36518e+06	897967	1.84877e+06	2.01425e+06	4.29416e+06	2.87499e+06	1.50811e+06	2.55736e+06	1.76198e+06	2.2106e+06	3.57258e+06	2.90312e+06	8	8	8	8	0.07848	0.581522	0.0666981	0.636653
Q9QYR6	Map1a	Microtubule-associated protein 1A	104	KVAELEEEQSQGSSSYSDWVK	monophos-(104)KVAELEEEQSQGSSSYSDWVK	2.92138e+06	342492	7.67247e+06	1.34961e+06	3.69569e+06	1.158e+06	3.15261e+06	1.95715e+06	4.0791e+06	3.1969e+06	1.76316e+06	1.87508e+06	2.26486e+06	788263	1.62829e+06	2.67161e+06	8	8	8	8	0.0510643	0.581338	0.0448256	0.418399
Q9QYR6	Map1a	Microtubule-associated protein 1A	521	ELALSSPEDLTQDFEELKR	diphos-(521)ELALSSPEDLTQDFEELKR	5.11108e+06	6.4038e+06	1.23787e+08	1.08341e+08	2.22649e+07	1.70086e+07	9.67273e+07	1.10463e+08	1.93933e+07	2.97675e+07	2.72938e+07	1.22013e+08	6.43266e+07	2.16989e+07	1.08149e+08	6.42204e+06	8	8	8	8	0.630995	0.645329	0.649285	0.980112
Q9QYR6	Map1a	Microtubule-associated protein 1A	655	AELEEMEEVHPSDEEEEETKAESFYQK	monophos-(655)AELEEMEEVHPSDEEEEETKAESFYQK	5.23241e+06	790148	8.71682e+06	4.32496e+06	1.90753e+06	2.63013e+06	4.50554e+06	6.8277e+06	1.2675e+07	7.30092e+06	2.09109e+06	3.38535e+06	1.83401e+06	2.71056e+06	5.16281e+06	1.35714e+07	8	8	8	8	0.143168	0.379373	0.974389	0.735486
Q9QYR6	Map1a	Microtubule-associated protein 1A	878	TEATQGLDYVPSAGTISPTSSLEEDKGFK	diphos-(878)TEATQGLDYVPSAGTISPTSSLEEDKGFK	3.60994e+06	645213	6.6266e+06	5.46454e+06	1.09309e+07	2.89485e+06	5.877e+06	4.81334e+06	1.52714e+07	4.84984e+06	1.63705e+06	6.00656e+06	7.58988e+06	3.23608e+06	3.96384e+06	6.84517e+06	8	8	8	8	0.420142	0.566634	0.199074	0.891723
Q9QYR6	Map1a	Microtubule-associated protein 1A	904	GFKSPPCEDFSVTGESEK	monophos-(904)GFKSPPCEDFSVTGESEK	1.26741e+06	208935	1.29727e+06	691864	179011	805060	1.25349e+06	554940	2.62044e+06	1.87004e+06	348554	713987	251409	546350	1.72656e+06	1.31343e+06	8	8	8	8	0.127462	0.270173	0.326586	0.405094
Q9QYR6	Map1a	Microtubule-associated protein 1A	978	CLSPDDSTVK	monophos-(978)CLSPDDSTVK	2.98881e+06	682528	5.5671e+06	855314	1.71442e+06	829541	3.87219e+06	2.71015e+06	5.99244e+06	5.51845e+06	2.39699e+06	1.03907e+06	1.26984e+06	718089	1.87333e+06	3.9389e+06	8	8	8	8	0.656269	0.649832	0.150058	0.288055
Q9QYR6	Map1a	Microtubule-associated protein 1A	988	MASPPPSGPPSAAHTPFHQSPVEEKSEPQDFQEDSWGDTK	diphos-(988)MASPPPSGPPSAAHTPFHQSPVEEKSEPQDFQEDSWGDTK	7.30262e+06	1.82788e+06	1.23582e+07	4.26625e+06	7.58025e+06	2.98068e+06	4.74733e+06	7.06993e+06	2.2342e+07	1.64464e+07	3.76651e+06	7.03783e+06	4.41203e+06	959353	3.57122e+06	1.26284e+07	8	8	8	8	0.0470452	0.344563	0.093083	0.183853
Q9QYR6	Map1a	Microtubule-associated protein 1A	988	MASPPPSGPPSAAHTPFHQSPVEEK	monophos-(988)MASPPPSGPPSAAHTPFHQSPVEEK	9.44876e+06	2.65906e+06	1.16586e+07	1.1039e+07	5.37947e+06	1.84334e+06	1.63245e+07	9.84767e+06	3.9724e+07	3.79631e+07	3.32425e+06	8.71691e+06	8.83073e+06	4.117e+06	1.4319e+07	2.94337e+07	8	8	8	8	0.00833056	0.117278	0.200795	0.49046
Q9QYR6	Map1a	Microtubule-associated protein 1A	1061	SPQAQDTLGSLAGGQTGCTIQLLPEQDK	monophos-(1061)SPQAQDTLGSLAGGQTGCTIQLLPEQDK	2.25974e+06	254619	2.72294e+06	477286	1.47261e+06	3.55856e+06	887628	689502	4.31767e+06	1.69637e+06	1.12689e+06	478901	2.59247e+06	979460	1.1504e+06	883534	8	8	8	8	0.901429	0.855975	0.423313	0.821757
Q9QYR6	Map1a	Microtubule-associated protein 1A	1202	QLSPESLGTLQFGELSLGKEEK	monophos-(1202)QLSPESLGTLQFGELSLGKEEK	350620	51609.6	3.02265e+06	617168	1.38981e+06	722591	1.62513e+06	1.31567e+07	1.0734e+06	785935	9.83533e+06	1.92673e+06	1.92455e+06	1.57261e+06	1.23099e+06	2.72131e+06	8	8	8	8	0.333347	0.99293	0.531591	0.65898
Q9QYR6	Map1a	Microtubule-associated protein 1A	1572	EMTLDQKSPEK	monophos-(1572)EMTLDQKSPEK	2.46144e+06	593191	3.30216e+06	1.9707e+06	671641	956980	3.51632e+06	1.41812e+06	5.93003e+06	4.88544e+06	1.60082e+06	1.49028e+06	460609	748987	4.62972e+06	4.96136e+06	8	8	8	8	0.104234	0.185835	0.929887	0.521901
Q9QYR6	Map1a	Microtubule-associated protein 1A	1631	ETSPTRGEPVPAWEGK	monophos-(1631)ETSPTRGEPVPAWEGK	7.03628e+06	2.7149e+06	1.07462e+07	7.0915e+06	7.05879e+06	3.57773e+06	9.70031e+06	6.25746e+06	1.87251e+07	1.62266e+07	5.3494e+06	5.9949e+06	7.39407e+06	2.81861e+06	1.2358e+07	1.94727e+07	8	8	8	8	0.0340406	0.120143	0.91648	0.814246
Q9QYR6	Map1a	Microtubule-associated protein 1A	1761	SPFEIISPPASPPEMTGQR	diphos-(1761)SPFEIISPPASPPEMTGQR	1.25292e+07	2.85953e+06	9.68431e+07	7.58001e+07	2.73339e+07	1.65949e+07	5.21283e+07	5.14409e+07	3.50617e+07	3.5477e+07	1.25678e+07	5.82772e+07	5.4951e+07	1.71306e+07	8.10026e+07	4.66134e+07	8	8	8	8	0.335941	0.961474	0.292179	0.876998
Q9QYR6	Map1a	Microtubule-associated protein 1A	1780	VPSAPGQESPVPDTKSTPPTR	diphos-(1780)VPSAPGQESPVPDTKSTPPTR	4.14331e+06	716835	6.83633e+06	3.68944e+06	6.63189e+06	1.55096e+06	4.7542e+06	4.24938e+06	1.19931e+07	9.07831e+06	3.6988e+06	4.90142e+06	4.40449e+06	2.11392e+06	5.20199e+06	5.88842e+06	8	8	8	8	0.330941	0.195829	0.0805726	0.374532
Q9QYR6	Map1a	Microtubule-associated protein 1A	2602	SPTPGKGPVDR	monophos-(2602)SPTPGKGPVDR	51171.1	156784	914533	134131	331161	266427	78280.1	695760	31796.6	151352	1.55634e+06	1.95521e+06	117280	529517	1.35125e+06	230471	8	8	8	8	0.0322431	0.189669	0.134252	0.591993
Q9QYR6	Map1a	Microtubule-associated protein 1A	2622	STPSQVTSEEKDGHSPMSK	monophos-(2622)STPSQVTSEEKDGHSPMSK	788705	878151	1.83144e+06	185626	1.07696e+06	76983.8	1.96036e+06	2.40734e+06	2.01945e+06	1.25171e+06	5.3118e+06	1.55737e+06	9720.44	391136	844254	5.2207e+06	8	8	8	8	0.0306869	0.270695	0.799517	0.78492
P14873	Map1b	Microtubule-associated protein 1B	538	ADSRESLKPATKPVASK	monophos-(538)ADSRESLKPATKPVASK	3.02636e+06	678483	1.35041e+07	3.40094e+06	2.20647e+06	847272	9.11019e+06	6.70982e+06	5.85129e+06	1.04556e+07	4.27264e+06	5.0771e+06	3.4565e+06	694905	1.5375e+06	1.65217e+07	8	8	8	8	0.717713	0.673102	0.499329	0.794669
P14873	Map1b	Microtubule-associated protein 1B	824	SLMSSPEDLTKDFEELK	diphos-(824)SLMSSPEDLTKDFEELK	548842	297732	8.66493e+06	4.18712e+06	826196	966712	9.19526e+06	5.17669e+06	1.27804e+06	1.23764e+06	1.365e+06	3.79598e+06	911792	1.272e+06	7.93754e+06	5.47111e+06	8	8	8	8	0.379245	0.612334	0.613429	0.421645
P14873	Map1b	Microtubule-associated protein 1B	883	GSAESPDEGITTTEGEGECEQTPEELEPVEK	monophos-(883)GSAESPDEGITTTEGEGECEQTPEELEPVEK	1.033e+06	207361	2.90954e+06	986349	920821	162952	407125	348740	1.79102e+06	1.16818e+06	341189	626187	258804	124411	1.0705e+06	1.15212e+06	8	8	8	8	0.261328	0.884986	0.0733439	0.11513
P14873	Map1b	Microtubule-associated protein 1B	914	QGVDDIEKFEDEGAGFEESSETGDYEEK	monophos-(914)QGVDDIEKFEDEGAGFEESSETGDYEEK	2.13583e+06	374585	5.57384e+06	1.39974e+06	529765	472749	2.26476e+06	1.19411e+06	4.32891e+06	5.0789e+06	454062	1.39942e+06	756378	937102	1.53669e+06	1.58528e+06	8	8	8	8	0.988266	0.76066	0.00440206	0.0990374
P14873	Map1b	Microtubule-associated protein 1B	1137	DVMSDETNNEETESPSQEFVNITK	monophos-(1137)DVMSDETNNEETESPSQEFVNITK	1.94483e+06	444214	1.16214e+07	2.41333e+06	3.74232e+06	2.06749e+06	2.33191e+06	1.95719e+06	5.49666e+06	4.11076e+06	2.07654e+06	2.13352e+06	4.87596e+06	2.69162e+06	2.42878e+06	3.48186e+06	8	8	8	8	0.0190998	0.942903	0.0038534	0.537138
P14873	Map1b	Microtubule-associated protein 1B	1250	SPSLSPSPPSPIEK	diphos-(1250)SPSLSPSPPSPIEK	2.1872e+06	608552	4.45522e+06	6.61084e+06	7.49635e+06	3.05e+06	5.05814e+06	6.78051e+06	4.19755e+06	4748595	1.41015e+06	6.36869e+06	3.11267e+06	3.44114e+06	1.01076e+07	8.38473e+06	8	8	8	8	0.660937	0.613651	0.638974	0.108217
P14873	Map1b	Microtubule-associated protein 1B	1290	SVSPGVTQAVVEEHCASPEEK	monophos-(1290)SVSPGVTQAVVEEHCASPEEK	6.18407e+06	1.40672e+06	9.71784e+06	3.60772e+06	4.9137e+06	1.57508e+06	5.43383e+06	4.63025e+06	9.17827e+06	7.75653e+06	4.77479e+06	5.55894e+06	2.7827e+06	1.56413e+06	4364140	6.42693e+06	8	8	8	8	0.871745	0.640524	0.258168	0.102832
P14873	Map1b	Microtubule-associated protein 1B	1311	TLEVVSPSQSVTGSAGHTPYYQSPTDEK	diphos-(1311)TLEVVSPSQSVTGSAGHTPYYQSPTDEK	1.66002e+06	736013	1.13615e+07	3.48583e+06	1.16538e+07	1.68906e+06	2.88796e+06	5.13339e+06	1.99111e+07	5.65295e+06	709277	7.99493e+06	3.84402e+06	2.18607e+06	5.35828e+06	4.55933e+06	8	8	8	8	0.425918	0.585441	0.0665069	0.503446
P14873	Map1b	Microtubule-associated protein 1B	1369	ASLSPMDEPVPDSESPVEK	diphos-(1369)ASLSPMDEPVPDSESPVEK	1.14492e+06	1.1525e+06	1.15997e+07	5.29686e+06	6.40939e+06	1.9637e+06	8.48568e+06	5.24607e+06	3.90194e+06	3.12284e+06	3.47178e+06	5.49771e+06	2.5607e+06	2.84204e+06	1.22806e+07	3.93252e+06	8	8	8	8	0.7003	0.793878	0.892148	0.543349
P14873	Map1b	Microtubule-associated protein 1B	1369	ASLSPMDEPVPDSESPVEK	monophos-(1369)ASLSPMDEPVPDSESPVEK	691309	336757	2.6843e+06	1.01249e+06	184924	391676	1.50474e+06	1.25833e+06	2.83845e+06	3.25368e+06	600466	1.82319e+06	853329	580120	2.20126e+06	1.65185e+06	8	8	8	8	0.59821	0.141755	0.207224	0.244233
P14873	Map1b	Microtubule-associated protein 1B	1388	VLSPLRSPPLLGSESPYEDFLSADSK	diphos-(1388)VLSPLRSPPLLGSESPYEDFLSADSK	104229	51242.6	7.81016e+06	9.24407e+06	2.83219e+06	3.11299e+06	2.12039e+06	8.19344e+06	313311	114294	1.65655e+06	4.38411e+06	5.88159e+06	2.58369e+06	1.17074e+06	3.34227e+06	8	8	8	8	0.133453	0.259206	0.211366	0.661029
P14873	Map1b	Microtubule-associated protein 1B	1786	ESSPLYSPGFSDSTSAAK	diphos-(1786)ESSPLYSPGFSDSTSAAK	877748	568763	9.46183e+06	2.00594e+06	9.72263e+06	1.31948e+06	6.31451e+06	2.8254e+06	3.77171e+06	3.97672e+06	1.40823e+06	3.76651e+06	1.92341e+06	1.73381e+06	4.31185e+06	1.4788e+06	8	8	8	8	0.00918021	0.371264	0.923869	0.750119
P14873	Map1b	Microtubule-associated protein 1B	1804	ETAAAHQASSSPPIDAATAEPYGFR	monophos-(1804)ETAAAHQASSSPPIDAATAEPYGFR	3.99758e+06	1.49601e+06	1.31859e+07	3.69566e+06	3.26584e+06	1.20726e+06	3.80503e+06	4.22818e+06	1.28011e+07	1.21312e+07	2.52287e+06	7.44116e+06	4.78969e+06	1.9799e+06	6.3263e+06	6.19142e+06	8	8	8	8	0.875024	0.232315	0.01827	0.119799
P14873	Map1b	Microtubule-associated protein 1B	2029	SPDTSAYCYETMEK	monophos-(2029)SPDTSAYCYETMEK	818885	299581	2.77767e+06	474817	556176	962167	915840	844881	2.11075e+06	1.79668e+06	871001	742670	903330	764517	1.39471e+06	966884	8	8	8	8	0.312265	0.48158	0.00252062	0.347155
P20357	Map2	Microtubule-associated protein 2	597	GSAQESLDTISPK	monophos-(597)GSAQESLDTISPK	4.95562e+06	3.41983e+06	5.50338e+06	7.53569e+06	1.96455e+06	1.37272e+06	1.52136e+07	4.62351e+06	1.56046e+07	5.92945e+06	3.29983e+06	4.82678e+06	2.49418e+06	1.22725e+06	8.69443e+06	1.59248e+07	8	8	8	8	0.491819	0.520689	0.271731	0.98332
P20357	Map2	Microtubule-associated protein 2	621	ASQPSPPAQEAGYSTLAQSYTPDHPSELPEEPSSPQER	diphos-(621)ASQPSPPAQEAGYSTLAQSYTPDHPSELPEEPSSPQER	4.74993e+06	1.45377e+06	493535	8.59741e+06	1.84497e+07	4.01576e+06	1.43512e+06	8.3397e+06	2.48602e+07	1.13922e+07	4.17606e+06	1.68723e+07	6.38025e+06	6.25094e+06	939727	3.04654e+07	8	8	8	8	0.150943	0.13732	0.637241	0.922216
P20357	Map2	Microtubule-associated protein 2	621	ASQPSPPAQEAGYSTLAQSYTPDHPSELPEEPSSPQER	monophos-(621)ASQPSPPAQEAGYSTLAQSYTPDHPSELPEEPSSPQER	9.08423e+06	3.10665e+06	1.33814e+07	4.91736e+06	9.83998e+06	2.00963e+06	5.4245e+06	2.31197e+06	1.63354e+07	1.0118e+07	3.44509e+06	6.20279e+06	8.28095e+06	1.78058e+06	720398	1.06243e+07	8	8	8	8	0.536396	0.698416	0.635449	0.168141
P20357	Map2	Microtubule-associated protein 2	721	GHDLSPLASDILTNTSGSMDEGDDYLPPTTPAVEK	diphos-(721)GHDLSPLASDILTNTSGSMDEGDDYLPPTTPAVEK	1.96465e+06	4.14966e+06	1.10896e+08	1.00963e+07	1.48772e+06	3.41186e+06	1.05894e+07	1.8384e+07	5.95758e+06	6.2019e+06	4.25962e+06	1.52132e+07	3.94863e+06	3.22292e+06	1.87254e+07	1.46848e+07	8	8	8	8	0.000109033	0.43038	0.00032151	0.45365
P20357	Map2	Microtubule-associated protein 2	721	GHDLSPLASDILTNTSGSMDEGDDYLPPTTPAVEK	monophos-(721)GHDLSPLASDILTNTSGSMDEGDDYLPPTTPAVEK	4.20513e+06	1.16112e+07	5.16839e+07	1.85065e+07	6.72868e+06	9.76427e+06	1.11026e+07	2.09753e+07	1.47295e+07	1.67973e+07	1.0283e+07	7.68711e+06	8.61221e+06	2.68456e+06	3.00663e+07	4.0352e+07	8	8	8	8	0.650658	0.95282	0.750093	0.92691
P20357	Map2	Microtubule-associated protein 2	1157	KETSPETSLIQDEVALK	monophos-(1157)KETSPETSLIQDEVALK	1.4282e+07	2.59944e+07	2.29792e+07	3.02786e+07	8.23356e+06	1.53383e+07	4.46028e+07	9.32429e+06	3.34173e+07	1.76875e+07	1.87922e+07	2.69689e+07	1.3089e+07	1.30654e+07	4.14496e+07	3.93734e+07	8	8	8	8	0.875494	0.500975	0.0347404	0.90492
P20357	Map2	Microtubule-associated protein 2	1158	ETSPETSLIQDEVALK	diphos-(1158)ETSPETSLIQDEVALK	299152	765478	2.07458e+06	1.41122e+06	552470	1.15513e+06	2.24793e+06	732734	965139	1.04862e+06	454378	640407	852224	757983	675239	813562	8	8	8	8	0.00241492	0.182973	0.898228	0.954947
P20357	Map2	Microtubule-associated protein 2	1349	DGSPDAPATPEKEEVAFSEYK	diphos-(1349)DGSPDAPATPEKEEVAFSEYK	4.2678e+07	5.73926e+07	1.33303e+08	7.35714e+07	5.41904e+07	4.54341e+07	1.08401e+08	6.7573e+07	8.2103e+07	6.96054e+06	5.93784e+07	6.53382e+07	3.45735e+07	4.83987e+06	1.15288e+07	1.03513e+07	8	8	8	8	0.90982	0.0280426	0.953885	0.215588
P20357	Map2	Microtubule-associated protein 2	1349	DGSPDAPATPEKEEVAFSEYK	monophos-(1349)DGSPDAPATPEKEEVAFSEYK	7.56107e+06	1.04182e+07	1.72487e+07	8.20469e+06	1.7765e+07	4.88165e+06	1.10948e+07	7.47645e+06	1.93551e+07	1.88087e+07	7.69577e+06	7.15404e+06	4.23826e+06	4.6379e+06	8.12437e+06	1.65304e+07	8	8	8	8	0.44149	0.933473	0.960437	0.330506
P20357	Map2	Microtubule-associated protein 2	1588	AGKSGTSTPTTPGSTAITPGTPPSYSSR	diphos-(1588)AGKSGTSTPTTPGSTAITPGTPPSYSSR	6.60881e+06	1.20012e+07	2.93246e+07	8.16866e+06	9.94506e+06	9.27444e+06	2.47597e+07	7.4575e+06	1.62299e+07	1.37034e+07	6.14827e+06	8.53833e+06	2.18722e+06	7.7139e+06	1.1728e+07	6.79812e+06	8	8	8	8	0.108893	0.23147	0.708471	0.476833
P20357	Map2	Microtubule-associated protein 2	1591	SGTSTPTTPGSTAITPGTPPSYSSR	monophos-(1591)SGTSTPTTPGSTAITPGTPPSYSSR	4.35726e+06	4.93781e+06	2.26715e+07	3.04337e+06	1.17561e+07	2.35032e+06	1.23458e+07	2.75497e+06	2.13287e+07	1.28847e+07	4.10522e+06	2.06843e+06	4.09902e+06	2.64342e+06	1.15561e+07	1.45509e+07	8	8	8	8	0.958394	0.75377	0.230315	0.641957
P20357	Map2	Microtubule-associated protein 2	1770	ARVDHGAEIITQSPSR	monophos-(1770)ARVDHGAEIITQSPSR	1.92777e+07	2.6634e+07	3.71044e+07	1.42846e+07	1.5947e+07	7.23706e+06	3.56162e+07	2.28127e+07	5.53319e+07	5.19103e+07	2.32856e+07	2.46752e+07	2.11524e+07	7.1043e+06	2.48404e+07	4.20948e+07	8	8	8	8	0.232834	0.220098	0.613147	0.192493
P47809	Map2k4	Dual specificity mitogen-activated protein kinase kinase 4	381	ILDQMPATPSSPMYVD	diphos-(381)ILDQMPATPSSPMYVD	452038	3.01422e+06	2.29727e+07	6.35087e+06	1.452e+07	3.34059e+06	5.41394e+06	2.19696e+07	3.43956e+06	549630	2.85047e+07	1.54812e+07	3.36538e+06	8.25523e+06	9.23918e+06	1.75147e+07	8	8	8	8	0.905343	0.822201	0.251319	0.938581
P27546	Map4	Microtubule-associated protein 4	757	RTSPSKPSSAPALKPGPK	monophos-(757)RTSPSKPSSAPALKPGPK	2.67684e+06	2.7241e+06	3.38801e+06	599373	1.26967e+06	52410.9	2.45475e+06	3.77484e+06	7.41488e+06	3.87993e+06	4.47752e+06	2.37184e+06	545935	43044.1	565447	5.31973e+06	8	8	8	8	0.0916191	0.374536	0.955975	0.106379
Q7TSJ2	Map6	Microtubule-associated protein 6	384	RSEGHEQTPAAHAQGTGPEGGK	monophos-(384)RSEGHEQTPAAHAQGTGPEGGK	547156	91051	756206	154079	57960.3	144058	536710	762868	710779	773680	1.16303e+06	422563	126949	108420	102972	1.60942e+06	8	8	8	8	0.13455	0.285799	0.285778	0.531622
Q7TSJ2	Map6	Microtubule-associated protein 6	618	DQVPVVPGSLKGQSPTAPGPTK	monophos-(618)DQVPVVPGSLKGQSPTAPGPTK	184172	785192	3.12677e+06	4.819e+06	6.4886e+06	497261	1.80905e+06	2.69282e+06	381000	696968	373146	1.01544e+07	1.66895e+06	891335	1.35044e+06	4.67666e+06	8	8	8	8	0.28807	0.98563	0.190207	0.9695
Q7TSJ2	Map6	Microtubule-associated protein 6	629	GQSPTAPGPTKDQGAVLLGPVK	monophos-(629)GQSPTAPGPTKDQGAVLLGPVK	256646	178791	1.61856e+06	1.30426e+06	1.09185e+06	491804	677837	816272	284666	355877	2.11792e+06	2.55835e+06	566662	525675	820965	1.50548e+06	8	8	8	8	0.182289	0.431039	0.0157539	0.46354
Q7TSJ2	Map6	Microtubule-associated protein 6	684	AQSPLLPEPLKNQSPVVPASTK	monophos-(684)AQSPLLPEPLKNQSPVVPASTK	589103	468940	1.17318e+06	1.57187e+06	660513	638977	2.14189e+06	928834	344636	491872	1.08156e+06	1.42597e+06	229231	448339	1.00913e+06	2.38001e+06	8	8	8	8	0.582182	0.775056	0.210027	0.627867
Q14BB9	Map6d1	MAP6 domain-containing protein 1	21	SDVAVPLTLHGYSDPGSEESGADCSVSR	monophos-(21)SDVAVPLTLHGYSDPGSEESGADCSVSR	215130	288474	3.29041e+06	242554	535674	1.72875e+06	697733	291584	384575	248929	3.25131e+06	385413	465297	950823	315034	442365	8	8	8	8	0.859532	0.842849	0.011696	0.503649
Q14BB9	Map6d1	MAP6 domain-containing protein 1	79	AGSRDAAQERPSGPGGR	monophos-(79)AGSRDAAQERPSGPGGR	1.14377e+06	822769	1.26495e+06	93620.4	338693	64928.3	582220	1.65562e+06	570324	79704.2	3.07144e+06	508283	110431	13201.2	89771.8	2.69638e+06	8	8	8	8	0.0594804	0.767827	0.976004	0.612949
A2AJI0	Map7d1	MAP7 domain-containing protein 1	112	RSSQPSPTTVPASDSPPAK	diphos-(112)RSSQPSPTTVPASDSPPAK	3.93758e+06	5.37503e+06	5.68436e+06	5.47751e+06	4.23539e+06	1.52366e+06	7.15036e+06	3.8639e+06	8.38053e+06	3.98612e+06	1.23975e+07	1.87101e+06	1.88253e+06	3.15563e+06	3.8581e+06	6.54714e+06	8	8	8	8	0.0567508	0.677031	0.229012	0.186234
A2AJI0	Map7d1	MAP7 domain-containing protein 1	532	AAEEKEPAAPASPAPSPVPSPTPAQPQK	diphos-(532)AAEEKEPAAPASPAPSPVPSPTPAQPQK	736292	1.00412e+06	1.28404e+06	1.02788e+06	3.17514e+06	167564	787144	997554	2.21421e+06	708182	1.62621e+06	331497	139511	399059	921385	2.01474e+06	8	8	8	8	0.812019	0.810447	0.158845	0.923554
P63085	Mapk1	Mitogen-activated protein kinase 1	170	VADPDHDHTGFLTEYVATR	diphos-(170)VADPDHDHTGFLTEYVATR	1.15617e+06	2.49921e+06	7.72088e+06	4.25352e+06	1.2463e+07	4.58908e+06	5.37971e+06	1.91187e+07	2.66583e+06	1.87311e+06	7.12784e+06	5.53122e+06	2.11023e+06	5.88698e+06	9.67895e+06	7.65017e+06	8	8	8	8	0.0725041	0.445341	0.0563962	0.0615887
P63085	Mapk1	Mitogen-activated protein kinase 1	170	VADPDHDHTGFLTEYVATR	monophos-(170)VADPDHDHTGFLTEYVATR	383022	833080	2.93844e+06	799301	1.68483e+06	782682	3.74633e+06	1.89919e+06	841002	168963	1.92496e+06	3.22004e+06	458621	641070	1.88247e+06	2.97271e+06	8	8	8	8	0.959642	0.841641	0.984729	0.534116
Q61831	Mapk10	Mitogen-activated protein kinase 10	212	TAGTSFMMTPYVVTR	diphos-(212)TAGTSFMMTPYVVTR	702352	2.24511e+06	6.86327e+06	3.67289e+06	5.17825e+06	1.29409e+06	4.5467e+06	4.12614e+06	1.83324e+06	1.19713e+06	5.35544e+06	6.06471e+06	1.49154e+06	3.08241e+06	5.90287e+06	6.31578e+06	8	8	8	8	0.848181	0.765337	0.580105	0.64686
Q61831	Mapk10	Mitogen-activated protein kinase 10	212	TAGTSFMMTPYVVTR	monophos-(212)TAGTSFMMTPYVVTR	91749.8	2.23035e+06	667707	360370	1.28581e+06	117692	1.3227e+06	297549	7.69476e+06	6.21689e+06	797331	957597	6.72993e+06	156047	254463	916293	8	8	8	8	0.000960976	0.107054	0.482863	0.456912
Q63844	Mapk3	Mitogen-activated protein kinase 3	190	IADPEHDHTGFLTEYVATR	diphos-(190)IADPEHDHTGFLTEYVATR	557100	443998	2.5399e+06	1.22218e+06	2.48684e+06	620778	2.40149e+06	2.15983e+06	2.226e+06	387729	1.73111e+06	1.541e+06	961430	1.73009e+06	1.26164e+06	1.64748e+06	8	8	8	8	0.200998	0.763912	0.618614	0.399843
Q91Y86	Mapk8	Mitogen-activated protein kinase 8	174	TAGTSFMMTPYVVTR	diphos-(174)TAGTSFMMTPYVVTR	702352	2.24511e+06	6.86327e+06	3.67289e+06	5.17825e+06	1.29409e+06	4.5467e+06	4.12614e+06	1.83324e+06	1.19713e+06	5.35544e+06	6.06471e+06	1.49154e+06	3.08241e+06	5.90287e+06	6.31578e+06	8	8	8	8	0.848181	0.765337	0.580105	0.64686
Q91Y86	Mapk8	Mitogen-activated protein kinase 8	174	TAGTSFMMTPYVVTR	monophos-(174)TAGTSFMMTPYVVTR	91749.8	2.23035e+06	667707	360370	1.28581e+06	117692	1.3227e+06	297549	7.69476e+06	6.21689e+06	797331	957597	6.72993e+06	156047	254463	916293	8	8	8	8	0.000960976	0.107054	0.482863	0.456912
P10637	Mapt	Microtubule-associated protein tau	486	SGYSSPGSPGTPGSR	diphos-(486)SGYSSPGSPGTPGSR	1.31349e+07	1.08298e+07	2.60811e+07	8.10671e+06	9.99636e+06	1.23518e+07	8.58499e+06	2.0913e+07	2.36774e+07	1.12073e+07	3.23533e+07	1.67886e+07	4.5306e+06	1.97885e+07	1.26151e+07	2.85893e+07	8	8	8	8	0.3431	0.236453	0.801892	0.464862
P10637	Mapt	Microtubule-associated protein tau	486	SGYSSPGSPGTPGSR	monophos-(486)SGYSSPGSPGTPGSR	2.12816e+07	2.45728e+07	1.962e+07	6.72201e+06	2.75573e+07	4.36228e+06	6.47393e+06	1.5687e+07	1.79025e+07	2.03189e+07	2.88787e+07	2.98925e+07	7.8412e+06	1.19283e+07	1.68097e+07	2.7053e+07	8	8	8	8	0.788996	0.33013	0.608892	0.135154
P10637	Mapt	Microtubule-associated protein tau	501	SRTPSLPTPPTR	monophos-(501)SRTPSLPTPPTR	4.08745e+06	5.07694e+06	4.47453e+06	712910	1.05201e+06	1.93423e+06	4.74223e+06	3.80211e+06	7.88839e+06	3.41479e+06	8.37044e+06	1.57957e+06	1.00833e+06	1.57929e+06	4.94994e+06	6.03467e+06	8	8	8	8	0.195713	0.366492	0.432723	0.286052
P10637	Mapt	Microtubule-associated protein tau	503	TPSLPTPPTREPK	monophos-(503)TPSLPTPPTREPK	6.26473e+06	9.78788e+06	1.069e+07	4.43111e+06	6.23976e+06	4.48767e+06	1.86861e+07	1.4808e+07	1.19785e+07	7.01191e+06	1.98276e+07	1.03567e+07	3.68559e+06	3.80649e+06	1.51213e+07	9.54154e+06	8	8	8	8	0.857568	0.785388	0.556802	0.855488
P10637	Mapt	Microtubule-associated protein tau	645	IGSLDNITHVPGGGNKK	monophos-(645)IGSLDNITHVPGGGNKK	1.48947e+06	1.57072e+06	2.15031e+06	977823	1.67712e+06	1.06561e+06	3.76518e+06	1.59797e+06	844995	609979	3.70224e+06	1.24166e+06	692015	1.33844e+06	2.25745e+06	2.26174e+06	8	8	8	8	0.633514	0.734739	0.924987	0.60145
P10637	Mapt	Microtubule-associated protein tau	677	TDHGAEIVYKSPVVSGDTSPR	diphos-(677)TDHGAEIVYKSPVVSGDTSPR	5.79596e+07	7.11834e+07	1.07535e+08	4.51011e+07	5.11468e+07	2.05532e+07	8.83733e+07	6.06778e+07	8.70166e+07	1.66533e+07	9.26903e+07	6.37395e+07	1.82034e+07	5.67002e+07	3.24461e+07	8.33208e+07	8	8	8	8	0.714453	0.660372	0.828249	0.258547
P10637	Mapt	Microtubule-associated protein tau	687	SPVVSGDTSPR	diphos-(687)SPVVSGDTSPR	6.55758e+06	6.49883e+06	4.49524e+07	4.27753e+07	1.95067e+06	7.46341e+06	8.03924e+06	3.64124e+07	7.86383e+06	2.12199e+06	5.61261e+07	2.83803e+07	871681	1.06576e+07	1.65548e+07	9.96628e+07	8	8	8	8	0.127961	0.548362	0.271534	0.904038
P10637	Mapt	Microtubule-associated protein tau	687	SPVVSGDTSPR	monophos-(687)SPVVSGDTSPR	2.3751e+07	5.08559e+07	7.8795e+07	4.23153e+07	1.52961e+07	1.31253e+07	5.1809e+07	1.58961e+07	1.01339e+07	2.10646e+07	1.15717e+08	4.4297e+07	8.04493e+06	1.03698e+07	4.8034e+07	6.37486e+07	8	8	8	8	0.254289	0.814469	0.272516	0.188641
P26645	Marcks	Myristoylated alanine-rich C-kinase substrate	11	GEATAERPGEAAVASSPSK	monophos-(11)GEATAERPGEAAVASSPSK	5.3168e+06	9.6146e+06	5.67707e+06	4.25395e+06	3.15149e+06	3.37635e+06	7.64293e+06	5.03332e+06	8.66121e+06	1.23019e+07	9.18939e+06	5.30236e+06	1.18558e+06	1.69768e+06	9.40197e+06	1.03456e+07	8	8	8	8	0.120314	0.302818	0.57222	0.167744
P26645	Marcks	Myristoylated alanine-rich C-kinase substrate	158	LSGFSFKK	monophos-(158)LSGFSFKK	4.67406e+06	5.58147e+06	8.05412e+06	6.66768e+06	2.63703e+06	2.06424e+06	7.0597e+06	5.84597e+06	4.66117e+06	5.75029e+06	5.09186e+06	5.747e+06	2.88428e+06	3.21929e+06	4.99396e+06	8.56502e+06	8	8	8	8	0.644694	0.832078	0.072817	0.244314
P14152	Mdh1	Malate dehydrogenase, cytoplasmic	238	KLSSAMSAAK	monophos-(238)KLSSAMSAAK	1.30944e+06	1.62857e+06	3.64905e+06	923244	1.75268e+06	467848	516397	1.61887e+06	2.24924e+06	1.43198e+06	5.67738e+06	1.55092e+06	219042	448193	1.43532e+06	2.48982e+06	8	8	8	8	0.191501	0.525865	0.097912	0.0831587
Q8CFN5	Mef2c	Myocyte-specific enhancer factor 2C	220	NSPGLLVSPGNLNK	monophos-(220)NSPGLLVSPGNLNK	743386	980582	1.63239e+06	710396	858817	580298	1.60556e+06	1.31743e+06	954806	797478	1.0616e+06	1.23957e+06	754849	574581	1.26487e+06	1.35116e+06	8	8	8	8	0.317382	0.764236	0.517343	0.896153
Q8CFN5	Mef2c	Myocyte-specific enhancer factor 2C	239	SPPPMNLGMNNR	monophos-(239)SPPPMNLGMNNR	457647	582368	1.21753e+06	908756	612019	464436	1.18593e+06	667773	780140	369208	940509	702717	239198	496259	634407	806535	8	8	8	8	0.519142	0.320151	0.995993	0.455935
Q6PCP5	Mff	Mitochondrial fission factor	143	NDSIVTPSPPQAR	diphos-(143)NDSIVTPSPPQAR	1.20633e+06	1.70122e+06	3.23123e+06	1.8339e+06	1.76155e+06	1.64648e+06	1.76701e+06	2.85634e+06	2.41474e+06	1.28883e+06	3.633e+06	2.89065e+06	1.16255e+06	1.58752e+06	2.12637e+06	3.69156e+06	8	8	8	8	0.337505	0.426047	0.783719	0.650683
Q6PCP5	Mff	Mitochondrial fission factor	143	NDSIVTPSPPQAR	monophos-(143)NDSIVTPSPPQAR	5.45979e+06	7.61537e+06	4.5623e+06	2.45208e+06	3.9726e+06	1.60571e+06	6.91579e+06	4.67327e+06	4.20912e+06	2.85914e+06	6.31406e+06	3.55757e+06	1.64472e+06	3.71331e+06	4.18407e+06	5.43302e+06	8	8	8	8	0.382466	0.462547	0.965102	0.502234
Q9CQ20	Mid1ip1	Mid1-interacting protein 1	65	TTPAPSPGSANESFFAPSR	diphos-(65)TTPAPSPGSANESFFAPSR	53357.4	148350	275512	102981	137052	29124.1	739445	108923	133447	69262.8	415616	493497	104286	28222.2	116641	314942	8	8	8	8	0.477108	0.922266	0.369578	0.891555
Q99KX1	Mlf2	Myeloid leukemia factor 2	228	LAIQGPEDSPSRQSR	monophos-(228)LAIQGPEDSPSRQSR	4.79764e+06	4.70132e+06	5.83015e+06	5.14138e+06	4.76659e+06	1.80843e+06	9.87917e+06	8.02476e+06	4.87955e+06	8.91621e+06	7.9189e+06	5.65449e+06	1.11223e+06	1.8993e+06	6.30559e+06	1.74021e+07	8	8	8	8	0.0697308	0.574134	0.00413519	0.839309
Q9WV34	Mpp2	MAGUK p55 subfamily member 2	37	GIMESPIVR	monophos-(37)GIMESPIVR	929184	1.31229e+06	1.16134e+06	1.39673e+06	737804	542867	4.31639e+06	1.25826e+06	1.10298e+06	1.03176e+06	1.56394e+06	1.6381e+06	477825	542464	2.10562e+06	1.36574e+06	8	8	8	8	0.0612599	0.631157	0.000336605	0.754906
Q9WV34	Mpp2	MAGUK p55 subfamily member 2	113	TYETPPPSPGLDPTFSNQPVPPDAVR	diphos-(113)TYETPPPSPGLDPTFSNQPVPPDAVR	3.3846e+07	2.37636e+07	9.94022e+07	4.6906e+07	9.19637e+07	2.5849e+07	1.00967e+08	6.75062e+07	6.58683e+07	4.09096e+07	6.07648e+07	7.67825e+07	4.3869e+07	5.69741e+07	5.47387e+07	9.08559e+07	8	8	8	8	0.0885315	0.995804	0.877671	0.421354
Q9CWE0	Mtfr1l	Mitochondrial fission regulator 1-like	97	NASVPNLR	monophos-(97)NASVPNLR	1.74816e+06	2.20743e+06	3.15661e+06	740375	617332	836787	2.25749e+06	1.57845e+06	2.08473e+06	1.95678e+06	2.67249e+06	777286	394523	717728	903563	1.65616e+06	8	8	8	8	0.810679	0.569301	0.488814	0.0505906
Q9CWE0	Mtfr1l	Mitochondrial fission regulator 1-like	232	ASSFADMMGILK	monophos-(232)ASSFADMMGILK	102191	435890	1.26712e+06	400338	640373	644821	1.00865e+06	1.34146e+06	216622	302000	2.45008e+06	2.52375e+06	518394	113156	2.64472e+06	2.57638e+06	8	8	8	8	0.0152685	0.166985	0.883726	0.654082
Q61879	Myh10	Myosin-10	1930	GGPISFSSSR	monophos-(1930)GGPISFSSSR	356725	517918	694676	850696	577212	205227	682025	275434	396009	487042	1.36192e+06	258786	145784	214317	331217	535928	8	8	8	8	0.179485	0.739121	0.151017	0.112348
Q61879	Myh10	Myosin-10	1943	RQLHIEGASLELSDDDTESK	diphos-(1943)RQLHIEGASLELSDDDTESK	4.48018e+06	984302	8.00964e+06	8.46181e+06	1.14257e+07	2.62094e+06	1.03483e+07	6.83928e+06	1.52995e+06	2.13679e+06	4.96885e+06	5.00068e+06	2.7832e+06	5.02066e+06	4.03609e+06	7.76332e+06	8	8	8	8	0.130433	0.114519	0.663278	0.235949
Q61879	Myh10	Myosin-10	1944	QLHIEGASLELSDDDTESK	monophos-(1944)QLHIEGASLELSDDDTESK	791398	661380	2.02107e+06	1.20008e+06	985457	422102	1.40398e+06	714943	1.66658e+06	1.10743e+06	1.87643e+06	753789	560165	597389	1.53929e+06	1.621e+06	8	8	8	8	0.92881	0.47505	0.787683	0.288904
Q78ZA7	Nap1l4	Nucleosome assembly protein 1-like 4	107	EFITGDVEPTDAESAWHSENEEEDKLAGDMK	monophos-(107)EFITGDVEPTDAESAWHSENEEEDKLAGDMK	2.75577e+06	2.19166e+06	1.73908e+07	1.83165e+06	2.76471e+06	1.28267e+06	3.68449e+06	4.02549e+06	4.06972e+06	2.37504e+06	1.70479e+07	4.868e+06	2.09854e+06	1.51225e+06	4.41691e+06	5.80846e+06	8	8	8	8	0.879071	0.764878	0.0011054	0.202002
Q9CWZ7	Napg	Gamma-soluble NSF attachment protein	282	KSPATPQAKPDGAAGMAAEEEEDEYSGGLC	monophos-(282)KSPATPQAKPDGAAGMAAEEEEDEYSGGLC	2.69131e+06	1.70667e+06	5.3422e+06	1.18815e+06	4.82022e+06	1.1889e+06	1.33304e+06	1.44959e+06	1.85373e+06	2.63743e+06	5.66135e+06	1.73583e+06	998014	1.7106e+06	2.19816e+06	2.70433e+06	8	8	8	8	0.648351	0.972274	0.42821	0.302802
P13595	Ncam1	Neural cell adhesion molecule 1	771	DESKEPIVEVR	monophos-(771)DESKEPIVEVR	2.14786e+06	3.83744e+06	4.0844e+06	3.95415e+06	1.33338e+06	962569	5.3333e+06	6.91968e+06	4.00255e+06	5.57956e+06	4.1767e+06	3.30298e+06	615851	987218	4.22262e+06	8.44682e+06	8	8	8	8	0.598667	0.765195	0.00640557	0.80906
P13595	Ncam1	Neural cell adhesion molecule 1	879	GVTASSSSPASAPK	monophos-(879)GVTASSSSPASAPK	644116	1.49223e+06	2.33424e+06	502806	108875	324579	1.21164e+06	1.71816e+06	1.87689e+06	2.09211e+06	1.09669e+06	570275	464903	352375	259098	479434	8	8	8	8	0.845634	0.707012	0.490628	0.0450559
P13595	Ncam1	Neural cell adhesion molecule 1	994	NPPEAATAPASPK	monophos-(994)NPPEAATAPASPK	4.55623e+06	1.01302e+07	2.07022e+07	1.03694e+07	5.04804e+06	2.16009e+06	1.69202e+07	2.0277e+07	2.48226e+07	1.62558e+07	9.47543e+06	1.10183e+07	4.43319e+06	2.53571e+06	1.04974e+07	2.00815e+07	8	8	8	8	0.915515	0.767726	0.685337	0.397185
Q9QYG0	Ndrg2	Protein NDRG2	327	SRTASLTSAASIDGSR	diphos-(327)SRTASLTSAASIDGSR	2.09006e+07	1.93067e+07	1.61868e+07	1.95024e+07	5.63106e+07	1.46448e+07	5.45539e+07	3.98627e+07	2.51375e+07	1.22411e+07	4.06927e+07	4.46671e+07	2.18149e+07	4.89445e+07	3.68169e+07	2.60976e+07	8	8	8	8	0.418497	0.807325	0.471834	0.0885339
Q9QYG0	Ndrg2	Protein NDRG2	329	TASLTSAASIDGSR	diphos-(329)TASLTSAASIDGSR	5.95321e+06	2.07185e+06	5.41535e+06	7.2839e+06	1.22195e+07	5.01146e+06	1.19752e+07	9.35046e+06	9.2404e+06	4.83996e+06	1.54708e+07	1.35551e+07	6.61823e+06	8.75535e+06	1.1292e+07	7.32797e+06	8	8	8	8	0.972509	0.232801	0.176315	0.567175
Q9QYG0	Ndrg2	Protein NDRG2	329	TASLTSAASIDGSR	monophos-(329)TASLTSAASIDGSR	5.15597e+06	3.79243e+06	5.7738e+06	1.72761e+06	6.18161e+06	2.17545e+06	9.12765e+06	5.55244e+06	1.15044e+07	3541635	1.26086e+07	1.59333e+06	2.15684e+06	5.65432e+06	3.91392e+06	7.29127e+06	8	8	8	8	0.164593	0.52654	0.172694	0.793846
Q9QYG0	Ndrg2	Protein NDRG2	345	SRTLSQSSESGTLPSGPPGHTMEVSC	diphos-(345)SRTLSQSSESGTLPSGPPGHTMEVSC	1.60701e+07	2.94179e+07	5.75659e+07	2.6502e+07	1.20505e+08	3.45118e+07	5.65436e+07	3.74904e+07	6.98714e+07	1.47511e+07	6.09816e+07	6.4099e+07	2.70757e+07	8.02549e+07	4.76424e+07	5.673e+07	8	8	8	8	0.313934	0.707494	0.4776	0.277586
Q9QYG0	Ndrg2	Protein NDRG2	347	TLSQSSESGTLPSGPPGHTMEVSC	diphos-(347)TLSQSSESGTLPSGPPGHTMEVSC	8.18754e+07	4.13199e+07	2.5309e+08	7.05694e+07	1.22839e+08	5.82532e+07	9.11315e+07	1.41364e+08	6.72716e+07	6.50677e+07	2.46462e+08	1.24522e+08	1.79901e+07	8.51714e+07	1.0751e+08	1.56225e+08	8	8	8	8	0.931125	0.97201	0.120398	0.53974
Q9QYG0	Ndrg2	Protein NDRG2	347	TLSQSSESGTLPSGPPGHTMEVSC	monophos-(347)TLSQSSESGTLPSGPPGHTMEVSC	9.92906e+06	5.58186e+06	2.43624e+07	6.71882e+06	1.97219e+07	6.46357e+06	6.77366e+06	1.4348e+07	2.53754e+07	8.1095e+06	4.44837e+07	9.03784e+06	8.47559e+06	1.29454e+07	6.27647e+06	1.64026e+07	8	8	8	8	0.132943	0.38682	0.0196841	0.333938
Q9QYF9	Ndrg3	Protein NDRG3	328	THSTSSSIGSGESPFSR	diphos-(328)THSTSSSIGSGESPFSR	1.76807e+06	2.16039e+06	4.18153e+06	86975.2	1.05637e+06	459748	841797	1.18376e+06	2.52544e+06	1.06103e+06	3.3795e+06	209666	580941	1.58503e+06	379428	3.59157e+06	8	8	8	8	0.898406	0.769151	0.404909	0.278698
Q8BTG7	Ndrg4	Protein NDRG4	295	RLSGGAVPSASMTR	diphos-(295)RLSGGAVPSASMTR	981622	3.94913e+06	3.0411e+06	891640	4.3465e+06	2.65689e+06	2.9041e+06	2.26806e+06	3.75155e+06	2.14086e+06	4.11493e+06	1.68418e+06	1.11943e+06	2.23897e+06	3.25662e+06	5.3476e+06	8	8	8	8	0.743959	0.630593	0.995876	0.508333
Q8BTG7	Ndrg4	Protein NDRG4	295	RLSGGAVPSASMTR	monophos-(295)RLSGGAVPSASMTR	3.52615e+06	4.7797e+06	6.68747e+06	2.12419e+06	7.59789e+06	3.45888e+06	1.48386e+06	2.72281e+06	6.0829e+06	3.489e+06	1.06503e+07	1.20738e+07	3.66904e+06	1.9172e+06	3.62369e+06	6.19406e+06	8	8	8	8	0.193723	0.221402	0.18537	0.12887
Q69ZK9	Nlgn2	Neuroligin-2	711	RLSPPGGSGSGVPGGGPLLPTAGR	monophos-(711)RLSPPGGSGSGVPGGGPLLPTAGR	1.41895e+06	1.73835e+06	4.22406e+06	2.86326e+06	1.04236e+06	906758	4.00449e+06	2.42473e+06	5.35819e+06	3.13141e+06	2.44185e+06	4.39381e+06	829487	307476	2.74711e+06	8.40564e+06	8	8	8	8	0.0820714	0.291949	0.10157	0.571274
P60761	Nrgn	Neurogranin	32	IQASFR	monophos-(32)IQASFR	5.60938e+06	6.01337e+06	7.70766e+06	5.90648e+06	2.31739e+06	2.95534e+06	1.02048e+07	9.09924e+06	6.96385e+06	4.2089e+06	1.41098e+07	8.57027e+06	1.10834e+06	2.97159e+06	6.56595e+06	1.26641e+07	8	8	8	8	0.209316	0.631553	0.383283	0.462202
Q9CZ44	Nsfl1c	NSFL1 cofactor p47	113	SPNELVDDLFK	monophos-(113)SPNELVDDLFK	63373.6	83084	207442	472634	302133	116129	696739	572151	92127	38267.6	230126	581871	86348.2	70964.9	609714	665126	8	8	8	8	0.744043	0.894471	0.441604	0.183675
Q99NF2	Nsmf	NMDA receptor synaptonuclear signaling and neuronal migration factor	203	MYSVDGVSDDVPIR	monophos-(203)MYSVDGVSDDVPIR	382618	549781	670659	401521	351243	200942	727632	408814	584073	616648	594323	477107	435047	226408	543044	606513	8	8	8	8	0.469083	0.539603	0.161185	0.211548
Q80XU3	Nucks1	Nuclear ubiquitous casein and cyclin-dependent kinase substrate 1	8	KVVDYSQFQESDDADEDYGR	monophos-(8)KVVDYSQFQESDDADEDYGR	498680	1.91773e+06	5.28961e+06	910464	867689	439405	1.39011e+06	1.05854e+06	2.12324e+06	830628	3.2161e+06	3.67677e+06	490047	1.1982e+06	2.30575e+06	562375	8	8	8	8	0.507043	0.725117	0.0185403	0.0731077
Q5F2E7	Nufip2	Nuclear fragile X mental retardation-interacting protein 2	646	NDSWGSFDLR	monophos-(646)NDSWGSFDLR	219346	301545	743114	608563	296468	153201	977676	590235	385372	352703	696657	640621	142530	211137	549303	974733	8	8	8	8	0.902651	0.956397	0.175074	0.963511
Q7TQI3	Otub1	Ubiquitin thioesterase OTUB1	10	QEPLGSDSEGVNCLAYDEAIMAQQDR	monophos-(10)QEPLGSDSEGVNCLAYDEAIMAQQDR	1.38155e+06	1.34153e+06	6.16851e+06	1.13249e+06	3.15957e+06	1.72678e+06	676450	1.00047e+06	1.14582e+06	1.70137e+06	6.62424e+06	1.37584e+06	397780	1.96949e+06	1.8757e+06	1.3394e+06	8	8	8	8	0.894874	0.983425	0.0181754	0.249564
Q4KMM3	Oxr1	Oxidation resistance protein 1	11	KSQSVDITAPGFNPLGGAGK	monophos-(11)KSQSVDITAPGFNPLGGAGK	3.42421e+06	5.29402e+06	4.87709e+06	5.03479e+06	448938	3.28334e+06	8.99045e+06	4.3144e+06	2.86861e+06	1.52185e+06	4.40582e+06	1.35137e+06	90113.7	3.75713e+06	5.95207e+06	4.34215e+06	8	8	8	8	0.592109	0.213645	0.133933	0.798462
Q4KMM3	Oxr1	Oxidation resistance protein 1	198	VVSSTSEEEEAFTEK	diphos-(198)VVSSTSEEEEAFTEK	2.19515e+06	4.72344e+06	5.567e+06	8.83242e+06	5.1927e+06	3.65624e+06	7.23746e+06	4.13038e+06	4.7826e+06	3.39658e+06	9.13256e+06	1.13338e+07	2.92364e+06	1.18408e+07	1.24175e+07	4.384e+06	8	8	8	8	0.098658	0.169572	0.684773	0.897142
Q4KMM3	Oxr1	Oxidation resistance protein 1	198	VVSSTSEEEEAFTEK	monophos-(198)VVSSTSEEEEAFTEK	8.79714e+06	1.14646e+07	1.1556e+07	5.68292e+06	1.262e+07	4.88679e+06	1.183e+07	8.70562e+06	1.65253e+07	7.35485e+06	1.18234e+07	9.88028e+06	4.23629e+06	2.88475e+06	7.49699e+06	7.30162e+06	8	8	8	8	0.327607	0.594882	0.888583	0.110967
Q4KMM3	Oxr1	Oxidation resistance protein 1	329	STEESLSEDAFTESELSPIREELLSSEPR	diphos-(329)STEESLSEDAFTESELSPIREELLSSEPR	2.83759e+06	3.44258e+06	1.04792e+07	6.48129e+06	2.04956e+06	2.08106e+06	2.2257e+06	4.38672e+06	5.46146e+06	2.72775e+06	4.31907e+06	3.59536e+06	3.49717e+06	2.75353e+06	6.0021e+06	5.06319e+06	8	8	8	8	0.0367701	0.951311	0.172753	0.204327
O88643	Pak1	Serine/threonine-protein kinase PAK 1	141	YMSFTDK	monophos-(141)YMSFTDK	388372	223549	467016	238700	248883	185506	735773	351160	493316	396675	501519	366593	92147.2	201976	179389	643745	8	8	8	8	0.916767	0.961436	0.0544506	0.558981
O88643	Pak1	Serine/threonine-protein kinase PAK 1	215	DVATSPISPTENNTTPPDALTR	diphos-(215)DVATSPISPTENNTTPPDALTR	9.70791e+06	7.73551e+06	1.06104e+07	7.29227e+06	2.88596e+07	5.03294e+06	3.82315e+07	1.3972e+07	6.82865e+06	5.07056e+06	1.88244e+07	1.52324e+07	6.47809e+06	2.09282e+07	1.17038e+07	2.53948e+07	8	8	8	8	0.248242	0.786701	0.028194	0.0809614
O88643	Pak1	Serine/threonine-protein kinase PAK 1	215	DVATSPISPTENNTTPPDALTR	monophos-(215)DVATSPISPTENNTTPPDALTR	1.26132e+07	1.29736e+07	2.24691e+07	7.49789e+06	1.0686e+07	5.14567e+06	1.87719e+07	9.05576e+06	2.37856e+07	1.71637e+07	2.26575e+07	1.32256e+07	5.48667e+06	6.44562e+06	8.55155e+06	1.596e+07	8	8	8	8	0.62003	0.592665	0.649953	0.0314848
Q61036	Pak3	Serine/threonine-protein kinase PAK 3	174	TASEPPLAPPVSEEEDEEEEEEEDDNEPPPVIAPRPEHTK	monophos-(174)TASEPPLAPPVSEEEDEEEEEEEDDNEPPPVIAPRPEHTK	1.15808e+06	1.26384e+06	1.88932e+06	1.0309e+06	931878	560512	3.49398e+06	1.43404e+06	2.33129e+06	1.47433e+06	1.87281e+06	990154	564144	181503	906686	2.15206e+06	8	8	8	8	0.691318	0.707385	0.0497306	0.605941
Q3ULB5	Pak6	Serine/threonine-protein kinase PAK 6	560	SLVGTPYWMAPEVISR	monophos-(560)SLVGTPYWMAPEVISR	78538.3	205951	1.33437e+06	861234	359166	375751	1.18554e+06	607322	215074	365465	967418	1.33927e+06	569531	271131	664800	1.0667e+06	8	8	8	8	0.756906	0.798771	0.262738	0.880093
Q8C015	Pak7	Serine/threonine-protein kinase PAK 7	601	SLVGTPYWMAPEVISR	monophos-(601)SLVGTPYWMAPEVISR	78538.3	205951	1.33437e+06	861234	359166	375751	1.18554e+06	607322	215074	365465	967418	1.33927e+06	569531	271131	664800	1.0667e+06	8	8	8	8	0.756906	0.798771	0.262738	0.880093
Q9Z0P4	Palm	Paralemmin-1	109	ENSAAPSPGRPQSASPAKEEQK	diphos-(109)ENSAAPSPGRPQSASPAKEEQK	2.58792e+06	8.95458e+06	8.92612e+06	1.42512e+06	2.05434e+06	1.85637e+06	3.34147e+06	2.17696e+06	5.27695e+06	5.42881e+06	1.16357e+07	2.94413e+06	1.48256e+06	3.03306e+06	2.49818e+06	1.06098e+07	8	8	8	8	0.630581	0.421059	0.622365	0.151523
Q9Z0P4	Palm	Paralemmin-1	131	SETLVNAQQTPLGTPKENR	diphos-(131)SETLVNAQQTPLGTPKENR	6.46199e+06	9.19499e+06	1.13943e+07	7.34096e+06	6.02689e+06	4.66157e+06	1.16261e+07	7.12589e+06	7.19442e+06	1.08587e+07	1.12684e+07	6.45845e+06	2.5109e+06	7.12614e+06	7.86028e+06	6.52576e+06	8	8	8	8	0.832312	0.70833	0.626715	0.104452
Q9Z0P4	Palm	Paralemmin-1	150	TSTPVRSPGGSTMMK	diphos-(150)TSTPVRSPGGSTMMK	6.42229e+06	9.60395e+06	1.31888e+07	1.41555e+07	4.02386e+06	7.07029e+06	2.53339e+07	1.29198e+07	1.06445e+07	9.34178e+06	2.79118e+07	7.10322e+06	4.02223e+06	6.83572e+06	8.98635e+06	1.96273e+07	8	8	8	8	0.643175	0.95311	0.758723	0.748388
Q9QYX7	Pclo	Protein piccolo	1759	TPPSNLSPIEDASPTEELR	diphos-(1759)TPPSNLSPIEDASPTEELR	1.61864e+06	1.64641e+06	2.40894e+06	5.78231e+06	1.06158e+06	975161	1.11873e+07	1.92152e+06	4.19089e+06	6.35042e+06	1.45929e+06	5.13229e+06	1.22296e+06	1.33678e+06	1.18058e+07	2.50237e+06	8	8	8	8	0.957191	0.611849	0.0433045	0.816592
Q01065	Pde1b	Calcium/calmodulin-dependent 3',5'-cyclic nucleotide phosphodiesterase 1B	6	SPPEMLESDCPSPLELK	monophos-(6)SPPEMLESDCPSPLELK	158342	1.09002e+06	1.04492e+06	797592	4.75012e+06	146865	887989	359396	546296	805199	854282	842559	321002	256873	329297	591025	8	8	8	8	0.000106929	0.310318	0.000288255	0.745563
Q01065	Pde1b	Calcium/calmodulin-dependent 3',5'-cyclic nucleotide phosphodiesterase 1B	462	QPSLDVDVGDPNPDVVSFR	monophos-(462)QPSLDVDVGDPNPDVVSFR	297414	1.14197e+06	2.62794e+06	2.44558e+06	1.33668e+06	314391	1.46683e+06	669756	692167	1.35844e+06	3.37048e+06	1.19162e+06	1.82244e+06	379987	590971	553666	8	8	8	8	0.783336	0.92895	0.120634	0.0995409
P35486	Pdha1	Pyruvate dehydrogenase E1 component subunit alpha, somatic form, mitochondrial	288	YHGHSMSDPGVSYR	diphos-(288)YHGHSMSDPGVSYR	2.09052e+06	718251	3.69129e+06	527119	2.1077e+06	1.68475e+06	1.39506e+06	3.04434e+06	1.39017e+06	48692	2.85113e+06	1.88639e+06	842575	630530	2.06308e+06	3.73313e+06	8	8	8	8	0.766561	0.699284	0.689224	0.623936
P35486	Pdha1	Pyruvate dehydrogenase E1 component subunit alpha, somatic form, mitochondrial	288	YHGHSMSDPGVSYR	monophos-(288)YHGHSMSDPGVSYR	2.72142e+06	1.35221e+07	3.41654e+07	1.46497e+06	2.40469e+07	879068	3.84498e+06	4.30325e+06	9.35505e+06	2.72266e+06	1.80606e+07	7.04771e+06	1.16606e+07	2.1623e+06	7.00547e+06	1.11046e+07	8	8	8	8	0.034665	0.685581	0.344919	0.532546
Q9Z2A0	Pdpk1	3-phosphoinositide-dependent protein kinase 1	241	ANSFVGTAQYVSPELLTEK	monophos-(241)ANSFVGTAQYVSPELLTEK	361064	960999	2.14729e+06	392750	958509	597102	1.97102e+06	1.29677e+06	548460	710732	3.55199e+06	920975	605574	572608	964102	2.49197e+06	8	8	8	8	0.216078	0.655564	0.258764	0.971191
Q8C437	Pex5l	PEX5-related protein	199	NHSLEEEFER	monophos-(199)NHSLEEEFER	2.78949e+06	4.02235e+06	4.65826e+06	1.75844e+06	4.88132e+06	1.73193e+06	9.70364e+06	4.39852e+06	4.44492e+06	5.30281e+06	6.24734e+06	1.92556e+06	2.25564e+06	1.55114e+06	5.07464e+06	3.62032e+06	8	8	8	8	0.343365	0.691999	0.213942	0.816397
Q8C437	Pex5l	PEX5-related protein	387	SPVDSSVLEGVK	monophos-(387)SPVDSSVLEGVK	270793	259624	246100	325305	180601	195057	1.58085e+06	669917	395512	408771	482483	478843	158069	138856	1.01216e+06	744775	8	8	8	8	0.211363	0.954661	0.000227728	0.263661
O55022	Pgrmc1	Membrane-associated progesterone receptor component 1	169	LLKEGEEPTVYSDDEEPK	monophos-(169)LLKEGEEPTVYSDDEEPK	485061	733741	1.59922e+06	2.55032e+06	558552	100934	2.16192e+06	2.26784e+06	369427	511907	1.17983e+06	1.48728e+06	168946	175799	4.44629e+06	2.96809e+06	8	8	8	8	0.223166	0.870591	0.0600557	0.446479
O55022	Pgrmc1	Membrane-associated progesterone receptor component 1	172	EGEEPTVYSDDEEPKDETAR	monophos-(172)EGEEPTVYSDDEEPKDETAR	7.8854e+06	2.092e+07	3.40342e+07	3.75599e+06	2.27767e+07	3.25895e+06	5.12039e+07	3.60234e+07	2.71335e+07	1.66347e+07	4.38923e+07	2.65702e+07	2.7556e+06	5.32378e+06	1.07092e+07	7.68486e+06	8	8	8	8	0.602962	0.543405	0.455071	0.523371
Q2M3X8	Phactr1	Phosphatase and actin regulator 1	64	SKSDTPYLAEAR	monophos-(64)SKSDTPYLAEAR	1.60843e+06	1.11824e+06	3.09645e+06	1.26724e+06	2.16479e+06	560393	4.17399e+06	1.58156e+06	3.02009e+06	1.81545e+06	3.73519e+06	1.0015e+06	1.48776e+06	1.25969e+06	2.12788e+06	5.14657e+06	8	8	8	8	0.623041	0.453705	0.319621	0.733957
Q2TBE6	Pi4k2a	Phosphatidylinositol 4-kinase type 2-alpha	37	VAAAAGSGPSPPCSPGHDRER	diphos-(37)VAAAAGSGPSPPCSPGHDRER	1.51548e+06	2.33884e+06	3.95674e+06	1.17142e+06	2.33457e+06	812396	804861	2.42072e+06	2.66195e+06	1.45007e+06	4.20006e+06	1.71813e+06	1.14857e+06	1.36748e+06	1.5301e+06	2.52584e+06	8	8	8	8	0.905765	0.768996	0.226947	0.137372
O70161	Pip5k1c	Phosphatidylinositol 4-phosphate 5-kinase type-1 gamma	550	RTQSSGQDGRPQEEPHAEDLQK	monophos-(550)RTQSSGQDGRPQEEPHAEDLQK	5.54698e+06	8.78008e+06	9.94439e+06	6.02182e+06	3.85837e+06	1.79457e+06	3.23985e+06	4.32901e+06	6.43385e+06	7.45765e+06	1.02407e+07	5.30844e+06	1.70463e+06	3.07497e+06	5.54448e+06	1.31048e+07	8	8	8	8	0.464711	0.485489	0.121694	0.0701772
O70161	Pip5k1c	Phosphatidylinositol 4-phosphate 5-kinase type-1 gamma	640	SWVYSPLHYSARPASDGESDT	diphos-(640)SWVYSPLHYSARPASDGESDT	1.12038e+06	1.28011e+06	1.10834e+07	3.76459e+06	4.26322e+06	3.83926e+06	7.38164e+06	2.44157e+06	750857	599926	8.63577e+06	1.42283e+07	5.86833e+06	6.95641e+06	3.48493e+06	5.46072e+06	8	8	8	8	0.473084	0.503636	0.00799568	0.914658
Q8K4R4	Pitpnc1	Cytoplasmic phosphatidylinositol transfer protein 1	269	SAPSSAPSTPLSTDAPEFLSIPK	diphos-(269)SAPSSAPSTPLSTDAPEFLSIPK	74247.4	526542	1.39608e+06	3.10197e+06	2.38128e+06	174735	1.72736e+06	3.70626e+06	310677	55175.6	2.07494e+06	2.79089e+06	176453	869369	1.90184e+06	8.37542e+06	8	8	8	8	0.083431	0.694405	0.0584607	0.300439
Q8K4R4	Pitpnc1	Cytoplasmic phosphatidylinositol transfer protein 1	269	SAPSSAPSTPLSTDAPEFLSIPK	monophos-(269)SAPSSAPSTPLSTDAPEFLSIPK	76898.7	987287	2.64785e+06	499127	2.42752e+06	1.7607e+06	2.23651e+06	3.89392e+06	394376	271270	4.96184e+06	3.41601e+06	2.41152e+06	1.5885e+06	4.48602e+06	3.68746e+06	8	8	8	8	0.371938	0.296807	0.189491	0.141663
Q68FH0	Pkp4	Plakophilin-4	508	SPSIDSIQKDPR	monophos-(508)SPSIDSIQKDPR	825177	1.21556e+06	400554	1.21665e+06	566107	979851	705794	453898	1.01231e+06	1.81464e+06	940413	1.82794e+06	540047	147790	2.39088e+06	659510	8	8	8	8	0.035132	0.237191	0.384966	0.254859
Q9Z1B3	Plcb1	1-phosphatidylinositol 4,5-bisphosphate phosphodiesterase beta-1	976	KSEPSSPDHGSSAIEQDLAALDAEMTQK	monophos-(976)KSEPSSPDHGSSAIEQDLAALDAEMTQK	6.60504e+06	1.19435e+07	1.58841e+07	5.73219e+06	592455	6.55699e+06	1.10682e+07	6.07186e+06	9.9167e+06	2.18596e+07	9.42141e+06	7.37873e+06	8.83421e+06	5.1964e+06	8.68735e+06	1.07423e+07	8	8	8	8	0.881459	0.379824	0.244739	0.10977
Q9Z1B3	Plcb1	1-phosphatidylinositol 4,5-bisphosphate phosphodiesterase beta-1	1192	VNLKSPSSEEIER	diphos-(1192)VNLKSPSSEEIER	944895	4.22277e+06	1.35014e+06	2.06347e+06	382448	429567	4.87483e+06	992988	1.17011e+06	2.53367e+06	1.34992e+06	2.29624e+06	706845	2.37517e+06	1.269e+06	1.20515e+06	8	8	8	8	0.0260908	0.663676	0.39623	0.487842
A2AP18	Plch2	1-phosphatidylinositol 4,5-bisphosphate phosphodiesterase eta-2	672	KVASVEEGDETLDSPGSQSR	monophos-(672)KVASVEEGDETLDSPGSQSR	538197	663641	1.30453e+06	902845	1.23501e+06	140980	1.79068e+06	400916	1.05724e+06	665798	1.31572e+06	795491	330869	152719	818832	1.08062e+06	8	8	8	8	0.398104	0.694482	0.0873515	0.501391
Q3USB7	Plcl1	Inactive phospholipase C-like protein 1	543	KLPSESDLLEGEVTDEDEEAEMSR	monophos-(543)KLPSESDLLEGEVTDEDEEAEMSR	629788	636125	1.26086e+06	889636	470378	469976	1.35108e+06	864240	1.35357e+06	645982	1.05213e+06	1.33343e+06	903515	722338	1.1415e+06	1.24352e+06	8	8	8	8	0.569847	0.157993	0.900438	0.63419
P60469	Ppfia3	Liprin-alpha-3	14	RGSALGPDEAGGELER	monophos-(14)RGSALGPDEAGGELER	1.05395e+06	1.38429e+06	1.45985e+06	1.48917e+06	1.65097e+06	220073	788805	1.33329e+06	1.65842e+06	1.59675e+06	1.75519e+06	1.02477e+06	985165	221597	2.19596e+06	2.20574e+06	8	8	8	8	0.361832	0.347474	0.0104524	0.460304
P60469	Ppfia3	Liprin-alpha-3	356	SLPGSALELR	monophos-(356)SLPGSALELR	620957	886620	1.03783e+06	2.14135e+06	904311	586139	2.09809e+06	1.21275e+06	776170	1.05601e+06	1.11791e+06	2.0102e+06	370789	382154	2.32074e+06	1.96821e+06	8	8	8	8	0.57895	0.854848	0.373486	0.944393
Q8BVQ5	Ppme1	Protein phosphatase methylesterase 1	236	QCEGITSPEGSK	monophos-(236)QCEGITSPEGSK	1.67298e+06	2.02024e+06	4.4673e+06	980694	1.12843e+06	494085	3.29445e+06	1.64642e+06	1.76262e+06	1.40242e+06	5.41509e+06	960504	488733	832603	532066	2.80998e+06	8	8	8	8	0.553328	0.805423	0.291688	0.208159
Q60829	Ppp1r1b	Protein phosphatase 1 regulatory subunit 1B	40	VSEHSSPEEEASPHQR	monophos-(40)VSEHSSPEEEASPHQR	78399.1	1.15404e+06	320856	909592	310036	51589	492418	1.76461e+06	122531	191903	2.08375e+06	926137	18725.8	34989.7	343649	3.30529e+06	8	8	8	8	0.0846616	0.616447	0.190229	0.891093
Q60829	Ppp1r1b	Protein phosphatase 1 regulatory subunit 1B	178	ATLSEPGEEPQHPSPP	monophos-(178)ATLSEPGEEPQHPSPP	626136	1.24683e+06	540304	967037	664454	309110	2.0863e+06	857519	802669	613961	1.44649e+06	1.79705e+06	216823	315290	1.02667e+06	1.66117e+06	8	8	8	8	0.827398	0.804874	0.309018	0.701214
Q9CW07	Ppp1r3g	Protein phosphatase 1 regulatory subunit 3G	78	SFSLPADPILQAAK	monophos-(78)SFSLPADPILQAAK	99405.1	208264	738036	314331	646474	217180	582123	1.1094e+06	150150	68261	655892	703835	322391	160632	409852	1.62784e+06	8	8	8	8	0.317863	0.916919	0.159931	0.211478
Q3UM45	Ppp1r7	Protein phosphatase 1 regulatory subunit 7	34	HGGGGIVANLSEQSLKDGVDR	diphos-(34)HGGGGIVANLSEQSLKDGVDR	1.65475e+06	3.01263e+06	9.74901e+06	6.91538e+06	9.87396e+06	1.76301e+06	4.45177e+06	9.21622e+06	4.39799e+06	758478	1.00746e+07	7.33581e+06	2.90105e+06	3.75026e+06	4.21738e+06	1.46765e+07	8	8	8	8	0.547385	0.92874	0.578393	0.672502
P63328	Ppp3ca	Serine/threonine-protein phosphatase 2B catalytic subunit alpha isoform	466	ITSFEEAKGLDR	monophos-(466)ITSFEEAKGLDR	1.6661e+06	1.20281e+06	2.11407e+06	1.70403e+06	3.23146e+06	756301	2.46646e+06	1.48403e+06	1.58431e+06	974613	3.62157e+06	1.51912e+06	930691	710963	1.70175e+06	3.65125e+06	8	8	8	8	0.298436	0.98631	0.394861	0.891897
Q8R3Q2	Ppp6r2	Serine/threonine-protein phosphatase 6 regulatory subunit 2	660	NVPGLAAPSSPTQK	monophos-(660)NVPGLAAPSSPTQK	1.27723e+06	1.35472e+06	1.98403e+06	3.78047e+06	2.15286e+06	1.6314e+06	5.51389e+06	1.65398e+06	4.1641e+06	3.80414e+06	4.38751e+06	3.43073e+06	1.60341e+06	1.59258e+06	2.25524e+06	6.50292e+06	8	8	8	8	0.778384	0.202424	0.272571	0.850628
Q922D4	Ppp6r3	Serine/threonine-protein phosphatase 6 regulatory subunit 3	579	IQQFDDGGSDEEDIWEEK	monophos-(579)IQQFDDGGSDEEDIWEEK	445789	575721	1.70269e+06	1.13756e+06	577756	375117	1.83354e+06	1.20845e+06	683882	574320	1.83611e+06	1.09037e+06	253970	457263	1.6137e+06	1.15841e+06	8	8	8	8	0.965468	0.935131	0.760107	0.806078
Q6PAM0	Prkab2	5'-AMP-activated protein kinase subunit beta-2	33	IMVGSTDDPSVFSLPDSK	monophos-(33)IMVGSTDDPSVFSLPDSK	344245	547139	868895	294979	1.02975e+06	232530	319112	395733	299452	407047	828407	424982	348918	225856	379593	584834	8	8	8	8	0.271998	0.597147	0.71974	0.621292
Q6PAM0	Prkab2	5'-AMP-activated protein kinase subunit beta-2	178	DLSSSPPGPYGQEMYVFR	monophos-(178)DLSSSPPGPYGQEMYVFR	1.8276e+06	1.41996e+06	1.13942e+07	8.65641e+06	6.4567e+06	3.32173e+06	7.26405e+06	5.55839e+06	2.41872e+06	898569	9.78607e+06	1.01197e+07	2.8725e+06	2.31837e+06	9.52478e+06	1.01919e+07	8	8	8	8	0.61488	0.886614	0.291305	0.949721
Q9DBC7	Prkar1a	cAMP-dependent protein kinase type I-alpha regulatory subunit	74	TDSREDEISPPPPNPVVK	diphos-(74)TDSREDEISPPPPNPVVK	1.96471e+06	2.70257e+06	5.96934e+06	2.67257e+06	6.97683e+06	1.44772e+06	4.08522e+06	7.21041e+06	2.93021e+06	1.25786e+06	9.2128e+06	5.98301e+06	1.26241e+06	2.28534e+06	1.95651e+06	7.57715e+06	8	8	8	8	0.450397	0.9595	0.964028	0.992205
Q9DBC7	Prkar1a	cAMP-dependent protein kinase type I-alpha regulatory subunit	74	TDSREDEISPPPPNPVVK	monophos-(74)TDSREDEISPPPPNPVVK	1.36242e+06	1.86927e+06	4.89592e+06	666265	1.84179e+06	670170	2.20819e+06	2.69679e+06	2.63128e+06	941723	3.91929e+06	2.29364e+06	659431	399854	1863790	3.65717e+06	8	8	8	8	0.958815	0.977357	0.508935	0.396222
P12367	Prkar2a	cAMP-dependent protein kinase type II-alpha regulatory subunit	93	RVSVCAETFNPDEEEEDNDPR	monophos-(93)RVSVCAETFNPDEEEEDNDPR	1.3342e+07	1.18573e+07	2.21e+07	3.18781e+06	6.40931e+06	7.09156e+06	4.64452e+06	4.3631e+06	2.11499e+07	6.83325e+06	3.21094e+07	1.13176e+07	3.97901e+06	1.028e+07	1.34706e+07	1.18036e+07	8	8	8	8	0.392069	0.240864	0.0237129	0.0641043
P12367	Prkar2a	cAMP-dependent protein kinase type II-alpha regulatory subunit	388	MFGSNLDLMDPGQ	monophos-(388)MFGSNLDLMDPGQ	239520	312275	916580	418589	1.27614e+06	259065	1.13401e+06	764147	475595	143373	1.54102e+06	897155	603531	443993	721836	1.38959e+06	8	8	8	8	0.706169	0.624777	0.706326	0.362942
P31324	Prkar2b	cAMP-dependent protein kinase type II-beta regulatory subunit	109	RASVCAEAYNPDEEEDDAESR	monophos-(109)RASVCAEAYNPDEEEDDAESR	1.1781e+07	3.36869e+06	2.38192e+07	5.70788e+06	1.30146e+07	4.33227e+06	4.56357e+06	7.01131e+06	2.08874e+07	3.46186e+06	2.1316e+07	3.17728e+06	8.57352e+06	8.50426e+06	9.26153e+06	1.08082e+07	8	8	8	8	0.982452	0.660669	0.00859317	0.334776
P20444	Prkca	Protein kinase C alpha type	496	TFCGTPDYIAPEIIAYQPYGK	monophos-(496)TFCGTPDYIAPEIIAYQPYGK	556800	1.26353e+06	1.50621e+07	3.69056e+06	9.90287e+06	2.12972e+06	4.74231e+06	2.19726e+06	2.19117e+06	1.70158e+06	3.61621e+06	4.34878e+06	9.271e+06	1.45672e+06	994544	4.03818e+06	8	8	8	8	0.115949	0.470802	0.463544	0.89032
P68404	Prkcb	Protein kinase C beta type	499	TFCGTPDYIAPEIIAYQPYGK	monophos-(499)TFCGTPDYIAPEIIAYQPYGK	556800	1.26353e+06	1.50621e+07	3.69056e+06	9.90287e+06	2.12972e+06	4.74231e+06	2.19726e+06	2.19117e+06	1.70158e+06	3.61621e+06	4.34878e+06	9.271e+06	1.45672e+06	994544	4.03818e+06	8	8	8	8	0.115949	0.470802	0.463544	0.89032
P16054	Prkce	Protein kinase C epsilon type	693	DVNNFDQDFTREEPILTLVDEAIIK	monophos-(693)DVNNFDQDFTREEPILTLVDEAIIK	184048	637098	1.36576e+06	502374	330031	229068	1.08687e+06	305207	617294	913955	84775.5	689691	2.28573e+06	283504	505905	533165	8	8	8	8	0.262694	0.582195	0.170067	0.808194
P63318	Prkcg	Protein kinase C gamma type	513	TFCGTPDYIAPEIIAYQPYGK	monophos-(513)TFCGTPDYIAPEIIAYQPYGK	556800	1.26353e+06	1.50621e+07	3.69056e+06	9.90287e+06	2.12972e+06	4.74231e+06	2.19726e+06	2.19117e+06	1.70158e+06	3.61621e+06	4.34878e+06	9.271e+06	1.45672e+06	994544	4.03818e+06	8	8	8	8	0.115949	0.470802	0.463544	0.89032
P63318	Prkcg	Protein kinase C gamma type	649	AAPALTPPDR	monophos-(649)AAPALTPPDR	1.32808e+06	5.13657e+06	5.63708e+06	3.87693e+06	2.96666e+06	500336	6.54465e+06	1.96616e+06	3.93263e+06	7.67186e+06	3.38244e+06	4.40492e+06	1.42714e+06	866890	3.11503e+06	3.69252e+06	8	8	8	8	0.896436	0.950366	0.894662	0.0797593
P63318	Prkcg	Protein kinase C gamma type	686	SPTSPVPVPVM	monophos-(686)SPTSPVPVPVM	440837	1.52992e+06	2.63498e+06	3.40916e+06	1.99435e+06	349254	4.33164e+06	1.00938e+06	1.63979e+06	2.69301e+06	1.06437e+06	2.14866e+06	1.12191e+06	586500	2.99221e+06	1.55725e+06	8	8	8	8	0.18081	0.690483	0.406845	0.734138
E9PUL5	Prrt2	Proline-rich transmembrane protein 2	64	AELAPETTETPVETPETVQATDLSLNPEEGSK	diphos-(64)AELAPETTETPVETPETVQATDLSLNPEEGSK	5.47553e+06	3.53224e+06	7.56391e+06	6.91225e+06	1.74247e+07	1.49689e+06	8.41801e+06	8.75012e+06	5.11157e+06	2876030	7.7453e+06	8.9301e+06	4.5607e+06	3.90994e+06	3.44963e+06	1.82781e+07	8	8	8	8	0.862267	0.813746	0.00965603	0.367401
E9PUL5	Prrt2	Proline-rich transmembrane protein 2	64	AELAPETTETPVETPETVQATDLSLNPEEGSK	monophos-(64)AELAPETTETPVETPETVQATDLSLNPEEGSK	1.48559e+06	940582	1.5833e+06	1.57959e+06	650788	774428	3.44252e+06	1.42704e+06	2.38395e+06	2.21541e+06	1.41037e+06	1.4473e+06	857475	597366	1.4703e+06	5.25778e+06	8	8	8	8	0.197336	0.449008	0.00305154	0.778015
E9PUL5	Prrt2	Proline-rich transmembrane protein 2	236	AHGGHPGSPRGSLSR	diphos-(236)AHGGHPGSPRGSLSR	381360	1.57345e+06	179264	3.08939e+06	1.33121e+06	594452	4.70067e+06	344120	1.48417e+06	714136	5.79278e+06	1.89291e+06	1.78542e+06	1.86478e+06	358120	4.31367e+06	8	8	8	8	0.718415	0.398905	0.861209	0.979564
E9PUL5	Prrt2	Proline-rich transmembrane protein 2	251	HPSSQLAGPGVEGGEGTQKPR	diphos-(251)HPSSQLAGPGVEGGEGTQKPR	6.65353e+06	5.49783e+06	1.02056e+07	7.25167e+06	2.71395e+06	2.3777e+06	1.22615e+07	8.44249e+06	7.19419e+06	6.75848e+06	1.33393e+07	9.75103e+06	3.62478e+06	4.07646e+06	1.13019e+07	9.32983e+06	8	8	8	8	0.982052	0.476949	0.263251	0.369099
E9PUL5	Prrt2	Proline-rich transmembrane protein 2	251	HPSSQLAGPGVEGGEGTQKPR	monophos-(251)HPSSQLAGPGVEGGEGTQKPR	2.79748e+07	3.20646e+07	1.71727e+07	1.03449e+07	9.50886e+06	1.16665e+07	3.73802e+07	2.32425e+07	3.14577e+07	2.87893e+07	3.83475e+07	1.4442e+07	8.92305e+06	8.42724e+06	3.32468e+07	4.75784e+07	8	8	8	8	0.447631	0.421193	0.270224	0.69458
Q6PE13	Prrt3	Proline-rich transmembrane protein 3	805	SIDAALFR	monophos-(805)SIDAALFR	394352	516308	814217	1.3234e+06	679224	517384	1.80302e+06	745563	304523	526890	498612	957931	536393	384616	703583	856104	8	8	8	8	0.0660325	0.197643	0.517578	0.580864
Q6PE13	Prrt3	Proline-rich transmembrane protein 3	828	GLASSPTGGALRPR	monophos-(828)GLASSPTGGALRPR	2.30002e+06	5.26596e+06	3.09116e+06	1.73969e+06	2.85149e+06	1.15421e+06	1.57015e+06	969476	3.40237e+06	8.55289e+06	1.85016e+06	1.07714e+06	2.26155e+06	1.14564e+06	3.10211e+06	2.66959e+06	8	8	8	8	0.17739	0.524189	0.0128759	0.150649
Q6PE13	Prrt3	Proline-rich transmembrane protein 3	842	RGSQPDAELDGAGTSLLR	monophos-(842)RGSQPDAELDGAGTSLLR	2.83897e+06	6.03686e+06	4.99921e+06	3.31165e+06	2.45668e+06	1.53702e+06	4.49539e+06	2.4844e+06	5.39648e+06	8.98098e+06	3.25255e+06	4.65223e+06	3.83389e+06	1.21088e+06	3.22595e+06	4.63338e+06	8	8	8	8	0.322969	0.374802	0.270479	0.0355044
Q6PE13	Prrt3	Proline-rich transmembrane protein 3	862	CRSLTEVCLR	monophos-(862)CRSLTEVCLR	221896	350600	316482	291860	177750	141971	391560	184994	354747	495222	742406	353481	698188	103394	271503	356893	8	8	8	8	0.0369442	0.078615	0.64575	0.280456
Q2PFD7	Psd3	PH and SEC7 domain-containing protein 3	996	KSHSSPSLNPDASPVTAK	diphos-(996)KSHSSPSLNPDASPVTAK	1.40396e+07	1.8498e+07	4.34565e+07	5.96962e+06	6.84083e+06	6.43252e+06	1.28829e+07	1.45183e+07	1.97842e+07	9.60462e+06	1.73397e+07	9.2433e+06	5.48884e+06	1.74798e+07	1.72369e+07	3.27359e+07	8	8	8	8	0.345775	0.883431	0.492112	0.567662
Q2PFD7	Psd3	PH and SEC7 domain-containing protein 3	996	KSHSSPSLNPDASPVTAK	monophos-(996)KSHSSPSLNPDASPVTAK	1.21717e+07	1.40717e+07	2.70899e+07	5.8268e+06	3.08748e+06	6.41609e+06	1.14017e+07	4.00527e+06	1.38355e+07	8.46064e+06	1.97169e+07	5.28499e+06	3.96657e+06	5.64416e+06	1.31899e+07	2.18676e+07	8	8	8	8	0.719191	0.791259	0.74246	0.203371
Q3TXS7	Psmd1	26S proteasome non-ATPase regulatory subunit 1	302	TASAVAGKTPDASPEPK	diphos-(302)TASAVAGKTPDASPEPK	1.19907e+06	8.52205e+06	3.9911e+06	1.68456e+06	2.23251e+06	543664	4.28786e+06	4.24697e+06	2.55191e+06	4.96009e+06	3.00923e+06	1.77271e+06	2.00188e+06	823978	2.31703e+06	2.54899e+06	8	8	8	8	0.0630122	0.412043	0.161798	0.284874
Q8BG32	Psmd11	26S proteasome non-ATPase regulatory subunit 11	11	AQSLLSTDR	monophos-(11)AQSLLSTDR	137940	183454	399093	155590	113710	94305.2	235426	212937	183525	164616	399069	160096	82224.1	91975.7	281460	313675	8	8	8	8	0.712043	0.734792	0.685693	0.395414
B9EKR1	Ptprz1	Receptor-type tyrosine-protein phosphatase zeta	569	EVSADVSEEENFLTDFK	monophos-(569)EVSADVSEEENFLTDFK	283059	191669	678343	654987	493906	548041	82938.4	960302	1.0976e+06	1175850	320660	472708	513014	201582	786364	114696	8	8	8	8	0.418053	0.579434	0.6936	0.406381
P62492	Rab11a	Ras-related protein Rab-11A	184	RENDMSPSNNVVPIHVPPTTENKPK	monophos-(184)RENDMSPSNNVVPIHVPPTTENKPK	1.33879e+06	2.07132e+06	3.5302e+06	1.54925e+06	1.55065e+06	168094	2.90852e+06	2.82688e+06	1.98151e+06	1.92539e+06	2.54928e+06	1.09474e+06	709391	794199	691290	4.66456e+06	8	8	8	8	0.55962	0.757768	0.0852244	0.728207
Q68EF0	Rab3ip	Rab-3A-interacting protein	208	TLVLSSSPTSPTQEPLAAAK	diphos-(208)TLVLSSSPTSPTQEPLAAAK	858316	1.49259e+06	3.67655e+06	2.19389e+06	1.83385e+06	275174	2.75512e+06	5.3551e+06	1.73441e+06	616091	2.95922e+06	3.50806e+06	568181	1.17685e+06	1.68419e+06	6.19684e+06	8	8	8	8	0.705656	0.99964	0.117665	0.694563
Q5U3K5	Rabl6	Rab-like protein 6	477	NISLSSEEEAEGLAGHPR	diphos-(477)NISLSSEEEAEGLAGHPR	1.23617e+06	3.31375e+06	5.28204e+06	4.17813e+06	7.06589e+06	288009	4.60638e+06	5.65858e+06	2.55858e+06	1.08921e+06	3.64069e+06	6.06168e+06	411958	2.88079e+06	4.56448e+06	820900	8	8	8	8	0.714014	0.277304	0.34151	0.906265
Q5U3K5	Rabl6	Rab-like protein 6	586	FPVREDLSDVTDEDTGPAQPPPPSK	diphos-(586)FPVREDLSDVTDEDTGPAQPPPPSK	5.19324e+06	7.03949e+06	1.5484e+07	8.25095e+06	2.23014e+07	5.65746e+06	1.03985e+07	6.56998e+06	6.97178e+06	1.31796e+07	1.00534e+07	8.77558e+06	4.39682e+06	7.48856e+06	6.50771e+06	8.3487e+06	8	8	8	8	0.0460562	0.428586	0.207446	0.863907
A2ALS5	Rap1gap	Rap1 GTPase-activating protein 1	496	RSSAIGIENIQEVQEK	monophos-(496)RSSAIGIENIQEVQEK	1.67649e+06	2.46434e+06	1.15129e+06	1.87704e+06	1.56858e+06	1.13615e+06	1.73285e+06	2.23311e+06	3.72156e+06	1.44053e+06	3.38635e+06	1.39639e+06	924073	1.23355e+06	3.21061e+06	3.40104e+06	8	8	8	8	0.0254859	0.208424	0.956356	0.666537
Q5SVL6	Rap1gap2	Rap1 GTPase-activating protein 2	585	SETSSNPSSPEICPNK	diphos-(585)SETSSNPSSPEICPNK	840056	3.17486e+06	3.828e+06	1.63848e+06	2.15428e+06	1.35127e+06	3.3731e+06	1.87909e+06	3.93941e+06	4.16098e+06	5.58887e+06	1.58653e+06	1.63676e+06	3.68949e+06	3.56291e+06	2.38693e+06	8	8	8	8	0.519604	0.112299	0.161792	0.382215
Q8BGH4	Reep1	Receptor expression-enhancing protein 1	149	SFSMQDLTTIRGDGAPAPSGPPPPGTGR	monophos-(149)SFSMQDLTTIRGDGAPAPSGPPPPGTGR	382299	439944	385552	1.37734e+06	267434	175940	1.00004e+06	481434	232825	131429	478644	307233	136136	74983.9	412839	920001	8	8	8	8	0.31284	0.214432	0.824763	0.859373
Q8BRJ3	Rell2	RELT-like protein 2	47	TSRGSEPDDAQLQPPEDDDVNEDTVER	monophos-(47)TSRGSEPDDAQLQPPEDDDVNEDTVER	4.3061e+06	4.02321e+06	6.13495e+06	2.19141e+06	1.9744e+06	1.81607e+06	5.70076e+06	3.36471e+06	5.04709e+06	2.18149e+06	1.16992e+07	3.40942e+06	513619	1.10615e+06	2.43195e+06	2.33979e+06	8	8	8	8	0.0625974	0.944757	0.102752	0.0626955
Q9Z2H2	Rgs6	Regulator of G-protein signaling 6	231	SVYGVTDETQSQSPVHIPSQPIR	monophos-(231)SVYGVTDETQSQSPVHIPSQPIR	1.01378e+06	1.55392e+06	3.66288e+06	317739	595369	984253	855869	1.37771e+06	1.95452e+06	872081	3.73494e+06	1.18523e+06	415814	458688	718293	849512	8	8	8	8	0.862973	0.968473	0.00145147	0.0627173
O54829	Rgs7	Regulator of G-protein signaling 7	238	SHSPTHTPTPETKPPTEDELHQQIK	monophos-(238)SHSPTHTPTPETKPPTEDELHQQIK	2.22757e+07	2.60384e+07	3.5328e+07	2.08029e+07	2.49734e+07	1.25293e+07	6.95993e+07	3.78338e+07	4.6883e+07	2.89597e+07	8.32251e+07	4.10674e+07	2.05447e+07	1.2585e+07	6.02329e+06	9.35504e+07	8	8	8	8	0.132778	0.431944	0.285897	0.801742
Q3TIR3	Ric8a	Synembryn-A	422	GLMAGGRPEGQYSEDEDTDTEEYREAK	diphos-(422)GLMAGGRPEGQYSEDEDTDTEEYREAK	423528	1.94848e+06	4.3198e+06	850756	1.79007e+06	474195	834395	1.54698e+06	1.25563e+06	965626	3.38068e+06	1.81969e+06	363695	1.29334e+06	1.98285e+06	1.60768e+06	8	8	8	8	0.363117	0.914193	0.0541724	0.244202
Q99NE5	Rims1	Regulating synaptic membrane exocytosis protein 1	1020	QGSPTQSPPADTSFGSR	diphos-(1020)QGSPTQSPPADTSFGSR	489545	820675	970232	501690	589708	325338	1.10109e+06	636923	961016	1.46861e+06	1.07024e+06	474556	328681	590771	724524	759462	8	8	8	8	0.413854	0.470057	0.395033	0.182475
Q3UJU9	Rmdn3	Regulator of microtubule dynamics protein 3	43	SHSLPNSLDYAQASER	monophos-(43)SHSLPNSLDYAQASER	2.67389e+06	2.9427e+06	5.14634e+06	677835	2.48934e+06	1.74903e+06	5.90347e+06	1.58343e+06	5.26946e+06	3.55548e+06	5.42514e+06	3.08252e+06	2.51425e+06	1.57261e+06	3.79715e+06	7.20413e+06	8	8	8	8	0.964854	0.219478	0.494937	0.800099
Q9D0L8	Rnmt	mRNA cap guanine-N7 methyltransferase	47	EFGEDLVEQNSSYVQDSPSK	monophos-(47)EFGEDLVEQNSSYVQDSPSK	980065	1.23657e+06	2.54435e+06	988970	862102	286268	1.0981e+06	1.24314e+06	3.21654e+06	911881	2.35576e+06	863372	312865	597473	999462	1.84991e+06	8	8	8	8	0.26353	0.58511	0.15087	0.0712385
Q9D0L8	Rnmt	mRNA cap guanine-N7 methyltransferase	96	GDVSEDEPSLGR	monophos-(96)GDVSEDEPSLGR	437891	409114	1.05253e+06	673666	419238	117359	610889	858341	496759	633934	1.00844e+06	703907	164833	274210	697070	1.06304e+06	8	8	8	8	0.84086	0.709737	0.399308	0.322852
P47708	Rph3a	Rabphilin-3A	668	WHQLQNENHVSSD	monophos-(668)WHQLQNENHVSSD	1.56306e+07	2.61651e+07	3.3308e+07	2.67799e+07	3.7675e+07	1.19231e+07	2.68295e+07	1.34685e+07	3.8529e+07	3.83693e+07	7.09416e+07	1.67488e+07	1.19186e+07	2.78802e+07	1.07686e+07	2.31098e+07	8	8	8	8	0.068495	0.465824	0.155715	0.0922846
P62071	Rras2	Ras-related protein R-Ras2	176	KFQEQECPPSPEPTR	monophos-(176)KFQEQECPPSPEPTR	317505	3.50333e+07	2.75246e+06	2.02099e+07	2.08605e+06	2.62192e+06	2.06588e+08	4.31159e+06	3.98719e+07	1.52834e+06	1.14697e+07	6.6394e+06	4.29328e+06	204153	3.79688e+07	1.97825e+08	8	8	8	8	0.881825	0.926317	0.000136096	0.231946
Q8K0T0	Rtn1	Reticulon-1	348	GSVSEDELIAAIK	monophos-(348)GSVSEDELIAAIK	253017	687618	831265	1.48036e+06	502279	413874	2.98316e+06	755303	260356	331555	621000	748488	263095	378918	1.12979e+06	848918	8	8	8	8	0.0148849	0.244183	0.0556934	0.466335
Q99P72	Rtn4	Reticulon-4	162	RGSGSVDETLFALPAASEPVIPSSAEK	monophos-(162)RGSGSVDETLFALPAASEPVIPSSAEK	1.85841e+06	2.32207e+06	5.22041e+06	3.15188e+06	1.50401e+06	2.67535e+06	2.96907e+06	2.43744e+06	2.9301e+06	1.82177e+06	3.34587e+06	4.43661e+06	3.57323e+06	2.30259e+06	3.05042e+06	4.29786e+06	8	8	8	8	0.565587	0.391064	0.369195	0.59259
Q99P72	Rtn4	Reticulon-4	335	VVKEDGVMSPEK	monophos-(335)VVKEDGVMSPEK	1.49717e+06	1.3665e+06	1.58157e+06	580637	258556	474705	1.3316e+06	1.30645e+06	2.06759e+06	2.28704e+06	2.89388e+06	473341	145563	229632	1.45114e+06	2.86818e+06	8	8	8	8	0.0540025	0.279028	0.755963	0.203627
Q99P72	Rtn4	Reticulon-4	854	DDSPKEYTDLEVSNK	monophos-(854)DDSPKEYTDLEVSNK	1.2581e+07	1.45411e+07	2.14706e+07	1.31449e+07	2.89832e+06	2.89065e+06	3.056e+06	1.23924e+07	1.76004e+07	14974500	3.52206e+07	2.39143e+07	2.3212e+06	4.8649e+06	1.06402e+07	2.15628e+07	8	8	8	8	0.250472	0.201452	0.782355	0.00636158
O08547	Sec22b	Vesicle-trafficking protein SEC22b	132	RNLGSINTELQDVQR	monophos-(132)RNLGSINTELQDVQR	905501	1.66256e+06	1.49297e+06	1.79972e+06	1.82751e+06	573299	4.92156e+06	2.15421e+06	1.26098e+06	863141	2.90887e+06	2.03526e+06	422626	614875	1.48079e+06	3.13042e+06	8	8	8	8	0.512655	0.587143	0.0422693	0.652848
Q3UPL0	Sec31a	Protein transport protein Sec31A	518	DSDQVAQSDGEESPAAEEQLLGER	monophos-(518)DSDQVAQSDGEESPAAEEQLLGER	1.07282e+06	1.01562e+06	2.09491e+06	1.97291e+06	392065	996563	2.61536e+06	1.82712e+06	1.45022e+06	1.41012e+06	1.74003e+06	1.66737e+06	690175	1.11111e+06	1.71391e+06	2.94502e+06	8	8	8	8	0.746877	0.794332	0.0408349	0.963113
P28661	Spet4	Septin-4	55	VARPQILEPRPQSPDLCDDDVEFR	monophos-(55)VARPQILEPRPQSPDLCDDDVEFR	2.70226e+06	3.64626e+06	1.17046e+07	1.31441e+06	4.3218e+06	2.84306e+06	9.32947e+06	6.96401e+06	6.72186e+06	1.69701e+06	1.54368e+07	8.03521e+06	2.35712e+06	1.92051e+06	1.11071e+07	1.8322e+07	8	8	8	8	0.164866	0.2891	0.798395	0.787402
P28661	Spet4	Septin-4	111	LDPYDSSEDDKEYVGFATLPNQVHR	monophos-(111)LDPYDSSEDDKEYVGFATLPNQVHR	541123	2.72274e+06	6.00133e+06	3.23224e+06	5.39349e+06	3.33901e+06	7.68671e+06	8.0926e+06	3.07834e+06	496225	1.22164e+07	6.94894e+06	2.27811e+06	2.43686e+06	6.8183e+06	1.34927e+07	8	8	8	8	0.130069	0.498327	0.915458	0.364798
P28661	Spet4	Septin-4	316	IYQFPDCDSDEDEDFKLQDQALK	monophos-(316)IYQFPDCDSDEDEDFKLQDQALK	3.31329e+06	5.47629e+06	2.88668e+07	6.31143e+06	7.03118e+06	5.8313e+06	7.87216e+06	1.22331e+07	1.10479e+07	1.29854e+06	3.66945e+07	1.19875e+07	3.42901e+06	7.47196e+06	1.02171e+07	1.50223e+07	8	8	8	8	0.468227	0.607932	0.00401712	0.368861
Q9Z2Q6	Spet5	Septin-5	10	LATPEDKQDIDK	monophos-(10)LATPEDKQDIDK	1.09847e+06	976602	2.57356e+06	612693	339634	787970	1.26613e+06	2.26672e+06	1.77508e+06	1.66933e+06	3.55637e+06	1.55604e+06	731705	1.00948e+06	2.37781e+06	2.24194e+06	8	8	8	8	0.77417	0.156784	0.674306	0.439827
Q9Z2Q6	Spet5	Septin-5	212	FGIHVYQFPECDSDEDEDFKQQDR	monophos-(212)FGIHVYQFPECDSDEDEDFKQQDR	2.57824e+06	3.5158e+07	2.94084e+08	3.0498e+07	1.03771e+08	2.49718e+07	1.01583e+08	1.37927e+08	2.0401e+07	5.76369e+06	3.30418e+08	5.07649e+07	4.48241e+07	2.60149e+07	1.49902e+08	2.71144e+08	8	8	8	8	0.47687	0.709729	0.213071	0.842033
Q9Z2Q6	Spet5	Septin-5	324	MESPIPILPLPTPDAETEK	diphos-(324)MESPIPILPLPTPDAETEK	157402	303711	1.19183e+06	965565	756695	323718	1.14639e+06	1.03083e+06	120762	146655	1.09508e+06	482724	293236	560175	917036	1.23198e+06	8	8	8	8	0.933561	0.552411	0.559058	0.292671
Q9Z2Q6	Spet5	Septin-5	324	MESPIPILPLPTPDAETEK	monophos-(324)MESPIPILPLPTPDAETEK	1.15673e+06	1.56608e+06	4.18526e+06	3.34981e+06	2.19372e+06	1.31759e+06	4.89201e+06	2.62442e+06	1.245e+06	927587	4.58131e+06	4.4362e+06	848134	1.19918e+06	4.17683e+06	5.4499e+06	8	8	8	8	0.367899	0.819438	0.792534	0.856174
O55131	Spet7	Septin-7	327	GQLTKSPLAQMEEER	monophos-(327)GQLTKSPLAQMEEER	1.08196e+06	5.42782e+06	1.51055e+06	2.10022e+06	640602	2.97115e+06	1.36026e+07	2.79082e+06	1.98357e+06	1.40815e+06	9.98864e+06	2.14364e+06	1.31361e+06	3.20427e+06	6.53801e+06	3.89471e+06	8	8	8	8	0.392904	0.981449	0.446604	0.531877
Q9CY58	Serbp1	Plasminogen activator inhibitor 1 RNA-binding protein	326	SKSEEAHAEDSVMDHHFR	monophos-(326)SKSEEAHAEDSVMDHHFR	7.96612e+06	8.8768e+06	2.08007e+07	559820	1.48059e+07	186508	6.1817e+07	2.50174e+07	1.26945e+07	6.04027e+06	2.46495e+07	1.14903e+07	1.08779e+06	1.0112e+06	2.44642e+07	2.71718e+07	8	8	8	8	0.121991	0.631466	0.020445	0.343093
Q64213	Sf1	Splicing factor 1	66	TGDLGIPPNPEDRSPSPEPIYNSEGK	diphos-(66)TGDLGIPPNPEDRSPSPEPIYNSEGK	3.05337e+06	3.5148e+06	5.99354e+06	7.86859e+06	1.43545e+07	1.25362e+07	4.71598e+06	7.49336e+06	1.08763e+07	1.5308e+07	6.92093e+06	3.01302e+06	7.62734e+06	3.34272e+06	1.72972e+07	4.57982e+06	8	8	8	8	0.485791	0.630842	0.653619	0.429521
Q8BP27	Sfr1	Swi5-dependent recombination DNA repair protein 1 homolog	62	ENPPSPPTSPAAPQPR	diphos-(62)ENPPSPPTSPAAPQPR	1.95221e+07	1.13101e+07	4.20951e+07	1.12263e+07	2.09142e+07	4.25912e+06	5.56651e+07	4.93885e+07	1.70276e+07	1.07817e+07	2.99022e+07	2.06655e+07	5.62429e+06	7.06224e+06	2.35165e+07	6.05462e+07	8	8	8	8	0.807622	0.60626	0.0608242	0.393401
Q8VD37	Sgip1	SH3-containing GRB2-like protein 3-interacting protein 1	165	RNLSSEEVARPR	monophos-(165)RNLSSEEVARPR	7.35949e+06	1.2578e+07	1.29986e+07	1.40651e+07	9.1078e+06	5.86866e+06	1.97071e+07	1.17535e+07	1.08288e+07	1.36184e+07	1.2351e+07	1.0573e+07	5.11058e+06	5.22452e+06	1.68876e+07	1.43993e+07	8	8	8	8	0.930515	0.798264	0.0226206	0.719246
Q8VD37	Sgip1	SH3-containing GRB2-like protein 3-interacting protein 1	254	TVPATPPRTGSPLTVATGNDQAATEAK	diphos-(254)TVPATPPRTGSPLTVATGNDQAATEAK	2.32398e+07	2.1948e+07	2.85644e+07	1.5023e+07	4.69524e+07	7.43303e+06	1.46299e+07	1.226e+07	3.603e+07	3.41808e+07	1.85574e+07	7.89377e+06	1.49075e+07	1.45063e+07	1.13189e+07	3.48382e+07	8	8	8	8	0.865609	0.96435	0.356813	0.555618
Q8VD37	Sgip1	SH3-containing GRB2-like protein 3-interacting protein 1	262	TGSPLTVATGNDQAATEAK	monophos-(262)TGSPLTVATGNDQAATEAK	2.75509e+06	1.71336e+06	2.78407e+06	999374	899120	639787	2.96017e+06	2.08785e+06	4.68232e+06	4.76091e+06	2.56773e+06	841495	426179	542824	2.72861e+06	3.46362e+06	8	8	8	8	0.115058	0.3744	0.631621	0.19961
Q8VD37	Sgip1	SH3-containing GRB2-like protein 3-interacting protein 1	311	WVHFSDASPEHVTPELTPR	diphos-(311)WVHFSDASPEHVTPELTPR	7.27559e+06	1.25363e+07	2.21542e+07	4.38703e+07	1.86282e+07	1.55652e+07	1.13474e+07	1.47238e+07	1.851e+07	1.38313e+07	2.24097e+07	3.67442e+07	8.30985e+06	7.5202e+06	1.8184e+07	1.41973e+07	8	8	8	8	0.620077	0.879327	0.0100325	0.0979464
Q8VD37	Sgip1	SH3-containing GRB2-like protein 3-interacting protein 1	311	WVHFSDASPEHVTPELTPR	monophos-(311)WVHFSDASPEHVTPELTPR	3.56348e+06	3.72769e+06	3.27981e+06	2.19864e+06	2.05952e+06	2.10717e+06	8.15296e+06	5.60655e+06	4.57304e+06	1.54156e+06	3.15678e+06	8.19375e+06	2.92871e+06	2.0605e+06	1.87925e+06	1.11099e+07	8	8	8	8	0.216263	0.683936	0.169164	0.626394
Q8VD37	Sgip1	SH3-containing GRB2-like protein 3-interacting protein 1	367	HVPSPLNLEEVQKK	monophos-(367)HVPSPLNLEEVQKK	1.02019e+06	1.33434e+06	1.08351e+06	1.84602e+06	524321	695607	1.33194e+06	1.3304e+06	1.22272e+06	1.32232e+06	847988	1.40398e+06	700810	351590	2.0092e+06	1.86613e+06	8	8	8	8	0.42889	0.782651	0.0725425	0.527569
Q8R3V5	Sh3glb2	Endophilin-B2	388	GKVPVTYLELLS	monophos-(388)GKVPVTYLELLS	594415	856633	6.33659e+06	5.39359e+06	3.84323e+06	1.20287e+06	6.22338e+06	6.27249e+06	1.12578e+06	405155	6.73601e+06	1.01763e+07	1.65168e+06	1.34128e+06	7.62343e+06	1.00639e+07	8	8	8	8	0.224159	0.555899	0.763899	0.644495
Q8R550	Sh3kbp1	SH3 domain-containing kinase-binding protein 1	273	SIEVENDFLPVEK	monophos-(273)SIEVENDFLPVEK	232868	283177	580598	626339	657987	406211	769791	566066	248526	295306	667643	401617	227402	276632	559518	631003	8	8	8	8	0.906633	0.288423	0.890491	0.324763
Q61120	Shc3	SHC-transforming protein 3	351	AASVECISPVTPR	monophos-(351)AASVECISPVTPR	375141	422195	734548	434469	575819	174045	789976	382258	437057	342562	665496	441182	200664	222422	485971	541414	8	8	8	8	0.514487	0.460554	0.273249	0.521805
Q8C3Q5	Shisa7	Protein shisa-7	247	SSSLTPGLGGPDSMAPR	monophos-(247)SSSLTPGLGGPDSMAPR	2.82224e+06	4.26554e+06	1.80139e+06	1.86102e+06	1.26962e+06	2.05127e+06	4.80743e+06	1.51918e+06	4.03992e+06	3.3513e+06	3.54125e+06	4.73791e+06	1.31957e+06	2.30486e+06	1.93464e+06	2.60647e+06	8	8	8	8	0.717787	0.496409	0.881159	0.0734904
A2ALU4	Shroom2	Protein Shroom2	1040	SPSPQFAPQK	monophos-(1040)SPSPQFAPQK	591546	978548	1.24215e+06	811721	538468	294861	1.49864e+06	1.46933e+06	875791	643261	1.53438e+06	1.11817e+06	307976	271869	929857	1.63285e+06	8	8	8	8	0.749244	0.954467	0.119303	0.660505
Q8VDQ8	Sirt2	NAD-dependent protein deacetylase sirtuin-2	347	EHANIDAQSGSQAPNPSTTISPGKSPPPAK	monophos-(347)EHANIDAQSGSQAPNPSTTISPGKSPPPAK	7.04347e+06	7.02979e+06	2.00124e+07	3.21414e+06	6.80337e+06	2.22813e+06	4.05411e+06	1.25116e+07	1.2523e+07	4.67635e+06	5.55373e+07	6.27629e+06	3.01566e+06	2.12214e+06	3.25367e+06	2.29444e+07	8	8	8	8	0.00763215	0.405588	0.0345803	0.293487
A2AQ25	Skt	Sickle tail protein	1021	GDAAGDKLELSEDSPNSEQELDK	monophos-(1021)GDAAGDKLELSEDSPNSEQELDK	632142	652916	745126	439526	177998	342077	593239	267387	1.08078e+06	2.09341e+06	765092	366714	175951	379543	468976	577492	8	8	8	8	0.00966277	0.291379	0.00502602	0.0463324
P56564	Slc1a3	Excitatory amino acid transporter 1	503	NRDVEMGNSVIEENEMK	monophos-(503)NRDVEMGNSVIEENEMK	933109	3.7131e+06	5.3873e+06	1.26453e+06	1.97493e+06	1.01333e+06	1.76357e+06	279087	4.1733e+06	4.83255e+06	6.54118e+06	1.45856e+06	1.91288e+06	1.0526e+06	876173	1.86472e+06	8	8	8	8	0.602435	0.413935	0.00478469	0.0213073
Q5DTL9	Slc4a10	Sodium-driven chloride bicarbonate exchanger	79	DSGLEDGRESPSFDTPSQR	monophos-(79)DSGLEDGRESPSFDTPSQR	5.92205e+06	1.54474e+07	1.23956e+07	4.82824e+06	1.81933e+06	762839	5.29912e+06	2.31835e+06	1.64304e+07	2.29608e+07	5.77233e+06	1.21828e+07	8.36082e+06	1.94541e+06	5.54473e+06	1.17953e+07	8	8	8	8	0.511042	0.155936	0.207149	0.0146197
Q8BJI1	Slc6a17	Sodium-dependent neutral amino acid transporter SLC6A17	10	EHSNEHVTESVADLLALEEPVDYK	monophos-(10)EHSNEHVTESVADLLALEEPVDYK	897854	2.34601e+06	4.17544e+06	129646	1.88152e+06	176533	2.38242e+06	900812	3.48169e+06	559536	1.60883e+06	311056	3.97739e+06	561655	76788	739989	8	8	8	8	0.807285	0.788088	0.744616	0.629794
Q8BJI1	Slc6a17	Sodium-dependent neutral amino acid transporter SLC6A17	662	DISNLEENDETRFILSK	monophos-(662)DISNLEENDETRFILSK	836727	2.06713e+06	1.52514e+06	727455	681881	502944	2.08416e+06	687838	729134	1.65999e+06	1.31663e+06	475345	479673	742126	937193	1.67412e+06	8	8	8	8	0.466868	0.641305	0.895923	0.510117
P70441	Slc9a3r1	Na(+)/H(+) exchange regulatory cofactor NHE-RF1	265	EALVEPASESPRPALAR	monophos-(265)EALVEPASESPRPALAR	2.7618e+06	3.67471e+06	5.85983e+06	2.4817e+06	2.5557e+06	2.00559e+06	7.28477e+06	6.27459e+06	7.50858e+06	2.47132e+06	5.58331e+06	9.96919e+06	2.41545e+06	1.94123e+06	8.57072e+06	7.35722e+06	8	8	8	8	0.291026	0.240452	0.919367	0.865906
P70441	Slc9a3r1	Na(+)/H(+) exchange regulatory cofactor NHE-RF1	282	SASSDTSEELNSQDSPKR	monophos-(282)SASSDTSEELNSQDSPKR	1.752e+06	4.39132e+06	2.13764e+06	172026	4.19738e+06	976697	860958	448000	2.66954e+06	232674	4.05066e+06	324575	1.41281e+06	1.48907e+06	301329	1.26046e+06	8	8	8	8	0.603611	0.599483	0.419895	0.428702
Q9R0P4	Smap	Small acidic protein	13	RSASPDDDLGSSNWEAADLGNEER	monophos-(13)RSASPDDDLGSSNWEAADLGNEER	734415	3.04794e+06	6.57983e+06	3.92261e+06	4.43504e+06	717791	2.81775e+06	4.74813e+06	1.51639e+06	3.55417e+06	6.70234e+06	6.3979e+06	606583	1.49011e+06	1.81265e+06	6.36436e+06	8	8	8	8	0.528646	0.877773	0.803785	0.303236
Q7TN29	Smap2	Stromal membrane-associated protein 2	209	DLDLLASVPSPSSVSR	monophos-(209)DLDLLASVPSPSSVSR	128528	309401	1.33624e+06	362478	411703	507568	647224	564100	158334	99708.7	2.04428e+06	712868	541003	305758	534720	816092	8	8	8	8	0.182909	0.647418	0.000644411	0.695584
Q61548	Snap91	Clathrin coat assembly protein AP180	288	KPGNNEGSGAPSPLSK	diphos-(288)KPGNNEGSGAPSPLSK	8.91296e+06	7.58366e+06	1.07304e+07	3.10178e+06	5.17495e+06	4.03939e+06	1.31906e+07	1.04581e+07	7.49666e+06	1.08311e+07	1.42797e+07	2.74154e+06	5.04278e+06	9.56143e+06	5.47789e+06	5.37038e+06	8	8	8	8	0.896926	0.872643	0.672033	0.62006
Q61548	Snap91	Clathrin coat assembly protein AP180	288	KPGNNEGSGAPSPLSK	monophos-(288)KPGNNEGSGAPSPLSK	6.13393e+06	7.32106e+06	2.01768e+07	783542	6.78416e+06	4.42632e+06	6.19653e+06	3.93034e+06	1.12311e+07	1.08574e+07	1.77398e+07	845317	7.89801e+06	4.94197e+06	4.76946e+06	2.04087e+07	8	8	8	8	0.698679	0.37201	0.489595	0.543536
Q61548	Snap91	Clathrin coat assembly protein AP180	304	SSPATTVTSPNSTPAK	monophos-(304)SSPATTVTSPNSTPAK	4.65497e+06	3.24792e+06	9.32382e+06	4.96314e+06	4.51774e+06	1.13411e+06	7.74017e+06	2.51388e+06	3.87857e+06	6.96334e+06	9.04875e+06	5.03354e+06	1.17658e+06	1.64366e+06	3.18999e+06	1.06021e+07	8	8	8	8	0.537113	0.783511	0.313699	0.232119
Q3UHD6	Snx27	Sorting nexin-27	46	SESGYGFNVR	monophos-(46)SESGYGFNVR	205205	507899	717116	514197	353151	87930	931988	359793	516438	747210	1.37201e+06	808873	340135	146469	355398	603269	8	8	8	8	0.406079	0.373058	0.531699	0.0918343
Q8CE50	Snx30	Sorting nexin-30	18	DMPHPLAGSSSEEAVGGDSTPSPDLLMAR	monophos-(18)DMPHPLAGSSSEEAVGGDSTPSPDLLMAR	420884	304884	815251	303917	443778	134488	577387	295418	781392	459717	1.05134e+06	301711	305800	106986	326207	432522	8	8	8	8	0.344746	0.658906	0.134268	0.071033
Q924S8	Spred1	Sprouty-related, EVH1 domain-containing protein 1	236	HVSFQDEDEIVR	monophos-(236)HVSFQDEDEIVR	826657	1.42377e+06	1.67549e+06	263478	1.05213e+06	725592	2.84831e+06	1.63584e+06	730277	430826	1.99697e+06	245662	525420	550064	1.95067e+06	1.32389e+06	8	8	8	8	0.748804	0.379896	0.652565	0.32397
Q9QWI6	Srcin1	SRC kinase signaling inhibitor 1	229	FRQSLPLSR	monophos-(229)FRQSLPLSR	1.08657e+06	1.74074e+06	1.16918e+06	3.06491e+06	407922	1.32303e+06	1.88076e+06	1.45914e+06	1.18325e+06	1.08049e+06	1.86909e+06	2.09961e+06	472989	779760	3.64299e+06	2.17636e+06	8	8	8	8	0.487404	0.749498	0.274073	0.753941
Q9QWI6	Srcin1	SRC kinase signaling inhibitor 1	577	DSGSSSVFAESPGGK	monophos-(577)DSGSSSVFAESPGGK	2.06813e+06	3.9657e+06	6.71341e+06	2.71447e+06	717805	1.7122e+06	3.78852e+06	3.3671e+06	4.10106e+06	3.71209e+06	4.78995e+06	1.63245e+06	940689	2.32626e+06	2.04725e+06	5.56316e+06	8	8	8	8	0.790863	0.992581	0.990196	0.175495
Q9QWI6	Srcin1	SRC kinase signaling inhibitor 1	1051	RGSDELTVPR	monophos-(1051)RGSDELTVPR	5.78016e+06	9.70622e+06	5.73515e+06	566367	3.27115e+06	3.09362e+06	7.28739e+06	8.70406e+06	1.16135e+07	1.17206e+07	8.98832e+06	7.66138e+06	2.11646e+06	2.37577e+06	9.4474e+06	1.33734e+06	8	8	8	8	0.388886	0.471634	0.734546	0.104226
Q9QWI6	Srcin1	SRC kinase signaling inhibitor 1	1106	KAESEELEVQKPQVK	monophos-(1106)KAESEELEVQKPQVK	2.61146e+06	3.71681e+06	4.06434e+06	4.12422e+06	1.17014e+06	1.64166e+06	6.05882e+06	3.37629e+06	3.20842e+06	3.44506e+06	4.93006e+06	3.34514e+06	952955	849830	2.6089e+06	8.43822e+06	8	8	8	8	0.263992	0.902271	0.00183656	0.603372
Q812A2	Srgap3	SLIT-ROBO Rho GTPase-activating protein 3	1067	SSSSSSSGVGSPAVTPTEK	monophos-(1067)SSSSSSSGVGSPAVTPTEK	673657	2.06164e+06	1.17523e+06	736358	740378	559165	1.0759e+06	565659	932941	860395	1.56106e+06	528280	682023	710175	1.81537e+06	803458	8	8	8	8	0.798855	0.875604	0.582623	0.413676
Q8BTI8	Srrm2	Serine/arginine repetitive matrix protein 2	2349	TSPLMLDR	monophos-(2349)TSPLMLDR	263712	164622	480428	259532	187235	128048	368004	189692	392703	388224	230066	242674	98178.2	140686	312238	299002	8	8	8	8	0.805741	0.891364	0.857705	0.109586
Q9WTK7	Stk11	Serine/threonine-protein kinase STK11	28	IDSTEVIYQPR	monophos-(28)IDSTEVIYQPR	441339	546882	587463	415434	483691	484333	1.46467e+06	590420	646059	943112	702705	753371	343079	303372	838129	859931	8	8	8	8	0.337407	0.755145	0.0542161	0.783321
P54227	Stmn1	Stathmin	43	DLSLEEIQKK	monophos-(43)DLSLEEIQKK	6.06484e+06	6.89963e+06	7.48833e+06	1.71109e+07	2.23871e+06	1.66031e+06	2.80531e+07	7.63979e+06	7.99193e+06	994245	1.40308e+07	1.59067e+07	1.59707e+06	2.25029e+06	1.44992e+07	2.21658e+07	8	8	8	8	0.779028	0.946565	0.119791	0.915336
P55821	Stmn2	Stathmin-2	77	DLSLEEIQKK	monophos-(77)DLSLEEIQKK	6.06484e+06	6.89963e+06	7.48833e+06	1.71109e+07	2.23871e+06	1.66031e+06	2.80531e+07	7.63979e+06	7.99193e+06	994245	1.40308e+07	1.59067e+07	1.59707e+06	2.25029e+06	1.44992e+07	2.21658e+07	8	8	8	8	0.779028	0.946565	0.119791	0.915336
O70166	Stmn3	Stathmin-3	59	SPSDLSPESPVLSSPPK	diphos-(59)SPSDLSPESPVLSSPPK	720826	3.47981e+06	4.87339e+06	2.75542e+06	2.15416e+06	418618	3.89915e+06	2.54132e+06	1.62639e+06	1.85604e+06	5.51181e+06	7.21768e+06	474401	836636	1.12054e+06	2.25012e+06	8	8	8	8	0.239185	0.995071	0.134841	0.0639677
O70166	Stmn3	Stathmin-3	59	SPSDLSPESPVLSSPPK	monophos-(59)SPSDLSPESPVLSSPPK	2.47823e+06	1.04833e+07	3.67102e+06	4.46491e+06	779148	1.37023e+06	3.59901e+06	1.74154e+06	225466	4.02441e+06	1.74244e+06	6.83233e+06	1.29192e+06	2.66261e+06	1.81579e+06	4.34789e+06	8	8	8	8	0.344854	0.60011	0.0225084	0.12658
O70166	Stmn3	Stathmin-3	77	KDASLEELQK	monophos-(77)KDASLEELQK	677623	1.37149e+06	1.34359e+06	2.60505e+06	1.41268e+06	235881	4.70678e+06	2.34105e+06	1.18732e+06	929687	1.89489e+06	2.41514e+06	357198	355986	1.79998e+06	3.82569e+06	8	8	8	8	0.641791	0.712979	0.0325213	0.621657
Q9WUD1	Stub1	STIP1 homology and U box-containing protein 1	12	LGTGGGGSPDKSPSAQELK	monophos-(12)LGTGGGGSPDKSPSAQELK	2.05645e+06	3.25557e+06	4.08837e+06	891022	2.65005e+06	1.06629e+06	1.68408e+06	2.77827e+06	2.10969e+06	1.74687e+06	5.60856e+06	1.7727e+06	778680	1.0473e+06	1.31496e+06	4.39965e+06	8	8	8	8	0.254787	0.958203	0.575065	0.31432
Q8BVI5	Stx16	Syntaxin-16	73	SPPKWVDGVDEIQYDVGR	monophos-(73)SPPKWVDGVDEIQYDVGR	83035.6	374038	702342	354211	720027	471845	817567	621124	100907	44788.7	403491	667497	210805	148253	413186	592003	8	8	8	8	0.900746	0.122087	0.840746	0.218368
O35526	Stx1a	Syntaxin-1A	9	TAKDSDDDDDVTVTVDR	monophos-(9)TAKDSDDDDDVTVTVDR	3.49857e+07	9.1056e+07	1.18106e+08	7.60238e+07	5.56784e+07	3.07836e+07	9.04533e+07	8.82685e+07	5.12239e+07	5.77269e+07	2.43629e+08	7.99018e+07	1.02604e+07	2.8713e+07	1.019e+08	6.1486e+07	8	8	8	8	0.0359039	0.827828	0.0950751	0.192386
O35526	Stx1a	Syntaxin-1A	56	KHSAILASPNPDEK	monophos-(56)KHSAILASPNPDEK	2.38512e+06	2.34189e+06	1.52061e+07	1.0485e+06	6.40543e+06	117683	4.96344e+06	6.67262e+06	3.11123e+06	4.12659e+06	1.23882e+07	1.35214e+06	1.59536e+06	1.48835e+06	2.61082e+06	5.79605e+06	8	8	8	8	0.500409	0.70323	0.0647906	0.479238
O35526	Stx1a	Syntaxin-1A	57	HSAILASPNPDEK	monophos-(57)HSAILASPNPDEK	2.19233e+06	2.74002e+06	4.92405e+06	2.55497e+06	1.93574e+06	1.43137e+06	4.26328e+06	4.25377e+06	3.10914e+06	3.28895e+06	7.85294e+06	2.98553e+06	873173	1.25842e+06	5.21732e+06	6.06138e+06	8	8	8	8	0.119214	0.420922	0.841571	0.583604
P61264	Stx1b	Syntaxin-1B	9	SAKDSDDEEEVVHVDR	monophos-(9)SAKDSDDEEEVVHVDR	6.53121e+07	1.49944e+08	3.5721e+08	1.60147e+08	1.02395e+08	1.65646e+07	4.39186e+07	2.96007e+08	1.06583e+08	1.03507e+08	4.33874e+08	1.75986e+08	5.48956e+07	7.3168e+07	3.70564e+08	4.23216e+08	8	8	8	8	0.449072	0.355111	0.573433	0.775918
P61264	Stx1b	Syntaxin-1B	12	DSDDEEEVVHVDRDHFMDEFFEQVEEIR	monophos-(12)DSDDEEEVVHVDRDHFMDEFFEQVEEIR	712494	2.74935e+06	6.13409e+06	3.19707e+06	1.56575e+06	1.26776e+06	6.80024e+06	6.97022e+06	1.16417e+06	2.0146e+06	4.88907e+06	5.15825e+06	584980	3.40512e+06	7.9758e+06	9.08936e+06	8	8	8	8	0.644752	0.675178	0.179269	0.310327
O70439	Stx7	Syntaxin-7	71	EFGSLPTTPSEQR	monophos-(71)EFGSLPTTPSEQR	839811	560581	767508	274767	428367	198164	773623	675690	582163	289226	958922	1.30877e+06	199559	252816	603195	1.08513e+06	8	8	8	8	0.174727	0.585288	0.811407	0.321673
O08599	Stxbp1	Syntaxin-binding protein 1	505	SSASFSTTAVSAR	monophos-(505)SSASFSTTAVSAR	1.14143e+07	1.0239e+07	4.46782e+06	5.31151e+06	5.76465e+06	2.63581e+06	1.4348e+07	3.84431e+06	1.1313e+07	9.30347e+06	7.95533e+06	7.14387e+06	3.34874e+06	3.68683e+06	5.47856e+06	4.93096e+06	8	8	8	8	0.306318	0.738106	0.377606	0.0953374
O08599	Stxbp1	Syntaxin-binding protein 1	584	LNKTDEEISS	monophos-(584)LNKTDEEISS	1.64349e+07	1.41943e+07	1.1331e+07	1.97099e+07	4.86828e+06	1.17743e+06	5.40353e+07	1.04829e+07	1.91971e+07	2.48338e+07	5.56546e+06	3.66046e+07	6.04772e+06	2.07433e+06	1.76383e+07	6.55451e+07	8	8	8	8	0.52448	0.555797	0.0181033	0.857786
Q9JIS5	Sv2a	Synaptic vesicle glycoprotein 2A	123	GGLSDGEGPPGGRGEAQR	monophos-(123)GGLSDGEGPPGGRGEAQR	2.22791e+06	1.07284e+07	6.98733e+06	3.10125e+06	3.30547e+06	401130	4.72709e+06	1.98806e+06	5.44842e+06	8.05577e+06	4.79569e+06	3.5044e+06	3.77426e+06	896150	2.28103e+06	6.9793e+06	8	8	8	8	0.403088	0.846046	0.470147	0.0617336
O88935	Syn1	Synapsin-1	424	DASPGRGSHSQSSSPGALTLGR	monophos-(424)DASPGRGSHSQSSSPGALTLGR	2.91952e+06	1.53094e+07	5.39002e+07	1.14649e+07	2.35936e+07	1.43596e+07	2.52763e+07	1.30835e+07	1.76864e+07	7.73932e+07	2.30259e+07	1.20137e+08	1.08346e+07	1.2504e+07	4.14138e+07	2.38939e+07	8	8	8	8	0.0265379	0.189145	0.00168234	0.223385
O88935	Syn1	Synapsin-1	430	GSHSQSSSPGALTLGR	diphos-(430)GSHSQSSSPGALTLGR	2.09609e+06	2.27275e+06	4.39296e+06	1.39277e+06	1.40892e+06	1.3629e+06	4.7403e+06	5.20404e+06	845409	1.50846e+06	1.02501e+06	1.94716e+06	438757	2.59189e+06	2.42786e+06	5.42454e+06	8	8	8	8	0.910404	0.316801	0.170596	0.218117
O88935	Syn1	Synapsin-1	430	GSHSQSSSPGALTLGR	monophos-(430)GSHSQSSSPGALTLGR	4.73612e+06	1.26488e+07	6.24667e+06	6.33914e+06	6.1966e+06	4.91487e+06	1.19277e+07	6.77813e+06	1.23285e+07	1.09024e+07	8.5425e+06	1.00037e+07	1.33071e+06	3.61383e+06	2.02201e+07	1.11305e+07	8	8	8	8	0.120344	0.336359	0.0844858	0.770479
O88935	Syn1	Synapsin-1	531	QSRPVAGGPGAPPAARPPASPSPQR	diphos-(531)QSRPVAGGPGAPPAARPPASPSPQR	6.34094e+06	1.33352e+07	2.32895e+07	6.67324e+06	1.03612e+07	6.3378e+06	9.049e+06	1.68651e+07	5.38759e+06	9.27418e+06	1.73805e+07	6.07423e+06	2.72377e+06	6.29504e+06	6.6922e+06	1.37939e+07	8	8	8	8	0.57738	0.279569	0.369978	0.498054
O88935	Syn1	Synapsin-1	531	QSRPVAGGPGAPPAARPPASPSPQR	monophos-(531)QSRPVAGGPGAPPAARPPASPSPQR	2.18234e+07	3.37769e+07	3.42712e+07	1.25252e+07	2.00175e+07	9.53002e+06	2.55627e+07	1.9827e+07	3.96768e+07	2.96163e+07	3.45718e+07	1.03913e+07	1.09623e+07	8.03048e+06	1.47876e+07	4.42163e+07	8	8	8	8	0.215674	0.762369	0.846302	0.182845
O88935	Syn1	Synapsin-1	565	QASISGPAPTK	monophos-(565)QASISGPAPTK	4.50921e+07	2.18994e+06	7.53225e+07	3.45976e+07	1.29881e+06	1.70838e+07	8.9991e+06	3.19972e+07	4.67394e+07	5.2428e+07	9.48714e+07	1.85253e+07	800983	1.49638e+07	3.04421e+06	7.0534e+07	8	8	8	8	0.44731	0.487642	0.557579	0.0569834
O88935	Syn1	Synapsin-1	663	SQSLTNAFNLPEPAPPRPSLSQDEVKAETIR	diphos-(663)SQSLTNAFNLPEPAPPRPSLSQDEVKAETIR	1.5263e+06	1.99973e+06	6.79743e+06	3.43991e+06	4.43584e+06	4.52109e+06	2.02902e+06	3.16332e+06	2150125	1.02795e+06	8.02624e+06	1.58408e+06	1.5877e+06	2.6796e+06	2.5524e+06	5.87027e+06	8	8	8	8	0.385406	0.779015	0.13934	0.973603
O88935	Syn1	Synapsin-1	663	SQSLTNAFNLPEPAPPRPSLSQDEVKAETIR	monophos-(663)SQSLTNAFNLPEPAPPRPSLSQDEVKAETIR	5.9794e+06	9.03557e+06	3.13699e+07	7.36486e+06	2.29559e+06	7.60092e+06	6.778e+06	4.88692e+06	3.23696e+06	5.27256e+06	1.78081e+07	4.30751e+06	1.82345e+06	2.80513e+06	2.14602e+06	7.56837e+06	8	8	8	8	0.172542	0.324895	0.00234536	0.121465
O88935	Syn1	Synapsin-1	697	KSFASLFSD	monophos-(697)KSFASLFSD	223859	238694	1.12378e+06	478379	128158	162297	811931	297531	158714	209970	310748	464989	147874	219813	335748	684497	8	8	8	8	0.0971504	0.423901	0.621303	0.720377
Q64332	Syn2	Synapsin-2	421	TPALSPQRPLTTQQPQSGTLKEPDSSK	diphos-(421)TPALSPQRPLTTQQPQSGTLKEPDSSK	9.26152e+06	2.05254e+07	1.50346e+07	9.10133e+06	1.83348e+07	1.00944e+07	1.59941e+07	1.1897e+07	1.74953e+07	5.67814e+06	1.37256e+07	1.51145e+07	1.49171e+06	6.30347e+06	1.45159e+07	1.4486e+07	8	8	8	8	0.476068	0.311093	0.759	0.549563
Q64332	Syn2	Synapsin-2	421	TPALSPQRPLTTQQPQSGTLKEPDSSK	monophos-(421)TPALSPQRPLTTQQPQSGTLKEPDSSK	1.4777e+07	2.02399e+07	3.74282e+07	2.37198e+07	1.52383e+07	8.53738e+06	3.90451e+07	1.55648e+07	2.19953e+07	1.63399e+07	3.15664e+07	1.96358e+07	5.04918e+06	8.85379e+06	2.62988e+07	3.38051e+07	8	8	8	8	0.837192	0.799559	0.217267	0.437655
Q64332	Syn2	Synapsin-2	577	KSFASLFSD	monophos-(577)KSFASLFSD	223859	238694	1.12378e+06	478379	128158	162297	811931	297531	158714	209970	310748	464989	147874	219813	335748	684497	8	8	8	8	0.0971504	0.423901	0.621303	0.720377
Q8JZP2	Syn3	Synapsin-3	570	KSFASLFSD	monophos-(570)KSFASLFSD	223859	238694	1.12378e+06	478379	128158	162297	811931	297531	158714	209970	310748	464989	147874	219813	335748	684497	8	8	8	8	0.0971504	0.423901	0.621303	0.720377
F6SEU4	Syngap1	Ras/Rap GTPase-activating protein SynGAP	761	DLNSSIDLQSFMAR	monophos-(761)DLNSSIDLQSFMAR	436818	1.49464e+06	2.67174e+06	439454	2.56848e+06	1.48046e+06	1.72676e+06	1.41433e+06	492709	1.06895e+06	4.07504e+06	1.98117e+06	912092	1.2621e+06	1.34597e+06	3.23805e+06	8	8	8	8	0.30922	0.619906	0.199471	0.766384
Q8CC35	Synpo	Synaptopodin	255	VASEEEEVPLVVYLK	monophos-(255)VASEEEEVPLVVYLK	1.04738e+06	1.44537e+06	9.7568e+06	3.43246e+06	1.1817e+06	1.69981e+06	4.07291e+06	2.54015e+06	1.52072e+06	1.97892e+06	1.96863e+06	2.77168e+06	1.66283e+06	1.53227e+06	3.20241e+06	3.7166e+06	8	8	8	8	0.00404265	0.44457	0.02275	0.628347
P46096	Syt1	Synaptotagmin-1	114	DQALKDDDAETGLTDGEEK	monophos-(114)DQALKDDDAETGLTDGEEK	909385	1.96833e+06	5.46957e+06	4.01564e+06	205656	357791	1.37229e+07	5.37917e+06	1.86149e+06	1.59661e+06	5.55964e+06	3.94651e+06	157904	668707	1.42757e+07	9.45881e+06	8	8	8	8	0.802705	0.774595	0.00451791	0.328622
P46097	Syt2	Synaptotagmin-2	115	GGQDDDDAETGLTEGEGEGEEEKEPENLGK	monophos-(115)GGQDDDDAETGLTEGEGEGEEEKEPENLGK	4.35429e+06	4.54261e+06	4.56388e+06	1.24278e+06	1.24416e+06	1.41422e+06	2.6676e+06	1.92116e+06	8.30445e+06	4.4842e+06	3.96671e+06	992166	849502	702263	1.94479e+06	4.13624e+06	8	8	8	8	0.177642	0.693262	0.0818567	0.0279014
Q8R0A5	Tceal3	Transcription elongation factor A protein-like 3	115	GTDDSPKNSQEDLQDR	monophos-(115)GTDDSPKNSQEDLQDR	677278	927726	5.41209e+06	4.07325e+06	168186	104128	1.60651e+06	1.77269e+06	1.13584e+06	480768	2.78392e+06	2.82733e+06	267234	224294	178946	6.1883e+06	8	8	8	8	0.817621	0.936284	0.702205	0.332444
Q8CCT4	Tceal5	Transcription elongation factor A protein-like 5	115	GTDDSPKNSQEDLQDR	monophos-(115)GTDDSPKNSQEDLQDR	677278	927726	5.41209e+06	4.07325e+06	168186	104128	1.60651e+06	1.77269e+06	1.13584e+06	480768	2.78392e+06	2.82733e+06	267234	224294	178946	6.1883e+06	8	8	8	8	0.817621	0.936284	0.702205	0.332444
P39447	Tjp1	Tight junction protein ZO-1	110	KVQIPVSHPDPEPVSDNEDDSYDEEVHDPR	diphos-(110)KVQIPVSHPDPEPVSDNEDDSYDEEVHDPR	2.20497e+06	1.87653e+06	9.96739e+06	1.7012e+06	1.93911e+06	690009	1.96061e+06	4.04349e+06	4.30682e+06	1.48362e+06	3.63923e+06	3.08233e+06	1.17128e+06	1.60697e+06	939432	2.44584e+06	8	8	8	8	0.0357528	0.542694	0.0208793	0.144628
P58871	Tnks1bp1	182 kDa tankyrase-1-binding protein	1369	SSGSLSPGLETEDPLEAR	diphos-(1369)SSGSLSPGLETEDPLEAR	171029	392342	764427	718939	698142	265710	819613	547989	705664	399624	579748	661296	296654	405812	1.96615e+06	470990	8	8	8	8	0.0553628	0.516841	0.0197562	0.5341
P58871	Tnks1bp1	182 kDa tankyrase-1-binding protein	1436	SPPSGSQSLLEGIMTASSSK	monophos-(1436)SPPSGSQSLLEGIMTASSSK	214503	173655	1.39861e+06	376912	485436	307607	954970	391447	566996	358391	1.08391e+06	609455	380687	247960	571866	1.17623e+06	8	8	8	8	0.560219	0.657884	0.491607	0.865202
P58871	Tnks1bp1	182 kDa tankyrase-1-binding protein	1605	ASRVPSSDEEVVEEPQSR	diphos-(1605)ASRVPSSDEEVVEEPQSR	1.25491e+06	1.72756e+06	3.3391e+06	1.71779e+06	248259	366908	3.25171e+06	1.55702e+06	1.81644e+06	2.17915e+06	3.15453e+06	1.90836e+06	295674	1.44975e+06	2.14634e+06	1.94758e+06	8	8	8	8	0.364425	0.722199	0.346143	0.13266
Q5SRX1	Tom1l2	TOM1-like protein 2	146	RGIEFPMADLDALSPIHTPQR	diphos-(146)RGIEFPMADLDALSPIHTPQR	366005	655237	2.79823e+06	2.30838e+06	2.75692e+06	2.09379e+06	4.88956e+06	4.88055e+06	316304	445806	2.01313e+06	3.30735e+06	1.25791e+06	1.88278e+06	3.0973e+06	2.78061e+06	8	8	8	8	0.341495	0.342098	0.827168	0.04148
Q5SRX1	Tom1l2	TOM1-like protein 2	146	RGIEFPMADLDALSPIHTPQR	monophos-(146)RGIEFPMADLDALSPIHTPQR	135738	131285	2.29354e+06	841039	1.08646e+06	855645	5.30943e+06	4.62675e+06	429891	247278	2.22501e+06	6.19663e+06	1.17211e+06	315596	1.88516e+06	5.59685e+06	8	8	8	8	0.680501	0.75549	0.889255	0.344127
Q5SRX1	Tom1l2	TOM1-like protein 2	469	AAETVPDLPSPPTEAPAPASNTSTR	monophos-(469)AAETVPDLPSPPTEAPAPASNTSTR	5.05587e+06	4.8255e+06	5.53926e+06	1.89141e+06	3.11435e+06	1.65553e+06	8.26953e+06	2.13453e+06	6.22237e+06	1.43283e+06	1.08369e+07	4.07157e+06	2.04012e+06	3.395e+06	3.86685e+06	5.56046e+06	8	8	8	8	0.512458	0.647541	0.486337	0.356833
Q9CZW5	Tomm70a	Mitochondrial import receptor subunit TOM70	92	ASPALGSGHHDGSGDSLEMSSLDR	diphos-(92)ASPALGSGHHDGSGDSLEMSSLDR	440845	406279	1.24385e+06	354308	101574	465908	1.37612e+06	230926	1.07579e+06	557178	508372	594026	213327	438075	540905	528406	8	8	8	8	0.0999446	0.914111	0.644163	0.390781
Q9CZW5	Tomm70a	Mitochondrial import receptor subunit TOM70	92	ASPALGSGHHDGSGDSLEMSSLDR	monophos-(92)ASPALGSGHHDGSGDSLEMSSLDR	6.1353e+06	1.10902e+07	1.65315e+07	1.32086e+07	8.08747e+06	5.39692e+06	2.55992e+07	1.44916e+07	1.51124e+07	1.83738e+07	1.8408e+07	2.56358e+07	4.44993e+06	6.68261e+06	1.46933e+07	4.43552e+07	8	8	8	8	0.116318	0.255855	0.0378404	0.986245
Q9CYZ2	Tpd52l2	Tumor protein D54	164	HSISMPVMR	monophos-(164)HSISMPVMR	382104	656451	1.10225e+06	3.03994e+06	915198	234328	4.96876e+06	2.55335e+06	648388	546598	2.5726e+06	1.51754e+06	141113	89286.8	1.29833e+06	2.26465e+06	8	8	8	8	0.158811	0.3899	0.198329	0.721843
Q9CYZ2	Tpd52l2	Tumor protein D54	173	NSATFKSFEDR	monophos-(173)NSATFKSFEDR	1.53742e+06	1.08057e+06	3.3357e+06	1.77502e+06	2.07672e+06	586661	3.85794e+06	2.72366e+06	1.53895e+06	904089	4.39113e+06	1.38539e+06	377780	457955	1.83575e+06	2.3661e+06	8	8	8	8	0.708532	0.455271	0.963625	0.739986
Q7TQD2	Tppp	Tubulin polymerization-promoting protein	28	RLSLESEGANEGATAAPELSALEEAFR	diphos-(28)RLSLESEGANEGATAAPELSALEEAFR	45173.9	1.35454e+06	1.49594e+06	2.89686e+07	1.00665e+06	4.47009e+06	1.89717e+07	1.91833e+07	3.41626e+06	893730	1.5621e+07	2.40436e+07	1.29001e+07	6.70364e+06	6.32806e+07	1.79194e+07	8	8	8	8	0.15553	0.30034	0.198793	0.305344
Q7TQD2	Tppp	Tubulin polymerization-promoting protein	28	RLSLESEGANEGATAAPELSALEEAFR	monophos-(28)RLSLESEGANEGATAAPELSALEEAFR	995875	1.14062e+06	8.0841e+06	2.17436e+07	1.31486e+07	6.22305e+06	2.73026e+07	2.21856e+07	7.55809e+06	829716	1.20754e+07	1.52076e+07	583144	812699	3.70948e+07	1.06872e+07	8	8	8	8	0.650494	0.725896	0.174109	0.258508
Q7TQD2	Tppp	Tubulin polymerization-promoting protein	155	AVSSPTVSR	monophos-(155)AVSSPTVSR	607276	928188	1.02497e+06	1.36486e+06	535690	315105	1.92148e+06	1.24616e+06	598776	460241	3.58444e+06	1.52384e+06	185239	316912	1.27721e+06	1.64492e+06	8	8	8	8	0.0612598	0.643188	0.306777	0.453409
Q9DBS2	Tprg1l	Tumor protein p63-regulated gene 1-like protein	5	DTVDSAGTSPTAVLAAGEDAGAGRPGAGTPLR	diphos-(5)DTVDSAGTSPTAVLAAGEDAGAGRPGAGTPLR	473206	3.10303e+06	8.5431e+06	1.61579e+06	1.065e+07	223699	2.40113e+06	1.34627e+06	2.49555e+06	893644	1.32682e+07	2.78339e+06	3.12753e+06	1.19954e+06	5.47875e+06	2.18319e+06	8	8	8	8	0.931762	0.848863	0.47076	0.683211
Q9DBS2	Tprg1l	Tumor protein p63-regulated gene 1-like protein	5	DTVDSAGTSPTAVLAAGEDAGAGRPGAGTPLR	monophos-(5)DTVDSAGTSPTAVLAAGEDAGAGRPGAGTPLR	847482	1.11104e+06	3.8527e+06	1.6218e+06	2.22243e+06	204355	4.25019e+06	469613	2.16801e+06	380699	1.83919e+06	2.9916e+06	317443	489708	1.43699e+06	2.92027e+06	8	8	8	8	0.412762	0.706594	0.518698	0.643219
Q9ESN6	Trim2	Tripartite motif-containing protein 2	359	TGNAYLTAELSTPDGSVADGEILDNK	diphos-(359)TGNAYLTAELSTPDGSVADGEILDNK	291935	405029	3.05711e+06	536765	2.29625e+06	605810	972211	1.21432e+06	865450	1.00814e+06	1.77782e+06	1.32269e+06	748021	1.47438e+06	1.19457e+06	1.05724e+06	8	8	8	8	0.0104993	0.982051	0.163575	0.921621
Q9ESN6	Trim2	Tripartite motif-containing protein 2	420	VIRSADVSPTTEGVK	diphos-(420)VIRSADVSPTTEGVK	502164	1.28214e+06	4.40852e+06	2.45536e+06	1.86671e+06	668812	5.76085e+06	3.01059e+06	1.11161e+06	886295	3.60307e+06	3.0729e+06	1.31591e+06	1.44731e+06	3.0204e+06	3.19983e+06	8	8	8	8	0.206332	0.711501	0.77409	0.632236
Q9ESN6	Trim2	Tripartite motif-containing protein 2	423	SADVSPTTEGVK	monophos-(423)SADVSPTTEGVK	952873	1.60151e+06	2.15645e+06	1.41361e+06	839642	424546	4.42601e+06	1.71439e+06	3.75867e+06	2.33078e+06	2.18345e+06	1.54571e+06	491462	777407	4.22815e+06	3.58904e+06	8	8	8	8	0.752361	0.325035	0.0800246	0.921543
Q62318	Trim28	Transcription intermediary factor 1-beta	470	SRSGEGEVSGLLR	monophos-(470)SRSGEGEVSGLLR	602070	746970	1.42438e+06	2.59026e+06	913992	450238	1.32639e+06	1.96418e+06	1.14206e+06	949274	882044	1.58584e+06	668335	432744	1.65764e+06	2.59216e+06	8	8	8	8	0.872616	0.970169	0.61243	0.977215
Q9R1R2	Trim3	Tripartite motif-containing protein 3	3	REDSPGPEVQPMDK	monophos-(3)REDSPGPEVQPMDK	561824	970173	1.52944e+06	449241	307121	381450	484268	763607	1.34988e+06	862495	1.59453e+06	432009	141811	219102	858849	2.06994e+06	8	8	8	8	0.186344	0.371489	0.489611	0.275152
Q8C7M3	Trim9	E3 ubiquitin-protein ligase TRIM9	35	NILVQTPESESPQSR	monophos-(35)NILVQTPESESPQSR	506865	717127	978728	713397	145132	1.00288e+06	1.87371e+06	723516	743550	297364	590196	1.21575e+06	266042	523047	1.9786e+06	783478	8	8	8	8	0.761274	0.903443	0.0318069	0.481864
P68369	Tuba1a	Tubulin alpha-1A chain	215	NLDIERPTYTNLNR	monophos-(215)NLDIERPTYTNLNR	228947	242730	444283	296983	791494	250133	464319	622205	420313	372138	686117	530506	193843	395382	171109	1.22578e+06	8	8	8	8	0.210136	0.567383	0.0404654	0.439098
P05213	Tuba1b	Tubulin alpha-1B chain	215	NLDIERPTYTNLNR	monophos-(215)NLDIERPTYTNLNR	228947	242730	444283	296983	791494	250133	464319	622205	420313	372138	686117	530506	193843	395382	171109	1.22578e+06	8	8	8	8	0.210136	0.567383	0.0404654	0.439098
P05213	Tuba1b	Tubulin alpha-1B chain	339	SIQFVDWCPTGFK	monophos-(339)SIQFVDWCPTGFK	87319.1	174803	2.71197e+06	1.23165e+06	2.54776e+06	856444	3.80544e+06	2.54398e+06	204687	55306.5	3.89013e+06	4.50831e+06	1.30552e+06	579270	2.41552e+06	4.37041e+06	8	8	8	8	0.394766	0.615557	0.429683	0.403477
P68373	Tuba1c	Tubulin alpha-1C chain	215	NLDIERPTYTNLNR	monophos-(215)NLDIERPTYTNLNR	228947	242730	444283	296983	791494	250133	464319	622205	420313	372138	686117	530506	193843	395382	171109	1.22578e+06	8	8	8	8	0.210136	0.567383	0.0404654	0.439098
P05214	Tuba3a	Tubulin alpha-3 chain	215	NLDIERPTYTNLNR	monophos-(215)NLDIERPTYTNLNR	228947	242730	444283	296983	791494	250133	464319	622205	420313	372138	686117	530506	193843	395382	171109	1.22578e+06	8	8	8	8	0.210136	0.567383	0.0404654	0.439098
P68368	Tuba4a	Tubulin alpha-4A chain	215	NLDIERPTYTNLNR	monophos-(215)NLDIERPTYTNLNR	228947	242730	444283	296983	791494	250133	464319	622205	420313	372138	686117	530506	193843	395382	171109	1.22578e+06	8	8	8	8	0.210136	0.567383	0.0404654	0.439098
P68368	Tuba4a	Tubulin alpha-4A chain	339	SIQFVDWCPTGFK	monophos-(339)SIQFVDWCPTGFK	87319.1	174803	2.71197e+06	1.23165e+06	2.54776e+06	856444	3.80544e+06	2.54398e+06	204687	55306.5	3.89013e+06	4.50831e+06	1.30552e+06	579270	2.41552e+06	4.37041e+06	8	8	8	8	0.394766	0.615557	0.429683	0.403477
Q9JJZ2	Tuba8	Tubulin alpha-8 chain	215	NLDIERPTYTNLNR	monophos-(215)NLDIERPTYTNLNR	228947	242730	444283	296983	791494	250133	464319	622205	420313	372138	686117	530506	193843	395382	171109	1.22578e+06	8	8	8	8	0.210136	0.567383	0.0404654	0.439098
Q9JJZ4	Ube2j1	Ubiquitin-conjugating enzyme E2 J1	263	RPSTSPDVLQGQPPR	monophos-(263)RPSTSPDVLQGQPPR	2.39798e+06	3.08364e+06	5.1572e+06	4.89627e+06	1.80153e+06	1.41749e+06	3.91317e+06	4.36352e+06	2.79817e+06	1.93833e+06	8.54585e+06	4.18985e+06	1.6032e+06	2.08921e+06	4.19254e+06	5.57484e+06	8	8	8	8	0.212436	0.621589	0.442237	0.300939
Q6ZPJ3	Ube2o	Ubiquitin-conjugating enzyme E2 O	822	NMTVEQLLTGSPTSPTVEPEKPTR	diphos-(822)NMTVEQLLTGSPTSPTVEPEKPTR	435384	622106	3.12271e+06	1.09033e+06	1.36828e+06	413414	1.55502e+06	1.19034e+06	750046	1.307e+06	1.16223e+06	1.43916e+06	1.83259e+06	1.00899e+06	926134	1.24526e+06	8	8	8	8	0.0210414	0.96318	0.0992827	0.885669
P70362	Ufd1l	Ubiquitin fusion degradation protein 1 homolog	289	FIAFSGEGQSLR	monophos-(289)FIAFSGEGQSLR	370851	477040	928163	669141	398366	320124	1.11227e+06	993087	384667	281163	755710	708459	180489	222854	1.02334e+06	1.17274e+06	8	8	8	8	0.626734	0.704265	0.10782	0.549219
Q9JMA1	Usp14	Ubiquitin carboxyl-terminal hydrolase 14	141	ASGEMASAQYITAALR	monophos-(141)ASGEMASAQYITAALR	180003	203958	682914	831667	1.65626e+06	606221	1.74392e+06	1.10506e+06	256341	817579	770209	668147	1.27475e+06	290758	753073	2.45281e+06	8	8	8	8	0.671574	0.917546	0.0302942	0.0305607
P56399	Usp5	Ubiquitin carboxyl-terminal hydrolase 5	603	GTGLQPGEEELPDIAPPLVTPDEPK	monophos-(603)GTGLQPGEEELPDIAPPLVTPDEPK	982567	797965	2.28095e+06	1.97392e+06	1.01854e+06	676834	2.7055e+06	1.47244e+06	1.45574e+06	1.11985e+06	1.44214e+06	1.91426e+06	944018	852994	2.49498e+06	2.59096e+06	8	8	8	8	0.769914	0.755139	0.211232	0.78611
P56399	Usp5	Ubiquitin carboxyl-terminal hydrolase 5	778	SAAESISESVPVGPK	diphos-(778)SAAESISESVPVGPK	853217	990622	2.239e+06	2.94413e+06	2.86003e+06	939141	5.09107e+06	2.81614e+06	1.40539e+06	1.74632e+06	2.99551e+06	3.09488e+06	127616	5.00802e+06	3.06159e+06	5.55179e+06	8	8	8	8	0.561327	0.524492	0.0609498	0.157403
Q9EQH3	Vps35	Vacuolar protein sorting-associated protein 35	780	RESPESEGPIYEGLIL	monophos-(780)RESPESEGPIYEGLIL	588303	720557	1.07428e+06	962640	387040	701412	1.54942e+06	1.00523e+06	1.04773e+06	970999	1.01725e+06	1.00676e+06	516870	611737	1.91355e+06	1.69285e+06	8	8	8	8	0.44756	0.309702	0.00448951	0.585452
O88384	Vti1b	Vesicle transport through interaction with t-SNAREs homolog 1B	129	ALLLQGTESLNR	monophos-(129)ALLLQGTESLNR	180200	209636	252346	423291	296735	140341	910298	468618	125613	104883	594215	257533	60375.7	113194	431022	576324	8	8	8	8	0.749031	0.522571	0.16978	0.376579
P63101	Ywhaz	14-3-3 protein zeta/delta	193	TAFDEAIAELDTLSEESYK	monophos-(193)TAFDEAIAELDTLSEESYK	128079	134072	332738	400850	207489	159241	1.51155e+06	619514	301633	141227	989576	575433	119048	120975	811929	1.032e+06	8	8	8	8	0.666365	0.733627	0.157124	0.363069
Q9DAZ9	Zfyve19	Zinc finger FYVE domain-containing protein 19	269	VTLQDYHLPDSDEDEETAIQR	monophos-(269)VTLQDYHLPDSDEDEETAIQR	1.39114e+06	756610	1.78503e+06	790191	1.07662e+06	675288	1.30495e+06	813444	2.50519e+06	2.19021e+06	1.77979e+06	961411	753568	593784	1.24864e+06	1.28227e+06	8	8	8	8	0.161208	0.242549	0.049464	0.0555959
Q9DCS2		UPF0585 protein C16orf13 homolog	147	ISPQSNVDFDLTLR	monophos-(147)ISPQSNVDFDLTLR	66383.8	116474	182662	537748	175150	55197.3	1.22299e+06	310960	151780	68672.2	297149	615430	131207	66134	574287	379032	8	8	8	8	0.149113	0.767201	0.134053	0.494999
